# Supplementary material for: Translatome profiling in fatal familial insomnia implicates TOR signaling in somatostatin neurons
Source: Life Sci Alliance. 2022 Oct 3;5(11):e202201530. doi: 10.26508/lsa.202201530 (PMC9531780; doi:10.26508/lsa.202201530)
Supplement: Supplementary file 4 [file LSA-2022-01530_TableS4.xlsx]

## Sheet: KEGG_CJD_GadCb
	geneset	ConsRank	ConsScore	mean	median	sum	stouffer	reporter	tail	mean_padj_up	mean_padj_down	median_padj_up	median_padj_down	sum_padj_up	sum_padj_down	stouffer_padj_up	stouffer_padj_down	reporter_padj_up	reporter_padj_down	tail_padj_up	tail_padj_down	genes_tot	genes_up	genes_dn	Dir	dataset
1	Alzheimer disease	1	1	1	1	1	1	1	1	0.0014213	1	0.0018089	1	0.0015306	1	0.0014213	1	0.0015306	1	0.0018089	1	157	113	44	up	CJD_GadCb
2	Citrate cycle (TCA cycle)	1	1	1	1	1	15	1	1	0.0014213	1	0.0018089	1	0.0015306	1	0.0026531	1	0.0015306	1	0.0018089	1	28	22	6	up	CJD_GadCb
3	Huntington disease	1	1	1	1	1	1	1	1	0.0014213	1	0.0018089	1	0.0015306	1	0.0014213	1	0.0015306	1	0.0018089	1	172	130	42	up	CJD_GadCb
4	Oxidative phosphorylation	1	1	1	1	1	1	1	1	0.0014213	1	0.0018089	1	0.0015306	1	0.0014213	1	0.0015306	1	0.0018089	1	119	104	15	up	CJD_GadCb
5	Parkinson disease	1	1	1	1	1	1	1	1	0.0014213	1	0.0018089	1	0.0015306	1	0.0014213	1	0.0015306	1	0.0018089	1	128	105	23	up	CJD_GadCb
6	Proteasome	1	1	1	1	1	1	1	1	0.0014213	1	0.0018089	1	0.0015306	1	0.0014213	1	0.0015306	1	0.0018089	1	45	40	5	up	CJD_GadCb
7	Protein export	1	1	1	1	1	1	1	1	0.0014213	1	0.0018089	1	0.0015306	1	0.0014213	1	0.0015306	1	0.0018089	1	27	24	3	up	CJD_GadCb
8	Ribosome	1	1	1	1	1	1	1	1	0.0014213	1	0.0018089	1	0.0015306	1	0.0014213	1	0.0015306	1	0.0018089	1	128	127	1	up	CJD_GadCb
9	RNA transport	1	1	1	1	1	1	1	1	0.0014213	1	0.0018089	1	0.0015306	1	0.0014213	1	0.0015306	1	0.0018089	1	146	108	38	up	CJD_GadCb
10	Spliceosome	1	1	1	1	1	1	1	1	0.0014213	1	0.0018089	1	0.0015306	1	0.0014213	1	0.0015306	1	0.0018089	1	127	108	19	up	CJD_GadCb
11	Thermogenesis	1	1	1	1	1	1	1	1	0.0014213	1	0.0018089	1	0.0015306	1	0.0014213	1	0.0015306	1	0.0018089	1	210	133	77	up	CJD_GadCb
12	Glycolysis / Gluconeogenesis	12	6.5	1	12	14	1	1	12	0.0014213	1	0.0033163	1	0.0028426	1	0.0014213	1	0.0015306	1	0.0033163	1	48	37	11	up	CJD_GadCb
13	Ribosome biogenesis in eukaryotes	13	7	1	15	1	1	14	13	0.0014213	1	0.037585	1	0.0015306	1	0.0014213	1	0.0028426	1	0.0045918	1	72	54	18	up	CJD_GadCb
14	Protein processing in endoplasmic reticulum	14	8	1	15	1	1	15	17	0.0014213	1	0.037585	1	0.0015306	1	0.0014213	1	0.0039796	1	0.016387	1	149	95	54	up	CJD_GadCb
15	Pyruvate metabolism	15	13.5	18	13	15	1	1	14	0.013265	1	0.0045918	1	0.0066327	1	0.0014213	1	0.0015306	1	0.0071064	1	32	23	9	up	CJD_GadCb
16	RNA degradation	16	16	17	14	18	16	16	15	0.0093638	1	0.014213	1	0.011054	1	0.0074618	1	0.017411	1	0.0087054	1	73	47	26	up	CJD_GadCb
17	RNA polymerase	17	17	16	21	16	17	17	18	0.0087054	1	0.081487	1	0.0070228	1	0.017557	1	0.019898	1	0.016582	1	28	22	6	up	CJD_GadCb
18	Pentose phosphate pathway	18	19	15	20	16	19	19	21	0.0079592	1	0.060689	1	0.0070228	1	0.035607	1	0.037701	1	0.065379	1	24	19	5	up	CJD_GadCb
19	Basal transcription factors	19	19.5	20	24	20	18	18	19	0.035816	1	0.25561	1	0.04875	1	0.023214	1	0.029847	1	0.039796	1	39	26	13	up	CJD_GadCb
20	mRNA surveillance pathway	19	19.5	19	19	19	21	20	28	0.030371	1	0.056552	1	0.038749	1	0.10991	1	0.09949	1	0.23672	1	80	54	26	up	CJD_GadCb
21	Nucleotide excision repair	21	21	21	35	21	20	20	27	0.057799	1	0.55032	1	0.068222	1	0.10546	1	0.09949	1	0.21962	1	42	29	13	up	CJD_GadCb
22	Retrograde endocannabinoid signaling	22	22	22	36	22	23	20	15	0.09135	1	0.58091	1	0.092254	1	0.12631	1	0.09949	1	0.0087054	1	131	75	56	up	CJD_GadCb
23	SNARE interactions in vesicular transport	23	23	24	42	23	22	23	22	0.1227	1	0.84412	1	0.13265	1	0.12391	1	0.11593	1	0.1221	1	30	22	8	up	CJD_GadCb
24	Amino sugar and nucleotide sugar metabolism	24	24.5	23	30	23	25	24	32	0.12112	1	0.36347	1	0.13265	1	0.13929	1	0.12685	1	0.31899	1	42	27	15	up	CJD_GadCb
25	Aminoacyl-tRNA biosynthesis	25	25	25	27	25	24	25	23	0.16225	1	0.31247	1	0.15459	1	0.13348	1	0.13316	1	0.15313	1	43	25	18	up	CJD_GadCb
26	Synaptic vesicle cycle	26	25.5	29	15	29	26	25	20	0.25602	1	0.037585	1	0.24541	1	0.14005	1	0.13316	1	0.05472	1	63	38	25	up	CJD_GadCb
27	Collecting duct acid secretion	27	27	27	29	27	27	27	24	0.18571	1	0.35336	1	0.17835	1	0.16287	1	0.16213	1	0.17669	1	19	13	6	up	CJD_GadCb
28	Pentose and glucuronate interconversions	28	27.5	25	22	25	31	30	34	0.16225	1	0.13237	1	0.15459	1	0.26317	1	0.26464	1	0.34704	1	16	12	4	up	CJD_GadCb
29	Fructose and mannose metabolism	29	28	28	22	28	28	28	26	0.23664	1	0.13237	1	0.23807	1	0.16984	1	0.18335	1	0.19745	1	29	18	11	up	CJD_GadCb
30	Pyrimidine metabolism	30	29	29	51	29	29	31	28	0.25602	1	1	0.98609	0.24541	1	0.26133	1	0.27151	1	0.23672	1	50	30	20	up	CJD_GadCb
31	Folate biosynthesis	31	30	32	31	31	29	29	24	0.30469	1	0.40887	1	0.30282	1	0.26133	1	0.25319	1	0.17669	1	21	13	8	up	CJD_GadCb
32	Propanoate metabolism	32	33	34	38	33	32	32	33	0.32305	1	0.63883	1	0.31234	1	0.26614	1	0.27422	1	0.33163	1	28	20	8	up	CJD_GadCb
33	Valine, leucine and isoleucine degradation	32	33	31	33	31	33	33	37	0.29141	1	0.48599	1	0.30282	1	0.3865	1	0.40459	1	0.50821	1	47	34	13	up	CJD_GadCb
34	Purine metabolism	34	33.5	33	15	34	50	50	30	0.31596	1	0.037585	1	0.31837	1	0.82309	1	0.79202	1	0.27986	1	106	62	44	up	CJD_GadCb
35	Glyoxylate and dicarboxylate metabolism	35	35.5	37	42	37	34	34	30	0.42431	1	0.84412	1	0.40818	1	0.50928	1	0.49859	1	0.27986	1	24	17	7	up	CJD_GadCb
36	Mismatch repair	36	36	36	32	36	34	37	45	0.41344	1	0.45641	1	0.38635	1	0.50928	1	0.5195	1	0.75007	1	22	13	9	up	CJD_GadCb
37	Galactose metabolism	37	37.5	35	37	35	38	38	51	0.35873	1	0.58834	1	0.36783	1	0.56442	1	0.58044	1	0.94496	1	26	16	10	up	CJD_GadCb
38	Tyrosine metabolism	38	38	38	28	38	48	48	35	0.45294	1	0.33684	1	0.44404	1	0.75198	1	0.74742	1	0.47976	1	23	16	7	up	CJD_GadCb
39	Ferroptosis	39	39	40	51	39	34	36	39	0.47109	1	1	0.90435	0.44949	1	0.50928	1	0.51182	1	0.60561	1	36	20	16	up	CJD_GadCb
40	Base excision repair	40	39.5	39	51	40	34	34	41	0.46123	1	1	0.98223	0.45865	1	0.50928	1	0.49859	1	0.6609	1	31	18	13	up	CJD_GadCb
41	Mitophagy	40	39.5	41	49	41	38	38	38	0.5363	1	0.98535	0.99503	0.51201	1	0.56442	1	0.58044	1	0.5184	1	62	34	28	up	CJD_GadCb
42	Porphyrin and chlorophyll metabolism	40	39.5	41	24	42	38	38	43	0.5363	1	0.25561	1	0.52445	1	0.56442	1	0.58044	1	0.67337	1	24	15	9	up	CJD_GadCb
43	Endocrine and other factor-regulated calcium reabsorption	43	42.5	43	51	43	42	42	35	0.65756	1	1	0.91073	0.65231	1	0.71506	1	0.70378	1	0.47976	1	40	21	19	up	CJD_GadCb
44	Glutathione metabolism	43	42.5	44	42	43	42	42	53	0.6651	1	0.84412	1	0.65231	1	0.71506	1	0.70378	1	1	1	52	28	24	up	CJD_GadCb
45	Terpenoid backbone biosynthesis	45	43.5	44	51	43	42	42	45	0.6651	1	1	0.97252	0.65231	1	0.71506	1	0.70378	1	0.75007	1	21	13	8	up	CJD_GadCb
46	Alanine, aspartate and glutamate metabolism	46	45.5	44	39	43	54	56	47	0.6651	1	0.69796	1	0.65231	1	0.90776	1	0.93418	1	0.82475	1	31	19	12	up	CJD_GadCb
47	Cell cycle	46	45.5	44	48	47	42	42	53	0.6651	1	0.94433	1	0.6668	1	0.71506	1	0.70378	1	1	1	111	62	49	up	CJD_GadCb
48	Phagosome	48	48	48	40	48	62	60	47	0.6869	1	0.76408	1	0.67363	1	1	0.94977	1	0.9502	0.82475	1	116	63	53	up	CJD_GadCb
49	Antigen processing and presentation	49	50	54	24	50	50	50	41	0.75502	1	0.25561	1	0.74433	1	0.82309	1	0.79202	1	0.6609	1	48	26	22	up	CJD_GadCb
50	DNA replication	49	50	55	51	55	49	49	47	0.77277	1	1	0.75337	0.79166	1	0.79633	1	0.76546	1	0.82475	1	34	16	18	up	CJD_GadCb
51	Drug metabolism	49	50	49	51	50	50	52	40	0.74158	1	1	0.98609	0.74433	1	0.82309	1	0.81237	1	0.61186	1	61	33	28	up	CJD_GadCb
52	Ubiquitin mediated proteolysis	49	50	56	47	55	42	47	53	0.81475	1	0.89626	1	0.79166	1	0.71506	1	0.71336	1	1	1	131	75	56	up	CJD_GadCb
53	Lysosome	53	50.5	53	51	50	42	42	53	0.74449	1	1	0.70312	0.74433	1	0.71506	1	0.70378	1	1	1	114	57	57	up	CJD_GadCb
54	Peroxisome	53	50.5	57	51	57	38	38	50	0.87412	1	1	0.80074	0.88564	1	0.56442	1	0.58044	1	0.94157	1	78	40	38	up	CJD_GadCb
55	N-Glycan biosynthesis	55	51	49	42	49	53	53	53	0.74158	1	0.84412	1	0.73948	1	0.86237	1	0.82183	1	1	1	48	30	18	up	CJD_GadCb
56	Butanoate metabolism	56	51.5	49	41	50	59	59	53	0.74158	1	0.78864	1	0.74433	1	0.91025	1	0.94431	1	1	1	21	14	7	up	CJD_GadCb
57	Homologous recombination	56	51.5	49	46	50	54	56	53	0.74158	1	0.89498	1	0.74433	1	0.90776	1	0.93418	1	1	1	36	21	15	up	CJD_GadCb
58	Cysteine and methionine metabolism	58	54	61	51	61	54	54	53	1	0.96353	1	0.96814	1	0.95699	0.90776	1	0.90156	1	1	1	39	23	16	up	CJD_GadCb
59	Vasopressin-regulated water reabsorption	58	54	58	51	58	54	54	43	0.91598	1	1	0.82026	0.9435	1	0.90776	1	0.90156	1	0.67337	0.88434	38	21	17	up	CJD_GadCb
60	Prion diseases	60	55	61	51	61	54	56	52	1	0.89482	1	0.66888	1	0.9072	0.90776	1	0.93418	1	0.95625	0.82727	24	12	12	up	CJD_GadCb
61	Primary immunodeficiency	61	58	58	51	58	62	60	53	0.91598	1	1	0.80074	0.9435	1	1	0.92809	1	0.93637	1	1	18	9	9	up	CJD_GadCb
62	Renin-angiotensin system	62	59	60	51	58	62	60	53	0.94748	1	1	0.90435	0.9435	1	1	0.75476	1	0.75138	1	1	15	9	6	up	CJD_GadCb
63	Fatty acid elongation	63	60	61	51	61	60	60	53	1	0.97529	1	0.89806	1	0.96275	0.97036	1	1	0.99021	1	1	27	16	11	up	CJD_GadCb
64	ABC transporters	64	60.5	61	51	61	62	60	53	1	0.0049745	1	0.044683	1	0.0026531	1	0.0082908	1	0.0060559	1	0.0087551	34	5	29	up	CJD_GadCb
65	Adherens junction	64	60.5	61	51	61	62	60	53	1	0.10259	1	0.12147	1	0.10492	1	0.22277	1	0.21818	1	0.40289	67	28	39	up	CJD_GadCb
66	Adipocytokine signaling pathway	64	60.5	61	51	61	62	60	53	1	0.013091	1	0.095153	1	0.016233	1	0.032805	1	0.027636	1	0.033674	57	17	40	up	CJD_GadCb
67	AGE-RAGE signaling pathway in diabetic complications	64	60.5	61	51	61	62	60	53	1	0.0016582	1	0.0039796	1	0.0026531	1	0.0022109	1	0.0044218	1	0.0033163	84	31	53	up	CJD_GadCb
68	Alcoholism	64	60.5	61	51	61	62	60	53	1	0.42754	1	0.81674	1	0.42772	1	0.44445	1	0.44307	1	0.34685	90	47	43	up	CJD_GadCb
69	Aldosterone synthesis and secretion	64	60.5	61	51	61	62	60	53	1	0.078061	1	0.032031	1	0.081013	1	0.081913	1	0.077934	1	0.020408	81	31	50	up	CJD_GadCb
70	Aldosterone-regulated sodium reabsorption	64	60.5	61	51	61	62	60	53	1	0.35778	1	0.10805	1	0.3557	1	0.5028	1	0.49494	1	0.36918	31	13	18	up	CJD_GadCb
71	Amphetamine addiction	64	60.5	61	51	61	62	60	53	1	0.48699	1	0.48016	1	0.48253	1	0.74339	1	0.74594	1	0.34508	57	27	30	up	CJD_GadCb
72	AMPK signaling pathway	64	60.5	61	51	61	62	60	53	1	0.0026531	1	0.0081933	1	0.0024873	1	0.0055272	1	0.0056851	1	0.006921	105	31	74	up	CJD_GadCb
73	Amyotrophic lateral sclerosis (ALS)	64	60.5	61	51	61	62	60	53	1	0.26028	1	0.58943	1	0.27154	1	0.20593	1	0.2136	1	0.27438	49	23	26	up	CJD_GadCb
74	Apelin signaling pathway	64	60.5	61	51	61	62	60	53	1	0.013091	1	0.020974	1	0.0072959	1	0.021068	1	0.021068	1	0.010292	114	42	72	up	CJD_GadCb
75	Apoptosis	64	60.5	61	51	61	62	60	53	1	0.078061	1	0.051539	1	0.083516	1	0.23186	1	0.22948	1	0.40289	122	46	76	up	CJD_GadCb
76	Arachidonic acid metabolism	64	60.5	61	51	61	62	60	53	1	0.81931	1	0.70312	1	0.81263	1	0.74813	1	0.74096	1	0.63995	33	16	17	up	CJD_GadCb
77	Arginine and proline metabolism	64	60.5	61	51	61	62	60	53	1	0.77027	1	0.97252	1	0.74711	1	0.63082	1	0.63378	1	0.55205	42	23	19	up	CJD_GadCb
78	Autophagy	64	60.5	61	51	61	62	60	53	1	0.11276	1	0.15158	1	0.12774	1	0.21935	1	0.22281	1	0.47075	123	51	72	up	CJD_GadCb
79	Axon guidance	64	60.5	61	51	61	62	60	53	1	0.0026531	1	0.0039796	1	0.0026531	1	0.0053061	1	0.0045918	1	0.0056851	171	65	106	up	CJD_GadCb
80	B cell receptor signaling pathway	64	60.5	61	51	61	62	60	53	1	0.036793	1	0.019898	1	0.037987	1	0.1413	1	0.14505	1	0.086337	61	24	37	up	CJD_GadCb
81	beta-Alanine metabolism	64	60.5	61	51	61	62	60	53	1	0.39285	1	0.90435	1	0.4061	1	0.25867	1	0.26792	1	0.31596	26	15	11	up	CJD_GadCb
82	Biosynthesis of unsaturated fatty acids	64	60.5	61	51	61	62	60	53	1	0.45067	1	0.23111	1	0.44107	1	0.36953	1	0.37496	1	0.32107	29	14	15	up	CJD_GadCb
83	C-type lectin receptor signaling pathway	64	60.5	61	51	61	62	60	53	1	0.0026531	1	0.016582	1	0.0026531	1	0.0087551	1	0.0056851	1	0.0059694	81	23	58	up	CJD_GadCb
84	Calcium signaling pathway	64	60.5	61	51	61	62	60	53	1	0.070927	1	0.042007	1	0.075919	1	0.072718	1	0.074618	1	0.033022	144	59	85	up	CJD_GadCb
85	cAMP signaling pathway	64	60.5	61	51	61	62	60	53	1	0.0063674	1	0.0081933	1	0.0056851	1	0.0082908	1	0.0087551	1	0.0058524	167	67	100	up	CJD_GadCb
86	Carbohydrate digestion and absorption	64	60.5	61	51	61	62	60	53	1	0.033163	1	0.035329	1	0.033299	1	0.069855	1	0.064216	1	0.035291	28	8	20	up	CJD_GadCb
87	Cell adhesion molecules (CAMs)	64	60.5	61	51	61	62	60	53	1	0.0016582	1	0.0039796	1	0.0024873	1	0.0022109	1	0.0028426	1	0.0033163	97	34	63	up	CJD_GadCb
88	Cellular senescence	64	60.5	61	51	61	62	60	53	1	0.1524	1	0.11459	1	0.15713	1	0.23186	1	0.22948	1	0.31553	140	57	83	up	CJD_GadCb
89	Central carbon metabolism in cancer	64	60.5	61	51	61	62	60	53	1	0.68348	1	0.97555	1	0.67574	1	0.53725	1	0.53658	1	0.68332	58	31	27	up	CJD_GadCb
90	cGMP-PKG signaling pathway	64	60.5	61	51	61	62	60	53	1	0.033163	1	0.019898	1	0.037987	1	0.06921	1	0.065	1	0.033163	136	54	82	up	CJD_GadCb
91	Chemical carcinogenesis	64	60.5	61	51	61	62	60	53	1	0.2396	1	0.081274	1	0.25705	1	0.28468	1	0.27081	1	0.19674	35	13	22	up	CJD_GadCb
92	Chemokine signaling pathway	64	60.5	61	51	61	62	60	53	1	0.0083443	1	0.0066327	1	0.010233	1	0.063396	1	0.064216	1	0.009949	132	54	78	up	CJD_GadCb
93	Cholesterol metabolism	64	60.5	61	51	61	62	60	53	1	0.4089	1	0.24952	1	0.4071	1	0.22996	1	0.22948	1	0.19218	34	14	20	up	CJD_GadCb
94	Choline metabolism in cancer	64	60.5	61	51	61	62	60	53	1	0.024224	1	0.080445	1	0.02034	1	0.068538	1	0.070837	1	0.045323	87	35	52	up	CJD_GadCb
95	Cholinergic synapse	64	60.5	61	51	61	62	60	53	1	0.012507	1	0.013265	1	0.010502	1	0.050473	1	0.062121	1	0.015801	97	35	62	up	CJD_GadCb
96	Circadian entrainment	64	60.5	61	51	61	62	60	53	1	0.021667	1	0.032216	1	0.02034	1	0.081913	1	0.070957	1	0.029184	85	33	52	up	CJD_GadCb
97	Circadian rhythm	64	60.5	61	51	61	62	60	53	1	0.036848	1	0.078422	1	0.037883	1	0.10014	1	0.10308	1	0.14485	29	6	23	up	CJD_GadCb
98	Cocaine addiction	64	60.5	61	51	61	62	60	53	1	0.37281	1	0.58985	1	0.37055	1	0.36953	1	0.37573	1	0.32107	42	19	23	up	CJD_GadCb
99	Cortisol synthesis and secretion	64	60.5	61	51	61	62	60	53	1	0.085044	1	0.06301	1	0.08886	1	0.071332	1	0.075132	1	0.033674	50	20	30	up	CJD_GadCb
100	Cytokine-cytokine receptor interaction	64	60.5	61	51	61	62	60	53	1	0.021255	1	0.034822	1	0.023791	1	0.04898	1	0.055714	1	0.028943	117	50	67	up	CJD_GadCb
101	Cytosolic DNA-sensing pathway	64	60.5	61	51	61	62	60	53	1	0.81931	1	0.96814	1	0.80641	1	0.74813	1	0.73909	1	0.80801	37	19	18	up	CJD_GadCb
102	Dopaminergic synapse	64	60.5	61	51	61	62	60	53	1	0.10164	1	0.051072	1	0.091154	1	0.25867	1	0.26792	1	0.21232	116	46	70	up	CJD_GadCb
103	ECM-receptor interaction	64	60.5	61	51	61	62	60	53	1	0.025825	1	0.0039796	1	0.033163	1	0.0092857	1	0.0092384	1	0.0063312	68	25	43	up	CJD_GadCb
104	Endocytosis	64	60.5	61	51	61	62	60	53	1	0.13713	1	0.31645	1	0.14402	1	0.1413	1	0.12964	1	0.21888	228	105	123	up	CJD_GadCb
105	ErbB signaling pathway	64	60.5	61	51	61	62	60	53	1	0.085044	1	0.079015	1	0.078714	1	0.11104	1	0.11489	1	0.1535	78	32	46	up	CJD_GadCb
106	Estrogen signaling pathway	64	60.5	61	51	61	62	60	53	1	0.41448	1	0.054009	1	0.42088	1	0.66019	1	0.65113	1	0.343	102	45	57	up	CJD_GadCb
107	Ether lipid metabolism	64	60.5	61	51	61	62	60	53	1	0.066218	1	0.037845	1	0.065427	1	0.070228	1	0.064216	1	0.033674	35	13	22	up	CJD_GadCb
108	Fanconi anemia pathway	64	60.5	61	51	61	62	60	53	1	0.29945	1	0.24952	1	0.30432	1	0.36474	1	0.3718	1	0.58497	46	20	26	up	CJD_GadCb
109	Fat digestion and absorption	64	60.5	61	51	61	62	60	53	1	0.66963	1	0.84155	1	0.6738	1	0.49205	1	0.48497	1	0.43152	21	11	10	up	CJD_GadCb
110	Fatty acid degradation	64	60.5	61	51	61	62	60	53	1	0.29157	1	0.1429	1	0.29217	1	0.30823	1	0.3	1	0.21776	37	17	20	up	CJD_GadCb
111	Fc epsilon RI signaling pathway	64	60.5	61	51	61	62	60	53	1	0.037987	1	0.035329	1	0.037883	1	0.072222	1	0.070957	1	0.10366	53	20	33	up	CJD_GadCb
112	Fc gamma R-mediated phagocytosis	64	60.5	61	51	61	62	60	53	1	0.072959	1	0.088232	1	0.070785	1	0.059694	1	0.066468	1	0.060043	84	34	50	up	CJD_GadCb
113	Focal adhesion	64	60.5	61	51	61	62	60	53	1	0.0016582	1	0.0039796	1	0.0024873	1	0.0042639	1	0.0044218	1	0.0024873	176	68	108	up	CJD_GadCb
114	FoxO signaling pathway	64	60.5	61	51	61	62	60	53	1	0.079592	1	0.052954	1	0.07718	1	0.20593	1	0.2136	1	0.21232	115	46	69	up	CJD_GadCb
115	GABAergic synapse	64	60.5	61	51	61	62	60	53	1	0.23567	1	0.44526	1	0.22495	1	0.19872	1	0.1949	1	0.12753	77	34	43	up	CJD_GadCb
116	Gap junction	64	60.5	61	51	61	62	60	53	1	0.50901	1	0.79987	1	0.50187	1	0.32955	1	0.32367	1	0.39514	77	39	38	up	CJD_GadCb
117	Glucagon signaling pathway	64	60.5	61	51	61	62	60	53	1	0.082435	1	0.048902	1	0.079015	1	0.22277	1	0.2238	1	0.18063	82	30	52	up	CJD_GadCb
118	Glutamatergic synapse	64	60.5	61	51	61	62	60	53	1	0.0016582	1	0.019235	1	0.0026531	1	0.0022109	1	0.0045918	1	0.0024873	99	38	61	up	CJD_GadCb
119	Glycerolipid metabolism	64	60.5	61	51	61	62	60	53	1	0.18914	1	0.24952	1	0.19042	1	0.1709	1	0.17155	1	0.25317	50	23	27	up	CJD_GadCb
120	Glycerophospholipid metabolism	64	60.5	61	51	61	62	60	53	1	0.13443	1	0.11915	1	0.12861	1	0.081307	1	0.074618	1	0.17006	83	36	47	up	CJD_GadCb
121	Glycine, serine and threonine metabolism	64	60.5	61	51	61	62	60	53	1	0.0063312	1	0.017602	1	0.0068614	1	0.0082908	1	0.0056851	1	0.0033163	34	9	25	up	CJD_GadCb
122	Glycosaminoglycan biosynthesis	64	60.5	61	51	61	62	60	53	1	0.079592	1	0.18035	1	0.075919	1	0.076749	1	0.075132	1	0.17594	47	18	29	up	CJD_GadCb
123	Glycosaminoglycan degradation	64	60.5	61	51	61	62	60	53	1	0.67367	1	0.54177	1	0.68459	1	0.91249	1	0.91546	1	0.82727	16	6	10	up	CJD_GadCb
124	Glycosphingolipid biosynthesis	64	60.5	61	49	61	62	60	53	1	0.56175	0.98535	0.99503	1	0.55501	1	0.25511	1	0.25909	1	0.47075	36	19	17	up	CJD_GadCb
125	Glycosylphosphatidylinositol (GPI)-anchor biosynthesis	64	60.5	61	51	61	62	60	53	1	0.8715	1	0.82577	1	0.87177	1	0.92769	1	0.91855	1	1	25	13	12	up	CJD_GadCb
126	GnRH signaling pathway	64	60.5	61	51	61	62	60	53	1	0.5319	1	0.12126	1	0.51769	1	0.7718	1	0.76969	1	0.40267	75	34	41	up	CJD_GadCb
127	Hedgehog signaling pathway	64	60.5	61	51	61	62	60	53	1	0.0016582	1	0.0039796	1	0.0024873	1	0.0022109	1	0.0028426	1	0.0024873	41	9	32	up	CJD_GadCb
128	HIF-1 signaling pathway	64	60.5	61	51	61	62	60	53	1	0.27837	1	0.042007	1	0.27419	1	0.36953	1	0.37965	1	0.16436	88	38	50	up	CJD_GadCb
129	Hippo signaling pathway	64	60.5	61	51	61	62	60	53	1	0.0044218	1	0.0088436	1	0.0033163	1	0.0042639	1	0.0028426	1	0.0058524	139	53	86	up	CJD_GadCb
130	Histidine metabolism	64	60.5	61	51	61	62	60	53	1	0.16471	1	0.50694	1	0.16443	1	0.1413	1	0.14077	1	0.10944	16	8	8	up	CJD_GadCb
131	IL-17 signaling pathway	64	60.5	61	51	61	62	60	53	1	0.54869	1	0.58943	1	0.53675	1	0.75476	1	0.75138	1	0.56791	53	24	29	up	CJD_GadCb
132	Inflammatory mediator regulation of TRP channels	64	60.5	61	51	61	62	60	53	1	0.16416	1	0.03701	1	0.15713	1	0.20593	1	0.20868	1	0.1535	77	31	46	up	CJD_GadCb
133	Inositol phosphate metabolism	64	60.5	61	51	61	62	60	53	1	0.013091	1	0.046657	1	0.012369	1	0.0092857	1	0.0092384	1	0.029414	68	24	44	up	CJD_GadCb
134	Insulin resistance	64	60.5	61	51	61	62	60	53	1	0.0016582	1	0.0039796	1	0.0024873	1	0.0022109	1	0.0028426	1	0.0024873	94	21	73	up	CJD_GadCb
135	Insulin secretion	64	60.5	61	51	61	62	60	53	1	0.033163	1	0.018526	1	0.037987	1	0.050473	1	0.052041	1	0.016029	68	25	43	up	CJD_GadCb
136	Insulin signaling pathway	64	60.5	61	51	61	62	60	53	1	0.055854	1	0.11218	1	0.053061	1	0.1413	1	0.14505	1	0.34508	120	46	74	up	CJD_GadCb
137	JAK-STAT signaling pathway	64	60.5	61	51	61	62	60	53	1	0.0035114	1	0.0081933	1	0.0033163	1	0.0036178	1	0.0056851	1	0.0074618	100	34	66	up	CJD_GadCb
138	Long-term depression	64	60.5	61	51	61	62	60	53	1	0.40501	1	0.18035	1	0.40526	1	0.34106	1	0.32869	1	0.32107	53	24	29	up	CJD_GadCb
139	Long-term potentiation	64	60.5	61	51	61	62	60	53	1	0.37281	1	0.39095	1	0.35472	1	0.25536	1	0.25042	1	0.34508	61	28	33	up	CJD_GadCb
140	Longevity regulating pathway	64	60.5	61	51	61	62	60	53	1	0.020823	1	0.0081933	1	0.018477	1	0.032805	1	0.032805	1	0.014924	92	32	60	up	CJD_GadCb
141	Lysine degradation	64	60.5	61	51	61	62	60	53	1	0.064078	1	0.06301	1	0.066658	1	0.12467	1	0.11939	1	0.21997	55	22	33	up	CJD_GadCb
142	Mannose type O-glycan biosynthesis	64	60.5	61	51	61	62	60	53	1	0.58222	1	0.98407	1	0.57623	1	0.45987	1	0.44864	1	0.67494	21	12	9	up	CJD_GadCb
143	MAPK signaling pathway	64	60.5	61	51	61	62	60	53	1	0.0090446	1	0.020467	1	0.010233	1	0.070228	1	0.06944	1	0.011554	255	110	145	up	CJD_GadCb
144	MicroRNAs in cancer	64	60.5	61	51	61	62	60	53	1	0.0016582	1	0.011939	1	0.0041891	1	0.0042639	1	0.0045918	1	0.0059694	125	45	80	up	CJD_GadCb
145	Mineral absorption	64	60.5	61	51	61	62	60	53	1	0.14118	1	0.11459	1	0.13761	1	0.16112	1	0.15835	1	0.10833	34	11	23	up	CJD_GadCb
146	Morphine addiction	64	60.5	61	51	61	62	60	53	1	0.0035114	1	0.0094254	1	0.0049745	1	0.0079592	1	0.0056851	1	0.0033163	77	27	50	up	CJD_GadCb
147	mTOR signaling pathway	64	60.5	61	51	61	62	60	53	1	0.16101	1	0.043705	1	0.15985	1	0.25867	1	0.27345	1	0.27671	138	60	78	up	CJD_GadCb
148	Mucin type O-glycan biosynthesis	64	60.5	61	51	61	62	60	53	1	0.17173	1	0.50694	1	0.17562	1	0.20593	1	0.20805	1	0.20449	20	7	13	up	CJD_GadCb
149	Natural killer cell mediated cytotoxicity	64	60.5	61	51	61	62	60	53	1	0.21972	1	0.1322	1	0.22551	1	0.33958	1	0.32915	1	0.35437	67	30	37	up	CJD_GadCb
150	Necroptosis	64	60.5	61	51	61	62	60	53	1	0.48222	1	0.548	1	0.47253	1	0.65549	1	0.65113	1	0.75283	97	43	54	up	CJD_GadCb
151	Neuroactive ligand-receptor interaction	64	60.5	61	51	61	62	60	53	1	0.56742	1	0.60552	1	0.57623	1	0.43205	1	0.43464	1	0.40289	168	83	85	up	CJD_GadCb
152	Neurotrophin signaling pathway	64	60.5	61	51	61	62	60	53	1	0.082435	1	0.11459	1	0.078714	1	0.15577	1	0.15106	1	0.16436	114	49	65	up	CJD_GadCb
153	NF-kappa B signaling pathway	64	60.5	61	51	61	62	60	53	1	0.0049745	1	0.025658	1	0.0068614	1	0.010853	1	0.009949	1	0.016029	72	26	46	up	CJD_GadCb
154	Nicotinate and nicotinamide metabolism	64	60.5	61	51	61	62	60	53	1	0.81931	1	0.93805	1	0.81263	1	0.75476	1	0.75138	1	1	27	14	13	up	CJD_GadCb
155	Nicotine addiction	64	60.5	61	51	61	62	60	53	1	0.3431	1	0.68506	1	0.32996	1	0.18174	1	0.18306	1	0.19923	33	16	17	up	CJD_GadCb
156	NOD-like receptor signaling pathway	64	60.5	61	51	61	62	60	53	1	0.10259	1	0.088232	1	0.10342	1	0.19381	1	0.1949	1	0.16436	117	48	69	up	CJD_GadCb
157	Notch signaling pathway	64	60.5	61	51	61	62	60	53	1	0.16471	1	0.24247	1	0.15985	1	0.23186	1	0.2238	1	0.343	47	20	27	up	CJD_GadCb
158	One carbon pool by folate	64	60.5	61	51	61	62	60	53	1	0.24243	1	0.22013	1	0.25705	1	0.25105	1	0.25428	1	0.21232	18	8	10	up	CJD_GadCb
159	Other glycan degradation	64	60.5	61	51	61	62	60	53	1	0.86743	1	0.79987	1	0.86692	1	0.75476	1	0.76007	1	0.98332	18	9	9	up	CJD_GadCb
160	Other types of O-glycan biosynthesis	64	60.5	61	51	61	62	60	53	1	0.065995	1	0.091738	1	0.070927	1	0.068538	1	0.067985	1	0.068614	22	8	14	up	CJD_GadCb
161	Oxytocin signaling pathway	64	60.5	61	51	61	62	60	53	1	0.11662	1	0.03378	1	0.11786	1	0.23186	1	0.2238	1	0.16644	132	52	80	up	CJD_GadCb
162	p53 signaling pathway	64	60.5	61	51	61	62	60	53	1	0.86743	1	0.58943	1	0.87284	1	0.92809	1	0.93637	1	1	65	29	36	up	CJD_GadCb
163	Pathways in cancer	64	60.5	61	51	61	62	60	53	1	0.0016582	1	0.0039796	1	0.0024873	1	0.0022109	1	0.0028426	1	0.0024873	431	175	256	up	CJD_GadCb
164	Phosphatidylinositol signaling system	64	60.5	61	51	61	62	60	53	1	0.0071064	1	0.042007	1	0.0068614	1	0.0082908	1	0.0060559	1	0.018822	90	33	57	up	CJD_GadCb
165	Phospholipase D signaling pathway	64	60.5	61	51	61	62	60	53	1	0.0016582	1	0.019898	1	0.0026531	1	0.0022109	1	0.0056851	1	0.0045918	122	51	71	up	CJD_GadCb
166	PI3K-Akt signaling pathway	64	60.5	61	51	61	62	60	53	1	0.0016582	1	0.0039796	1	0.0026531	1	0.0036178	1	0.0045918	1	0.0024873	270	113	157	up	CJD_GadCb
167	Platelet activation	64	60.5	61	51	61	62	60	53	1	0.0063674	1	0.01751	1	0.0068614	1	0.010571	1	0.009949	1	0.009949	101	35	66	up	CJD_GadCb
168	PPAR signaling pathway	64	60.5	61	51	61	62	60	53	1	0.0075475	1	0.032031	1	0.010233	1	0.0055272	1	0.0056851	1	0.0063312	51	17	34	up	CJD_GadCb
169	Prolactin signaling pathway	64	60.5	61	51	61	62	60	53	1	0.045481	1	0.043052	1	0.047258	1	0.1772	1	0.17155	1	0.092966	58	22	36	up	CJD_GadCb
170	Protein digestion and absorption	64	60.5	61	51	61	62	60	53	1	0.0066327	1	0.0081933	1	0.0068614	1	0.0055272	1	0.0074618	1	0.0059694	54	17	37	up	CJD_GadCb
171	Proteoglycans in cancer	64	60.5	61	51	61	62	60	53	1	0.0016582	1	0.0039796	1	0.0024873	1	0.0022109	1	0.0028426	1	0.0024873	176	61	115	up	CJD_GadCb
172	Rap1 signaling pathway	64	60.5	61	51	61	62	60	53	1	0.0087054	1	0.017687	1	0.010233	1	0.0073308	1	0.0056851	1	0.0058524	172	75	97	up	CJD_GadCb
173	Ras signaling pathway	64	60.5	61	51	61	62	60	53	1	0.009949	1	0.17216	1	0.010233	1	0.0092384	1	0.009949	1	0.011276	187	86	101	up	CJD_GadCb
174	Regulation of actin cytoskeleton	64	60.5	61	51	61	62	60	53	1	0.0083443	1	0.019898	1	0.0068614	1	0.0091837	1	0.009949	1	0.0091837	178	73	105	up	CJD_GadCb
175	Relaxin signaling pathway	64	60.5	61	51	61	62	60	53	1	0.017908	1	0.020974	1	0.018477	1	0.071332	1	0.066468	1	0.021888	108	44	64	up	CJD_GadCb
176	Renin secretion	64	60.5	61	51	61	62	60	53	1	0.16531	1	0.16356	1	0.16443	1	0.25867	1	0.26792	1	0.21232	54	20	34	up	CJD_GadCb
177	Retinol metabolism	64	60.5	61	51	61	62	60	53	1	0.52898	1	0.82577	1	0.52387	1	0.37031	1	0.37965	1	0.31598	18	9	9	up	CJD_GadCb
178	RIG-I-like receptor signaling pathway	64	60.5	61	51	61	62	60	53	1	0.16034	1	0.30465	1	0.15713	1	0.19217	1	0.1949	1	0.24969	44	16	28	up	CJD_GadCb
179	Selenocompound metabolism	64	60.5	61	51	61	62	60	53	1	0.061409	1	0.035329	1	0.059694	1	0.15974	1	0.14668	1	0.057562	15	3	12	up	CJD_GadCb
180	Serotonergic synapse	64	60.5	61	51	61	62	60	53	1	0.20237	1	0.15675	1	0.20681	1	0.384	1	0.38679	1	0.23618	81	35	46	up	CJD_GadCb
181	Signaling pathways regulating pluripotency of stem cells	64	60.5	61	51	61	62	60	53	1	0.0066327	1	0.035329	1	0.0063312	1	0.010571	1	0.012662	1	0.025722	110	41	69	up	CJD_GadCb
182	Sphingolipid metabolism	64	60.5	61	51	61	62	60	53	1	0.37546	1	0.7019	1	0.37509	1	0.29403	1	0.3	1	0.36918	42	19	23	up	CJD_GadCb
183	Sphingolipid signaling pathway	64	60.5	61	51	61	62	60	53	1	0.0056851	1	0.018477	1	0.0033163	1	0.0092384	1	0.0091837	1	0.015801	107	38	69	up	CJD_GadCb
184	Starch and sucrose metabolism	64	60.5	61	51	61	61	60	53	1	0.97529	1	0.75388	1	0.9687	0.99457	0.99547	1	0.98388	1	1	21	10	11	up	CJD_GadCb
185	T cell receptor signaling pathway	64	60.5	61	51	61	62	60	53	1	0.10259	1	0.088232	1	0.10342	1	0.28677	1	0.3	1	0.21232	78	31	47	up	CJD_GadCb
186	Taste transduction	64	60.5	61	51	61	62	60	53	1	0.39285	1	0.6794	1	0.40238	1	0.36474	1	0.37573	1	0.29416	39	18	21	up	CJD_GadCb
187	TGF-beta signaling pathway	64	60.5	61	51	61	62	60	53	1	0.032749	1	0.014707	1	0.025825	1	0.0307	1	0.023878	1	0.026839	73	31	42	up	CJD_GadCb
188	Th1 and Th2 cell differentiation	64	60.5	61	51	61	62	60	53	1	0.019424	1	0.087497	1	0.018973	1	0.12286	1	0.12498	1	0.056438	61	20	41	up	CJD_GadCb
189	Th17 cell differentiation	64	60.5	61	51	61	62	60	53	1	0.036793	1	0.087497	1	0.034623	1	0.20593	1	0.21053	1	0.13572	72	24	48	up	CJD_GadCb
190	Tight junction	64	60.5	61	51	61	62	60	53	1	0.0016582	1	0.0066327	1	0.0024873	1	0.0022109	1	0.0028426	1	0.0024873	131	44	87	up	CJD_GadCb
191	TNF signaling pathway	64	60.5	61	51	61	62	60	53	1	0.0063674	1	0.014471	1	0.0068614	1	0.070228	1	0.070957	1	0.019898	82	28	54	up	CJD_GadCb
192	Toll-like receptor signaling pathway	64	60.5	61	51	61	62	60	53	1	0.014286	1	0.06301	1	0.017857	1	0.079941	1	0.077934	1	0.026839	64	21	43	up	CJD_GadCb
193	Transcriptional misregulation in cancer	64	60.5	61	51	61	62	60	53	1	0.12436	1	0.26979	1	0.12038	1	0.23364	1	0.2315	1	0.12184	136	63	73	up	CJD_GadCb
194	Tryptophan metabolism	64	60.5	61	51	61	62	60	53	1	0.69173	1	0.85472	1	0.69768	1	0.72644	1	0.73909	1	0.7667	28	15	13	up	CJD_GadCb
195	Type I diabetes mellitus	64	60.5	61	34	61	62	60	53	1	0.92994	0.49979	1	1	0.91677	1	0.81956	1	0.82644	1	0.78343	23	12	11	up	CJD_GadCb
196	Type II diabetes mellitus	64	60.5	61	51	61	62	60	53	1	0.085044	1	0.26537	1	0.085396	1	0.1413	1	0.12964	1	0.20449	37	12	25	up	CJD_GadCb
197	Vascular smooth muscle contraction	64	60.5	61	51	61	62	60	53	1	0.079592	1	0.035329	1	0.073275	1	0.070228	1	0.074618	1	0.033674	97	39	58	up	CJD_GadCb
198	VEGF signaling pathway	64	60.5	61	51	61	62	60	53	1	0.13437	1	0.032031	1	0.12038	1	0.21319	1	0.21818	1	0.19218	51	20	31	up	CJD_GadCb
199	Wnt signaling pathway	64	60.5	61	51	61	62	60	53	1	0.018927	1	0.065931	1	0.018477	1	0.045556	1	0.035607	1	0.091531	135	52	83	up	CJD_GadCb
200	Cell adhesion molecules (CAMs)	1	1	1	1	1	1	1	9	1	0.0016582	1	0.0039796	1	0.0024873	1	0.0022109	1	0.0028426	1	0.0033163	97	34	63	down	CJD_GadCb
201	Focal adhesion	1	1	1	1	1	12	8	1	1	0.0016582	1	0.0039796	1	0.0024873	1	0.0042639	1	0.0044218	1	0.0024873	176	68	108	down	CJD_GadCb
202	Hedgehog signaling pathway	1	1	1	1	1	1	1	1	1	0.0016582	1	0.0039796	1	0.0024873	1	0.0022109	1	0.0028426	1	0.0024873	41	9	32	down	CJD_GadCb
203	Insulin resistance	1	1	1	1	1	1	1	1	1	0.0016582	1	0.0039796	1	0.0024873	1	0.0022109	1	0.0028426	1	0.0024873	94	21	73	down	CJD_GadCb
204	Pathways in cancer	1	1	1	1	1	1	1	1	1	0.0016582	1	0.0039796	1	0.0024873	1	0.0022109	1	0.0028426	1	0.0024873	431	175	256	down	CJD_GadCb
205	Proteoglycans in cancer	1	1	1	1	1	1	1	1	1	0.0016582	1	0.0039796	1	0.0024873	1	0.0022109	1	0.0028426	1	0.0024873	176	61	115	down	CJD_GadCb
206	Tight junction	1	1	1	11	1	1	1	1	1	0.0016582	1	0.0066327	1	0.0024873	1	0.0022109	1	0.0028426	1	0.0024873	131	44	87	down	CJD_GadCb
207	AGE-RAGE signaling pathway in diabetic complications	8	4.5	1	1	9	1	8	9	1	0.0016582	1	0.0039796	1	0.0026531	1	0.0022109	1	0.0044218	1	0.0033163	84	31	53	down	CJD_GadCb
208	Glutamatergic synapse	9	5	1	30	9	1	10	1	1	0.0016582	1	0.019235	1	0.0026531	1	0.0022109	1	0.0045918	1	0.0024873	99	38	61	down	CJD_GadCb
209	PI3K-Akt signaling pathway	9	5	1	1	9	10	10	1	1	0.0016582	1	0.0039796	1	0.0026531	1	0.0036178	1	0.0045918	1	0.0024873	270	113	157	down	CJD_GadCb
210	Phospholipase D signaling pathway	11	11	1	31	9	1	14	13	1	0.0016582	1	0.019898	1	0.0026531	1	0.0022109	1	0.0056851	1	0.0045918	122	51	71	down	CJD_GadCb
211	Axon guidance	12	11.5	13	1	9	15	10	14	1	0.0026531	1	0.0039796	1	0.0026531	1	0.0053061	1	0.0045918	1	0.0056851	171	65	106	down	CJD_GadCb
212	AMPK signaling pathway	13	13.5	13	13	1	16	14	23	1	0.0026531	1	0.0081933	1	0.0024873	1	0.0055272	1	0.0056851	1	0.006921	105	31	74	down	CJD_GadCb
213	JAK-STAT signaling pathway	14	15	16	13	16	10	14	24	1	0.0035114	1	0.0081933	1	0.0033163	1	0.0036178	1	0.0056851	1	0.0074618	100	34	66	down	CJD_GadCb
214	MicroRNAs in cancer	14	15	1	20	19	12	10	18	1	0.0016582	1	0.011939	1	0.0041891	1	0.0042639	1	0.0045918	1	0.0059694	125	45	80	down	CJD_GadCb
215	Hippo signaling pathway	16	15.5	18	18	16	12	1	15	1	0.0044218	1	0.0088436	1	0.0033163	1	0.0042639	1	0.0028426	1	0.0058524	139	53	86	down	CJD_GadCb
216	C-type lectin receptor signaling pathway	17	16	13	24	9	25	14	18	1	0.0026531	1	0.016582	1	0.0026531	1	0.0087551	1	0.0056851	1	0.0059694	81	23	58	down	CJD_GadCb
217	Morphine addiction	18	17.5	16	19	20	20	14	9	1	0.0035114	1	0.0094254	1	0.0049745	1	0.0079592	1	0.0056851	1	0.0033163	77	27	50	down	CJD_GadCb
218	Protein digestion and absorption	19	20.5	26	13	23	16	24	18	1	0.0066327	1	0.0081933	1	0.0068614	1	0.0055272	1	0.0074618	1	0.0059694	54	17	37	down	CJD_GadCb
219	cAMP signaling pathway	20	21	23	13	21	21	25	15	1	0.0063674	1	0.0081933	1	0.0056851	1	0.0082908	1	0.0087551	1	0.0058524	167	67	100	down	CJD_GadCb
220	ABC transporters	21	21.5	19	57	9	21	22	25	1	0.0049745	1	0.044683	1	0.0026531	1	0.0082908	1	0.0060559	1	0.0087551	34	5	29	down	CJD_GadCb
221	Glycine, serine and threonine metabolism	21	21.5	22	26	23	21	14	9	1	0.0063312	1	0.017602	1	0.0068614	1	0.0082908	1	0.0056851	1	0.0033163	34	9	25	down	CJD_GadCb
222	Rap1 signaling pathway	23	23	32	27	31	19	14	15	1	0.0087054	1	0.017687	1	0.010233	1	0.0073308	1	0.0056851	1	0.0058524	172	75	97	down	CJD_GadCb
223	PPAR signaling pathway	24	25	29	39	31	16	14	21	1	0.0075475	1	0.032031	1	0.010233	1	0.0055272	1	0.0056851	1	0.0063312	51	17	34	down	CJD_GadCb
224	Phosphatidylinositol signaling system	25	25.5	28	52	23	21	22	37	1	0.0071064	1	0.042007	1	0.0068614	1	0.0082908	1	0.0060559	1	0.018822	90	33	57	down	CJD_GadCb
225	Platelet activation	26	26	23	25	23	31	29	27	1	0.0063674	1	0.01751	1	0.0068614	1	0.010571	1	0.009949	1	0.009949	101	35	66	down	CJD_GadCb
226	Sphingolipid signaling pathway	27	26.5	21	28	16	27	26	33	1	0.0056851	1	0.018477	1	0.0033163	1	0.0092384	1	0.0091837	1	0.015801	107	38	69	down	CJD_GadCb
227	Regulation of actin cytoskeleton	28	27.5	30	31	23	26	29	26	1	0.0083443	1	0.019898	1	0.0068614	1	0.0091837	1	0.009949	1	0.0091837	178	73	105	down	CJD_GadCb
228	ECM-receptor interaction	29	28	47	1	48	29	27	21	1	0.025825	1	0.0039796	1	0.033163	1	0.0092857	1	0.0092384	1	0.0063312	68	25	43	down	CJD_GadCb
229	Chemokine signaling pathway	30	30.5	30	11	31	43	42	27	1	0.0083443	1	0.0066327	1	0.010233	1	0.063396	1	0.064216	1	0.009949	132	54	78	down	CJD_GadCb
230	Ras signaling pathway	30	30.5	34	92	31	27	29	30	1	0.009949	1	0.17216	1	0.010233	1	0.0092384	1	0.009949	1	0.011276	187	86	101	down	CJD_GadCb
231	TNF signaling pathway	30	30.5	23	22	23	48	51	38	1	0.0063674	1	0.014471	1	0.0068614	1	0.070228	1	0.070957	1	0.019898	82	28	54	down	CJD_GadCb
232	NF-kappa B signaling pathway	33	31	19	38	23	33	29	35	1	0.0049745	1	0.025658	1	0.0068614	1	0.010853	1	0.009949	1	0.016029	72	26	46	down	CJD_GadCb
233	Signaling pathways regulating pluripotency of stem cells	34	32	26	45	22	31	33	41	1	0.0066327	1	0.035329	1	0.0063312	1	0.010571	1	0.012662	1	0.025722	110	41	69	down	CJD_GadCb
234	Apelin signaling pathway	35	34	36	36	30	34	34	29	1	0.013091	1	0.020974	1	0.0072959	1	0.021068	1	0.021068	1	0.010292	114	42	72	down	CJD_GadCb
235	MAPK signaling pathway	35	34	33	35	31	48	49	31	1	0.0090446	1	0.020467	1	0.010233	1	0.070228	1	0.06944	1	0.011554	255	110	145	down	CJD_GadCb
236	Cholinergic synapse	37	35.5	35	21	36	40	41	33	1	0.012507	1	0.013265	1	0.010502	1	0.050473	1	0.062121	1	0.015801	97	35	62	down	CJD_GadCb
237	Inositol phosphate metabolism	38	36.5	36	58	37	29	27	46	1	0.013091	1	0.046657	1	0.012369	1	0.0092857	1	0.0092384	1	0.029414	68	24	44	down	CJD_GadCb
238	Longevity regulating pathway	38	36.5	43	13	40	36	37	32	1	0.020823	1	0.0081933	1	0.018477	1	0.032805	1	0.032805	1	0.014924	92	32	60	down	CJD_GadCb
239	Adipocytokine signaling pathway	40	37	36	78	38	36	36	49	1	0.013091	1	0.095153	1	0.016233	1	0.032805	1	0.027636	1	0.033674	57	17	40	down	CJD_GadCb
240	TGF-beta signaling pathway	41	38.5	48	23	47	35	35	42	1	0.032749	1	0.014707	1	0.025825	1	0.0307	1	0.023878	1	0.026839	73	31	42	down	CJD_GadCb
241	Insulin secretion	42	39.5	49	29	53	40	39	35	1	0.033163	1	0.018526	1	0.037987	1	0.050473	1	0.052041	1	0.016029	68	25	43	down	CJD_GadCb
242	Relaxin signaling pathway	43	40	40	36	40	52	46	40	1	0.017908	1	0.020974	1	0.018477	1	0.071332	1	0.066468	1	0.021888	108	44	64	down	CJD_GadCb
243	Wnt signaling pathway	44	40.5	41	67	40	38	38	60	1	0.018927	1	0.065931	1	0.018477	1	0.045556	1	0.035607	1	0.091531	135	52	83	down	CJD_GadCb
244	Cytokine-cytokine receptor interaction	45	44	44	44	46	39	40	44	1	0.021255	1	0.034822	1	0.023791	1	0.04898	1	0.055714	1	0.028943	117	50	67	down	CJD_GadCb
245	Circadian entrainment	46	45	45	42	44	59	51	45	1	0.021667	1	0.032216	1	0.02034	1	0.081913	1	0.070957	1	0.029184	85	33	52	down	CJD_GadCb
246	cGMP-PKG signaling pathway	47	47	49	31	53	46	45	48	1	0.033163	1	0.019898	1	0.037987	1	0.06921	1	0.065	1	0.033163	136	54	82	down	CJD_GadCb
247	Carbohydrate digestion and absorption	48	48	49	45	49	47	42	53	1	0.033163	1	0.035329	1	0.033299	1	0.069855	1	0.064216	1	0.035291	28	8	20	down	CJD_GadCb
248	Choline metabolism in cancer	48	48	46	70	44	44	50	54	1	0.024224	1	0.080445	1	0.02034	1	0.068538	1	0.070837	1	0.045323	87	35	52	down	CJD_GadCb
249	Toll-like receptor signaling pathway	50	49.5	39	64	39	57	59	42	1	0.014286	1	0.06301	1	0.017857	1	0.079941	1	0.077934	1	0.026839	64	21	43	down	CJD_GadCb
250	Ether lipid metabolism	51	50	61	51	59	48	42	49	1	0.066218	1	0.037845	1	0.065427	1	0.070228	1	0.064216	1	0.033674	35	13	22	down	CJD_GadCb
251	Vascular smooth muscle contraction	52	51.5	66	45	63	48	54	49	1	0.079592	1	0.035329	1	0.073275	1	0.070228	1	0.074618	1	0.033674	97	39	58	down	CJD_GadCb
252	Fc epsilon RI signaling pathway	53	52.5	55	45	51	54	51	62	1	0.037987	1	0.035329	1	0.037883	1	0.072222	1	0.070957	1	0.10366	53	20	33	down	CJD_GadCb
253	Calcium signaling pathway	54	54.5	62	52	64	55	54	47	1	0.070927	1	0.042007	1	0.075919	1	0.072718	1	0.074618	1	0.033022	144	59	85	down	CJD_GadCb
254	B cell receptor signaling pathway	55	56	52	31	53	65	68	59	1	0.036793	1	0.019898	1	0.037987	1	0.1413	1	0.14505	1	0.086337	61	24	37	down	CJD_GadCb
255	Selenocompound metabolism	56	58	58	45	58	71	70	56	1	0.061409	1	0.035329	1	0.059694	1	0.15974	1	0.14668	1	0.057562	15	3	12	down	CJD_GadCb
256	Prolactin signaling pathway	57	58.5	56	55	56	74	73	61	1	0.045481	1	0.043052	1	0.047258	1	0.1772	1	0.17155	1	0.092966	58	22	36	down	CJD_GadCb
257	Aldosterone synthesis and secretion	58	59	64	39	70	59	59	39	1	0.078061	1	0.032031	1	0.081013	1	0.081913	1	0.077934	1	0.020408	81	31	50	down	CJD_GadCb
258	Fc gamma R-mediated phagocytosis	58	59	63	74	61	42	46	57	1	0.072959	1	0.088232	1	0.070785	1	0.059694	1	0.066468	1	0.060043	84	34	50	down	CJD_GadCb
259	Other types of O-glycan biosynthesis	58	59	60	77	62	44	48	58	1	0.065995	1	0.091738	1	0.070927	1	0.068538	1	0.067985	1	0.068614	22	8	14	down	CJD_GadCb
260	Th1 and Th2 cell differentiation	58	59	42	72	43	63	64	55	1	0.019424	1	0.087497	1	0.018973	1	0.12286	1	0.12498	1	0.056438	61	20	41	down	CJD_GadCb
261	Cortisol synthesis and secretion	62	60.5	71	64	73	52	57	49	1	0.085044	1	0.06301	1	0.08886	1	0.071332	1	0.075132	1	0.033674	50	20	30	down	CJD_GadCb
262	Circadian rhythm	63	61	54	68	51	61	61	68	1	0.036848	1	0.078422	1	0.037883	1	0.10014	1	0.10308	1	0.14485	29	6	23	down	CJD_GadCb
263	Lysine degradation	64	63.5	59	64	60	64	63	91	1	0.064078	1	0.06301	1	0.066658	1	0.12467	1	0.11939	1	0.21997	55	22	33	down	CJD_GadCb
264	Glycosaminoglycan biosynthesis	65	65	66	93	64	56	57	76	1	0.079592	1	0.18035	1	0.075919	1	0.076749	1	0.075132	1	0.17594	47	18	29	down	CJD_GadCb
265	Insulin signaling pathway	66	66.5	57	80	57	65	68	106	1	0.055854	1	0.11218	1	0.053061	1	0.1413	1	0.14505	1	0.34508	120	46	74	down	CJD_GadCb
266	ErbB signaling pathway	67	68	71	69	67	62	62	69	1	0.085044	1	0.079015	1	0.078714	1	0.11104	1	0.11489	1	0.1535	78	32	46	down	CJD_GadCb
267	Th17 cell differentiation	68	69.5	52	72	50	79	81	67	1	0.036793	1	0.087497	1	0.034623	1	0.20593	1	0.21053	1	0.13572	72	24	48	down	CJD_GadCb
268	Neurotrophin signaling pathway	69	70.5	69	81	67	70	71	71	1	0.082435	1	0.11459	1	0.078714	1	0.15577	1	0.15106	1	0.16436	114	49	65	down	CJD_GadCb
269	Type II diabetes mellitus	70	71.5	71	101	72	65	65	82	1	0.085044	1	0.26537	1	0.085396	1	0.1413	1	0.12964	1	0.20449	37	12	25	down	CJD_GadCb
270	FoxO signaling pathway	71	72.5	66	62	66	79	82	84	1	0.079592	1	0.052954	1	0.07718	1	0.20593	1	0.2136	1	0.21232	115	46	69	down	CJD_GadCb
271	Glucagon signaling pathway	72	73	69	59	69	86	87	77	1	0.082435	1	0.048902	1	0.079015	1	0.22277	1	0.2238	1	0.18063	82	30	52	down	CJD_GadCb
272	NOD-like receptor signaling pathway	73	75	75	74	75	77	76	71	1	0.10259	1	0.088232	1	0.10342	1	0.19381	1	0.1949	1	0.16436	117	48	69	down	CJD_GadCb
273	Mineral absorption	74	76.5	84	81	83	72	72	63	1	0.14118	1	0.11459	1	0.13761	1	0.16112	1	0.15835	1	0.10833	34	11	23	down	CJD_GadCb
274	Histidine metabolism	75	78	89	108	90	65	67	64	1	0.16471	1	0.50694	1	0.16443	1	0.1413	1	0.14077	1	0.10944	16	8	8	down	CJD_GadCb
275	Glycerophospholipid metabolism	76	78.5	82	84	82	58	54	75	1	0.13443	1	0.11915	1	0.12861	1	0.081307	1	0.074618	1	0.17006	83	36	47	down	CJD_GadCb
276	Oxytocin signaling pathway	76	78.5	79	43	78	89	87	74	1	0.11662	1	0.03378	1	0.11786	1	0.23186	1	0.2238	1	0.16644	132	52	80	down	CJD_GadCb
277	Dopaminergic synapse	78	79	74	60	74	97	97	84	1	0.10164	1	0.051072	1	0.091154	1	0.25867	1	0.26792	1	0.21232	116	46	70	down	CJD_GadCb
278	Inflammatory mediator regulation of TRP channels	79	79.5	88	50	85	79	80	69	1	0.16416	1	0.03701	1	0.15713	1	0.20593	1	0.20868	1	0.1535	77	31	46	down	CJD_GadCb
279	T cell receptor signaling pathway	79	79.5	75	74	75	102	102	84	1	0.10259	1	0.088232	1	0.10342	1	0.28677	1	0.3	1	0.21232	78	31	47	down	CJD_GadCb
280	Apoptosis	81	80	64	61	71	89	90	115	1	0.078061	1	0.051539	1	0.083516	1	0.23186	1	0.22948	1	0.40289	122	46	76	down	CJD_GadCb
281	VEGF signaling pathway	81	80	81	39	79	84	84	78	1	0.13437	1	0.032031	1	0.12038	1	0.21319	1	0.21818	1	0.19218	51	20	31	down	CJD_GadCb
282	Endocytosis	83	83.5	83	104	84	65	65	90	1	0.13713	1	0.31645	1	0.14402	1	0.1413	1	0.12964	1	0.21888	228	105	123	down	CJD_GadCb
283	Adherens junction	84	85	75	86	77	86	84	115	1	0.10259	1	0.12147	1	0.10492	1	0.22277	1	0.21818	1	0.40289	67	28	39	down	CJD_GadCb
284	Autophagy	85	85.5	78	89	81	85	86	119	1	0.11276	1	0.15158	1	0.12774	1	0.21935	1	0.22281	1	0.47075	123	51	72	down	CJD_GadCb
285	RIG-I-like receptor signaling pathway	85	85.5	86	103	85	76	76	93	1	0.16034	1	0.30465	1	0.15713	1	0.19217	1	0.1949	1	0.24969	44	16	28	down	CJD_GadCb
286	GABAergic synapse	87	86.5	96	106	95	78	76	66	1	0.23567	1	0.44526	1	0.22495	1	0.19872	1	0.1949	1	0.12753	77	34	43	down	CJD_GadCb
287	Transcriptional misregulation in cancer	87	86.5	80	102	79	93	93	65	1	0.12436	1	0.26979	1	0.12038	1	0.23364	1	0.2315	1	0.12184	136	63	73	down	CJD_GadCb
288	Cellular senescence	89	87	85	81	85	89	90	98	1	0.1524	1	0.11459	1	0.15713	1	0.23186	1	0.22948	1	0.31553	140	57	83	down	CJD_GadCb
289	Mucin type O-glycan biosynthesis	89	87	92	108	92	79	79	82	1	0.17173	1	0.50694	1	0.17562	1	0.20593	1	0.20805	1	0.20449	20	7	13	down	CJD_GadCb
290	Notch signaling pathway	91	89	89	97	88	89	87	104	1	0.16471	1	0.24247	1	0.15985	1	0.23186	1	0.2238	1	0.343	47	20	27	down	CJD_GadCb
291	Renin secretion	92	91	91	91	90	97	97	84	1	0.16531	1	0.16356	1	0.16443	1	0.25867	1	0.26792	1	0.21232	54	20	34	down	CJD_GadCb
292	mTOR signaling pathway	93	92	87	56	88	97	101	96	1	0.16101	1	0.043705	1	0.15985	1	0.25867	1	0.27345	1	0.27671	138	60	78	down	CJD_GadCb
293	Nicotine addiction	93	92	103	119	103	75	75	81	1	0.3431	1	0.68506	1	0.32996	1	0.18174	1	0.18306	1	0.19923	33	16	17	down	CJD_GadCb
294	Glycerolipid metabolism	95	93	93	98	93	73	73	94	1	0.18914	1	0.24952	1	0.19042	1	0.1709	1	0.17155	1	0.25317	50	23	27	down	CJD_GadCb
295	Cholesterol metabolism	96	94	111	98	111	88	90	78	1	0.4089	1	0.24952	1	0.4071	1	0.22996	1	0.22948	1	0.19218	34	14	20	down	CJD_GadCb
296	Serotonergic synapse	96	94	94	90	94	114	114	92	1	0.20237	1	0.15675	1	0.20681	1	0.384	1	0.38679	1	0.23618	81	35	46	down	CJD_GadCb
297	One carbon pool by folate	98	95	98	95	97	94	95	84	1	0.24243	1	0.22013	1	0.25705	1	0.25105	1	0.25428	1	0.21232	18	8	10	down	CJD_GadCb
298	Amyotrophic lateral sclerosis (ALS)	99	97	99	112	99	79	82	95	1	0.26028	1	0.58943	1	0.27154	1	0.20593	1	0.2136	1	0.27438	49	23	26	down	CJD_GadCb
299	Chemical carcinogenesis	99	97	97	71	97	101	100	80	1	0.2396	1	0.081274	1	0.25705	1	0.28468	1	0.27081	1	0.19674	35	13	22	down	CJD_GadCb
	Table S4. Gene set enrichment analysis consensus scores. FDR-adjusted P-values and consensus ranks for the top 100 ranked gene sets in each directionality class, obtained from gene set enrichment analysis with piano.

## Sheet: KEGG_CJD_GadCer
	geneset	ConsRank	ConsScore	mean	median	sum	stouffer	reporter	tail	mean_padj_up	mean_padj_down	median_padj_up	median_padj_down	sum_padj_up	sum_padj_down	stouffer_padj_up	stouffer_padj_down	reporter_padj_up	reporter_padj_down	tail_padj_up	tail_padj_down	genes_tot	genes_up	genes_dn	Dir	dataset
1	Transcriptional misregulation in cancer	1	1	1	3	1	1	1	1	0.060294	0.9998	0.27534	0.9998	0.080392	0.9997	0.10049	0.9996	0.060294	0.9998	0.080392	0.9988	143	93	50	up	CJD_GadCer
2	Amphetamine addiction	2	2	5	15	2	2	2	2	0.2319	0.9998	0.53736	0.9998	0.23448	0.9997	0.11389	0.9996	0.13566	0.9998	0.1091	0.9988	60	38	22	up	CJD_GadCer
3	Hippo signaling pathway	2	2	2	1	2	6	6	2	0.20098	0.9998	0.060294	0.9998	0.23448	0.9997	0.16302	0.9996	0.14643	0.9998	0.1091	0.9988	146	88	58	up	CJD_GadCer
4	Long-term depression	2	2	2	2	2	5	2	2	0.20098	0.9998	0.27132	0.9998	0.23448	0.9997	0.13667	0.9996	0.13566	0.9998	0.1091	0.9988	55	38	17	up	CJD_GadCer
5	Signaling pathways regulating pluripotency of stem cells	5	3	2	27	2	4	5	2	0.20098	0.9998	0.91997	0.9937	0.23448	0.9997	0.12561	0.9996	0.13667	0.9998	0.1091	0.9988	119	67	52	up	CJD_GadCer
6	MAPK signaling pathway	6	3.5	5	15	2	2	2	8	0.2319	0.9998	0.53736	0.9998	0.23448	0.9997	0.11389	0.9996	0.13566	0.9998	0.14799	0.9988	265	153	112	up	CJD_GadCer
7	Oxytocin signaling pathway	7	5.5	5	13	2	6	6	2	0.2319	0.9998	0.45938	0.9998	0.23448	0.9997	0.16302	0.9996	0.14643	0.9998	0.1091	0.9988	137	82	55	up	CJD_GadCer
8	Aldosterone-regulated sodium reabsorption	8	6.5	5	3	2	10	10	8	0.2319	0.9998	0.27534	0.9998	0.23448	0.9997	0.21103	0.9996	0.22656	0.9998	0.14799	0.9988	29	18	11	up	CJD_GadCer
9	Circadian entrainment	9	7	5	15	2	6	8	8	0.2319	0.9998	0.53736	0.9998	0.23448	0.9997	0.16302	0.9996	0.15576	0.9998	0.14799	0.9988	88	52	36	up	CJD_GadCer
10	Cell cycle	10	7.5	5	3	2	12	10	19	0.2319	0.9998	0.27534	0.9998	0.23448	0.9997	0.2663	0.9996	0.22656	0.9998	0.3876	0.9988	108	70	38	up	CJD_GadCer
11	MicroRNAs in cancer	11	10	5	3	2	15	16	24	0.2319	0.9998	0.27534	0.9998	0.23448	0.9997	0.27691	0.9996	0.26016	0.9998	0.52177	0.9988	128	85	43	up	CJD_GadCer
12	Serotonergic synapse	12	11	5	11	2	11	12	18	0.2319	0.9998	0.30147	0.9998	0.23448	0.9997	0.24666	0.9996	0.23783	0.9998	0.364	0.9988	93	59	34	up	CJD_GadCer
13	Apelin signaling pathway	13	11.5	14	15	15	6	9	2	0.26261	0.9998	0.53736	0.9998	0.29896	0.9997	0.16302	0.9996	0.17642	0.9998	0.1091	0.9988	119	71	48	up	CJD_GadCer
14	FoxO signaling pathway	14	13.5	14	21	13	13	13	19	0.26261	0.9998	0.70056	0.9998	0.2584	0.9997	0.26746	0.9996	0.25354	0.9998	0.3876	0.9988	112	72	40	up	CJD_GadCer
15	Neuroactive ligand-receptor interaction	15	14	5	12	13	15	16	36	0.2319	0.9998	0.34167	0.9998	0.2584	0.9997	0.27691	0.9996	0.26016	0.9998	0.60238	0.9988	229	131	98	up	CJD_GadCer
16	p53 signaling pathway	16	15.5	17	20	17	14	14	13	0.37477	0.9998	0.58184	0.9998	0.37832	0.9997	0.27276	0.9996	0.25725	0.9998	0.28137	0.9988	63	39	24	up	CJD_GadCer
17	IL-17 signaling pathway	17	16	18	13	18	15	14	17	0.4512	0.9998	0.45938	0.9998	0.43833	0.9997	0.27691	0.9996	0.25725	0.9998	0.36176	0.9988	55	33	22	up	CJD_GadCer
18	cAMP signaling pathway	18	17	21	33	18	15	16	12	0.45526	0.9998	0.95313	0.9937	0.43833	0.9997	0.27691	0.9996	0.26016	0.9998	0.2797	0.98217	183	99	84	up	CJD_GadCer
19	TGF-beta signaling pathway	19	18.5	16	3	15	21	21	29	0.27509	0.9998	0.27534	0.9998	0.29896	0.9997	0.52901	0.9996	0.53331	0.9998	0.5664	0.98314	76	47	29	up	CJD_GadCer
20	Notch signaling pathway	20	19.5	18	38	18	20	20	19	0.4512	0.9998	1	0.94323	0.43833	0.9997	0.40799	0.9996	0.37885	0.9998	0.3876	0.9988	46	29	17	up	CJD_GadCer
21	Renin secretion	20	19.5	18	3	18	21	21	22	0.4512	0.9998	0.27534	0.9998	0.43833	0.9997	0.52901	0.9996	0.53331	0.9998	0.41475	0.94733	57	35	22	up	CJD_GadCer
22	mRNA surveillance pathway	22	21	21	3	22	21	21	61	0.45526	0.9998	0.27534	0.9998	0.46408	0.9997	0.52901	0.9996	0.53331	0.9998	0.87871	0.9988	80	49	31	up	CJD_GadCer
23	Cytokine-cytokine receptor interaction	23	21.5	24	22	24	21	21	13	0.62226	0.9998	0.70955	0.9998	0.64565	0.9997	0.52901	0.9996	0.53331	0.9998	0.28137	0.87613	119	68	51	up	CJD_GadCer
24	Pathways in cancer	23	21.5	24	38	25	19	19	8	0.62226	0.9998	1	0.94976	0.64796	0.9997	0.36176	0.9996	0.36705	0.9998	0.14799	0.94733	451	235	216	up	CJD_GadCer
25	Wnt signaling pathway	25	24	27	38	27	21	21	16	0.67391	0.9998	1	0.97321	0.67203	0.9997	0.52901	0.9996	0.53331	0.9998	0.35297	0.99639	141	75	66	up	CJD_GadCer
26	Cellular senescence	26	25	24	32	26	21	21	37	0.62226	0.9998	0.93832	0.9937	0.67019	0.9997	0.52901	0.9996	0.53331	0.9998	0.65318	0.9988	140	83	57	up	CJD_GadCer
27	Dopaminergic synapse	27	25.5	27	24	27	21	21	41	0.67391	0.9998	0.89352	0.9998	0.67203	0.9997	0.52901	0.9996	0.53331	0.9998	0.7724	0.9988	122	69	53	up	CJD_GadCer
28	Axon guidance	28	28	27	15	27	32	32	29	0.67391	0.9998	0.53736	0.9998	0.67203	0.9997	0.79539	0.9996	0.75493	0.9998	0.5664	0.92083	173	96	77	up	CJD_GadCer
29	cGMP-PKG signaling pathway	29	28.5	21	35	23	34	34	13	0.45526	0.9998	0.99023	0.9937	0.46488	0.9997	0.84871	0.9996	0.84463	0.9998	0.28137	0.89911	144	85	59	up	CJD_GadCer
30	Prion diseases	30	29.5	35	25	34	21	21	41	0.86479	0.9998	0.90827	0.9998	0.85847	0.9997	0.52901	0.9996	0.53331	0.9998	0.7724	0.9988	24	14	10	up	CJD_GadCer
31	SNARE interactions in vesicular transport	30	29.5	27	38	27	29	30	34	0.67391	0.9998	1	0.94976	0.67203	0.9997	0.68074	0.9996	0.6775	0.9998	0.58225	0.9988	30	17	13	up	CJD_GadCer
32	Long-term potentiation	32	30.5	27	27	27	36	34	69	0.67391	0.9998	0.91997	0.9937	0.67203	0.9997	0.85118	0.9996	0.84463	0.9998	1	0.9988	61	39	22	up	CJD_GadCer
33	Adherens junction	33	32.5	27	38	27	32	33	69	0.67391	0.9998	1	0.94976	0.67203	0.9997	0.79539	0.9996	0.77286	0.9998	1	0.9988	68	41	27	up	CJD_GadCer
34	TNF signaling pathway	34	33.5	42	38	43	29	29	29	0.99415	0.99146	1	0.94976	1	0.99251	0.68074	0.9996	0.63066	0.9998	0.5664	0.89911	82	43	39	up	CJD_GadCer
35	GABAergic synapse	35	34	34	25	34	39	34	37	0.86067	0.9998	0.90827	0.9998	0.85847	0.9997	0.89264	0.9996	0.84463	0.9998	0.65318	0.92438	82	48	34	up	CJD_GadCer
36	Taste transduction	35	34	41	38	41	29	30	24	0.94461	0.9998	1	0.80035	0.94853	0.9997	0.68074	0.9996	0.6775	0.9998	0.52177	0.96397	42	21	21	up	CJD_GadCer
37	Insulin secretion	37	35.5	36	35	37	38	34	28	0.91798	0.9998	0.99023	0.99231	0.91317	0.9997	0.86844	0.9996	0.84463	0.9998	0.54121	0.7948	72	40	32	up	CJD_GadCer
38	Base excision repair	38	36	36	38	36	36	34	39	0.91798	0.9998	1	0.94976	0.88766	0.9997	0.85118	0.9996	0.84463	0.9998	0.72868	0.95176	31	19	12	up	CJD_GadCer
39	Choline metabolism in cancer	39	36.5	36	38	37	34	34	53	0.91798	0.9998	1	0.94976	0.91317	0.9997	0.84871	0.9996	0.84463	0.9998	0.81985	0.9258	90	49	41	up	CJD_GadCer
40	Endocrine and other factor-regulated calcium reabsorption	40	38	33	3	33	43	43	54	0.79539	0.9998	0.27534	0.9998	0.7893	0.9997	1	0.96759	1	0.97269	0.83369	0.86305	41	24	17	up	CJD_GadCer
41	Morphine addiction	41	39	36	38	37	43	43	40	0.91798	0.9998	1	0.85493	0.91317	0.9997	1	0.8639	1	0.86312	0.77126	0.89013	86	46	40	up	CJD_GadCer
42	PI3K-Akt signaling pathway	42	39.5	44	38	43	39	40	23	1	0.90111	1	0.92479	1	0.9065	0.89264	0.9996	0.88783	0.9998	0.41594	0.66479	282	145	137	up	CJD_GadCer
43	GnRH signaling pathway	43	40	42	38	42	39	41	35	0.99415	0.99146	1	0.94976	0.99102	0.99623	0.89264	0.9996	0.90784	0.9998	0.59835	0.7948	77	44	33	up	CJD_GadCer
44	Glutamatergic synapse	44	41.5	36	27	40	43	43	46	0.91798	0.9998	0.91997	0.9937	0.9225	0.9997	1	0.98124	1	0.98758	0.78095	0.86305	104	59	45	up	CJD_GadCer
45	RNA transport	45	42.5	44	38	43	42	42	62	1	0.96941	1	0.87374	1	0.98035	0.99629	0.99535	0.96901	0.9998	0.88682	0.9988	147	77	70	up	CJD_GadCer
46	ABC transporters	46	43	44	38	43	43	43	69	1	0.066993	1	0.089005	1	0.078508	1	0.083857	1	0.091781	1	0.15262	37	14	23	up	CJD_GadCer
47	Adipocytokine signaling pathway	46	43	44	38	43	43	43	69	1	0.051082	1	0.093791	1	0.049039	1	0.04211	1	0.037325	1	0.061476	59	23	36	up	CJD_GadCer
48	AGE-RAGE signaling pathway in diabetic complications	46	43	44	38	43	43	43	55	1	0.75359	1	0.75541	1	0.7531	1	0.81111	1	0.80931	0.83372	0.45938	86	43	43	up	CJD_GadCer
49	Alanine, aspartate and glutamate metabolism	46	43	44	38	43	43	43	69	1	0.17849	1	0.092174	1	0.18743	1	0.29065	1	0.27712	1	0.31795	32	11	21	up	CJD_GadCer
50	Alcoholism	46	43	44	38	43	43	43	55	1	0.90111	1	0.85493	1	0.9073	1	0.94942	1	0.95713	0.83372	0.87549	97	50	47	up	CJD_GadCer
51	Aldosterone synthesis and secretion	46	43	44	38	43	43	43	29	1	0.93281	1	0.94976	1	0.92943	1	0.82804	1	0.82273	0.5664	0.50217	84	46	38	up	CJD_GadCer
52	Alzheimer disease	46	43	44	38	43	43	43	69	1	0.38238	1	0.42876	1	0.37757	1	0.4589	1	0.45742	1	0.86305	155	69	86	up	CJD_GadCer
53	Amino sugar and nucleotide sugar metabolism	46	43	44	38	43	43	43	69	1	0.009276	1	0.0033497	1	0.0028711	1	0.026797	1	0.027276	1	0.030147	45	12	33	up	CJD_GadCer
54	Aminoacyl-tRNA biosynthesis	46	43	44	38	43	43	43	69	1	0.066993	1	0.059289	1	0.064601	1	0.093121	1	0.08455	1	0.15262	43	15	28	up	CJD_GadCer
55	AMPK signaling pathway	46	43	44	38	43	43	43	69	1	0.285	1	0.57681	1	0.28302	1	0.39368	1	0.38186	1	0.66479	109	53	56	up	CJD_GadCer
56	Amyotrophic lateral sclerosis (ALS)	46	43	44	38	43	43	43	69	1	0.75359	1	0.61168	1	0.7531	1	0.76526	1	0.77088	1	0.89013	48	23	25	up	CJD_GadCer
57	Antigen processing and presentation	46	43	44	38	43	43	43	69	1	0.36314	1	0.71845	1	0.36693	1	0.39368	1	0.37912	1	0.54142	50	24	26	up	CJD_GadCer
58	Apoptosis	46	43	44	38	43	43	43	68	1	0.51239	1	0.43502	1	0.51652	1	0.79092	1	0.80258	0.94461	0.57915	120	58	62	up	CJD_GadCer
59	Arachidonic acid metabolism	46	43	44	38	43	43	43	69	1	0.009276	1	0.21151	1	0.011485	1	0.030817	1	0.026282	1	0.056274	37	9	28	up	CJD_GadCer
60	Arginine and proline metabolism	46	43	44	38	43	43	43	69	1	0.009276	1	0.045485	1	0.0050245	1	0.015073	1	0.020098	1	0.050245	43	14	29	up	CJD_GadCer
61	Arginine biosynthesis	46	43	44	38	43	43	43	69	1	0.084046	1	0.2639	1	0.095009	1	0.16713	1	0.17002	1	0.22482	15	3	12	up	CJD_GadCer
62	Autophagy	46	43	44	38	43	43	43	69	1	0.2234	1	0.42876	1	0.21505	1	0.24642	1	0.2293	1	0.22482	125	59	66	up	CJD_GadCer
63	B cell receptor signaling pathway	46	43	44	38	43	43	43	69	1	0.67547	1	0.75541	1	0.6676	1	0.95568	1	0.96156	1	0.92083	63	31	32	up	CJD_GadCer
64	Basal transcription factors	46	43	44	38	43	43	43	69	1	0.56447	1	0.75541	1	0.56293	1	0.57771	1	0.55302	1	0.61853	39	18	21	up	CJD_GadCer
65	beta-Alanine metabolism	46	43	44	38	43	43	43	69	1	0.56447	1	0.59101	1	0.56293	1	0.43944	1	0.42423	1	0.3664	28	14	14	up	CJD_GadCer
66	Biosynthesis of unsaturated fatty acids	46	43	44	38	43	43	43	69	1	0.13593	1	0.10928	1	0.14703	1	0.22248	1	0.21407	1	0.51393	29	9	20	up	CJD_GadCer
67	Butanoate metabolism	46	43	44	38	43	43	43	69	1	0.64596	1	0.42206	1	0.64171	1	0.68808	1	0.68979	1	0.57915	20	9	11	up	CJD_GadCer
68	C-type lectin receptor signaling pathway	46	43	44	38	43	43	43	59	1	0.76839	1	0.8427	1	0.76999	1	0.90397	1	0.89465	0.8574	0.82826	80	41	39	up	CJD_GadCer
69	Calcium signaling pathway	46	43	44	27	43	43	43	69	1	0.92505	0.91997	0.9937	1	0.92774	1	0.90889	1	0.91236	1	0.85137	163	91	72	up	CJD_GadCer
70	Carbohydrate digestion and absorption	46	43	44	38	43	43	43	60	1	0.75359	1	0.80035	1	0.75067	1	0.83821	1	0.83502	0.87594	0.61853	28	14	14	up	CJD_GadCer
71	Cell adhesion molecules (CAMs)	46	43	44	38	43	43	43	69	1	0.84442	1	0.92479	1	0.85547	1	0.71789	1	0.71217	1	0.76442	101	53	48	up	CJD_GadCer
72	Central carbon metabolism in cancer	46	43	44	38	43	43	43	69	1	0.023113	1	0.016078	1	0.022214	1	0.061902	1	0.075568	1	0.27394	61	21	40	up	CJD_GadCer
73	Chemical carcinogenesis	46	43	44	38	43	43	43	69	1	0.19443	1	0.13437	1	0.19562	1	0.16713	1	0.17264	1	0.15262	35	14	21	up	CJD_GadCer
74	Chemokine signaling pathway	46	43	44	38	43	43	43	65	1	0.75359	1	0.73153	1	0.7531	1	0.79404	1	0.80258	0.89862	0.5671	135	66	69	up	CJD_GadCer
75	Cholesterol metabolism	46	43	44	38	43	43	43	69	1	0.066993	1	0.2639	1	0.075032	1	0.037832	1	0.036649	1	0.092834	34	11	23	up	CJD_GadCer
76	Cholinergic synapse	46	43	44	38	43	43	43	55	1	0.93968	1	0.94976	1	0.93509	1	0.98119	1	0.98758	0.83372	0.86305	106	57	49	up	CJD_GadCer
77	Circadian rhythm	46	43	44	38	43	43	43	69	1	0.73358	1	0.75541	1	0.71694	1	0.8639	1	0.86312	1	0.84489	28	14	14	up	CJD_GadCer
78	Citrate cycle (TCA cycle)	46	43	44	38	43	43	43	69	1	0.009276	1	0.0066993	1	0.014187	1	0.040196	1	0.036846	1	0.15262	28	7	21	up	CJD_GadCer
79	Cocaine addiction	46	43	44	38	43	43	43	50	1	0.89057	1	0.73153	1	0.89223	1	0.92026	1	0.93272	0.79928	0.76442	46	23	23	up	CJD_GadCer
80	Collecting duct acid secretion	46	43	44	38	43	43	43	69	1	0.19443	1	0.16388	1	0.1988	1	0.25709	1	0.27712	1	0.45739	19	6	13	up	CJD_GadCer
81	Cortisol synthesis and secretion	46	43	44	38	43	43	43	69	1	0.47699	1	0.57292	1	0.47557	1	0.6913	1	0.68979	1	0.30393	53	24	29	up	CJD_GadCer
82	Cysteine and methionine metabolism	46	43	44	38	43	43	43	69	1	0.1643	1	0.16388	1	0.1613	1	0.18471	1	0.18235	1	0.2865	38	14	24	up	CJD_GadCer
83	Cytosolic DNA-sensing pathway	46	43	44	38	43	43	43	69	1	0.285	1	0.42876	1	0.28302	1	0.34602	1	0.35188	1	0.51393	36	14	22	up	CJD_GadCer
84	DNA replication	46	43	44	38	43	43	43	69	1	0.62194	1	0.73153	1	0.61924	1	0.59526	1	0.60216	1	0.45739	34	17	17	up	CJD_GadCer
85	Drug metabolism	46	43	44	38	43	43	43	69	1	0.52215	1	0.57292	1	0.51652	1	0.52497	1	0.5244	1	0.76442	61	28	33	up	CJD_GadCer
86	ECM-receptor interaction	46	43	44	38	43	43	43	46	1	0.47699	1	0.43128	1	0.48077	1	0.54331	1	0.54636	0.78095	0.1431	69	33	36	up	CJD_GadCer
87	Endocytosis	46	43	44	38	43	43	43	69	1	0.44387	1	0.34128	1	0.4407	1	0.4526	1	0.45625	1	0.82826	228	104	124	up	CJD_GadCer
88	ErbB signaling pathway	46	43	44	34	43	43	43	69	1	0.92505	0.98894	0.9937	1	0.92774	1	0.93842	1	0.93364	1	0.89911	80	43	37	up	CJD_GadCer
89	Estrogen signaling pathway	46	43	44	38	43	43	43	41	1	0.94512	1	0.94976	1	0.94772	1	0.98124	1	0.98758	0.7724	0.76442	104	56	48	up	CJD_GadCer
90	Ether lipid metabolism	46	43	44	38	43	43	43	69	1	0.20269	1	0.35655	1	0.20768	1	0.32306	1	0.3238	1	0.19868	34	11	23	up	CJD_GadCer
91	Fanconi anemia pathway	46	43	44	38	43	43	43	65	1	0.90111	1	0.99231	1	0.9065	1	0.89811	1	0.88643	0.89862	0.73613	47	26	21	up	CJD_GadCer
92	Fat digestion and absorption	46	43	44	38	43	43	43	69	1	0.25725	1	0.47413	1	0.25616	1	0.37538	1	0.35236	1	0.76442	20	5	15	up	CJD_GadCer
93	Fatty acid degradation	46	43	44	38	43	43	43	69	1	0.0040196	1	0.0033497	1	0.0028711	1	0.010049	1	0.0066993	1	0.0066993	35	7	28	up	CJD_GadCer
94	Fatty acid elongation	46	43	44	38	43	43	43	69	1	0.39687	1	0.47413	1	0.41678	1	0.44057	1	0.43951	1	0.57915	27	12	15	up	CJD_GadCer
95	Fc epsilon RI signaling pathway	46	43	44	38	43	43	43	69	1	0.90111	1	0.92379	1	0.9065	1	0.89811	1	0.89465	1	0.99655	52	29	23	up	CJD_GadCer
96	Fc gamma R-mediated phagocytosis	46	43	44	38	43	43	43	69	1	0.44918	1	0.57292	1	0.4407	1	0.52614	1	0.52349	1	0.4873	82	39	43	up	CJD_GadCer
97	Ferroptosis	46	43	44	38	43	43	43	69	1	0.11081	1	0.30951	1	0.11083	1	0.13773	1	0.14837	1	0.46696	36	13	23	up	CJD_GadCer
98	Focal adhesion	46	43	44	38	43	43	43	27	1	0.79164	1	0.94976	1	0.81094	1	0.88431	1	0.88247	0.53818	0.42672	181	95	86	up	CJD_GadCer
99	Folate biosynthesis	46	43	44	38	43	43	43	69	1	0.21666	1	0.30105	1	0.22187	1	0.25709	1	0.24845	1	0.22482	20	7	13	up	CJD_GadCer
100	Fructose and mannose metabolism	46	43	44	38	43	43	43	69	1	0.009276	1	0.018916	1	0.0083742	1	0.040196	1	0.037325	1	0.060294	29	7	22	up	CJD_GadCer
101	Galactose metabolism	46	43	44	38	43	43	43	69	1	0.0040196	1	0.0033497	1	0.0028711	1	0.013399	1	0.0066993	1	0.010049	26	5	21	up	CJD_GadCer
102	Gap junction	46	43	44	38	43	43	43	69	1	0.36024	1	0.82932	1	0.36693	1	0.3774	1	0.36585	1	0.2644	79	40	39	up	CJD_GadCer
103	Glucagon signaling pathway	46	43	44	38	43	43	43	69	1	0.070019	1	0.089005	1	0.075854	1	0.098545	1	0.10438	1	0.092834	81	35	46	up	CJD_GadCer
104	Glutathione metabolism	46	43	44	38	43	43	43	69	1	0.285	1	0.51939	1	0.28302	1	0.26168	1	0.26588	1	0.44568	51	23	28	up	CJD_GadCer
105	Glycerolipid metabolism	46	43	44	38	43	43	43	69	1	0.061038	1	0.087627	1	0.06184	1	0.076803	1	0.082545	1	0.10133	52	19	33	up	CJD_GadCer
106	Glycerophospholipid metabolism	46	43	44	38	43	43	43	69	1	0.043691	1	0.13437	1	0.045677	1	0.061902	1	0.063644	1	0.15262	84	32	52	up	CJD_GadCer
107	Glycine, serine and threonine metabolism	46	43	44	38	43	43	43	69	1	0.040196	1	0.043546	1	0.037325	1	0.039079	1	0.037325	1	0.050245	33	11	22	up	CJD_GadCer
108	Glycolysis / Gluconeogenesis	46	43	44	38	43	43	43	69	1	0.0086134	1	0.010822	1	0.0083742	1	0.026797	1	0.017227	1	0.030147	50	15	35	up	CJD_GadCer
109	Glycosaminoglycan biosynthesis	46	43	44	38	43	43	43	69	1	0.64596	1	0.57681	1	0.6523	1	0.69607	1	0.68979	1	0.97999	51	22	29	up	CJD_GadCer
110	Glycosaminoglycan degradation	46	43	44	38	43	43	43	69	1	0.15305	1	0.3557	1	0.1648	1	0.17686	1	0.17264	1	0.21953	17	6	11	up	CJD_GadCer
111	Glycosphingolipid biosynthesis	46	43	44	38	43	43	43	69	1	0.47699	1	0.87374	1	0.47912	1	0.50617	1	0.51138	1	0.51393	37	19	18	up	CJD_GadCer
112	Glycosylphosphatidylinositol (GPI)-anchor biosynthesis	46	43	44	38	43	43	43	69	1	0.11081	1	0.21151	1	0.12982	1	0.16713	1	0.17002	1	0.30105	25	6	19	up	CJD_GadCer
113	Glyoxylate and dicarboxylate metabolism	46	43	44	38	43	43	43	69	1	0.0066993	1	0.0050245	1	0.0028711	1	0.015073	1	0.016078	1	0.045677	25	5	20	up	CJD_GadCer
114	Hedgehog signaling pathway	46	43	44	38	43	43	43	69	1	0.62322	1	0.57681	1	0.61924	1	0.5865	1	0.58927	1	0.73219	41	18	23	up	CJD_GadCer
115	HIF-1 signaling pathway	46	43	44	38	43	43	43	69	1	0.39687	1	0.2337	1	0.40763	1	0.5939	1	0.5869	1	0.61853	91	40	51	up	CJD_GadCer
116	Histidine metabolism	46	43	44	38	43	43	43	69	1	0.10522	1	0.085416	1	0.11083	1	0.06957	1	0.082545	1	0.086739	18	5	13	up	CJD_GadCer
117	Homologous recombination	46	43	44	38	43	43	43	69	1	0.61898	1	0.63133	1	0.61224	1	0.64939	1	0.65021	1	0.4873	37	17	20	up	CJD_GadCer
118	Huntington disease	46	43	44	38	43	43	43	69	1	0.082276	1	0.059337	1	0.075032	1	0.24642	1	0.24292	1	0.61853	176	64	112	up	CJD_GadCer
119	Inflammatory mediator regulation of TRP channels	46	43	44	38	43	43	43	69	1	0.24345	1	0.50216	1	0.25234	1	0.29004	1	0.27712	1	0.21953	79	36	43	up	CJD_GadCer
120	Inositol phosphate metabolism	46	43	44	38	43	43	43	69	1	0.043691	1	0.18942	1	0.049039	1	0.048934	1	0.052986	1	0.15262	69	24	45	up	CJD_GadCer
121	Insulin resistance	46	43	44	38	43	43	43	69	1	0.19443	1	0.47413	1	0.19562	1	0.17686	1	0.17485	1	0.15262	93	43	50	up	CJD_GadCer
122	Insulin signaling pathway	46	43	44	38	43	43	43	69	1	0.51239	1	0.77678	1	0.51652	1	0.57771	1	0.57443	1	0.69367	122	62	60	up	CJD_GadCer
123	JAK-STAT signaling pathway	46	43	44	38	43	43	43	67	1	0.89057	1	0.73153	1	0.89684	1	0.94294	1	0.94488	0.90801	0.91812	103	50	53	up	CJD_GadCer
124	Longevity regulating pathway	46	43	44	38	43	43	43	69	1	0.38238	1	0.57681	1	0.37616	1	0.39368	1	0.38303	1	0.54142	93	43	50	up	CJD_GadCer
125	Lysine degradation	46	43	44	38	43	43	43	62	1	0.89057	1	0.91337	1	0.87291	1	0.76098	1	0.75118	0.88682	0.49877	55	31	24	up	CJD_GadCer
126	Lysosome	46	43	44	38	43	43	43	69	1	0.012059	1	0.010049	1	0.0083742	1	0.030817	1	0.026282	1	0.10133	112	39	73	up	CJD_GadCer
127	Mannose type O-glycan biosynthesis	46	43	44	38	43	43	43	69	1	0.012059	1	0.0033497	1	0.013817	1	0.030817	1	0.028137	1	0.086739	21	5	16	up	CJD_GadCer
128	Mineral absorption	46	43	44	38	43	43	43	55	1	0.90111	1	0.92379	1	0.9065	1	0.90324	1	0.89465	0.83372	0.64394	33	19	14	up	CJD_GadCer
129	Mismatch repair	46	43	44	38	43	43	43	69	1	0.36314	1	0.64437	1	0.36693	1	0.33285	1	0.34028	1	0.42672	22	9	13	up	CJD_GadCer
130	Mitophagy	46	43	44	38	43	43	43	46	1	0.89057	1	0.62325	1	0.89223	1	0.96759	1	0.98049	0.78095	0.94733	62	30	32	up	CJD_GadCer
131	mTOR signaling pathway	46	43	44	38	43	43	43	62	1	0.9408	1	0.92479	1	0.94303	1	0.96759	1	0.97581	0.88682	0.9464	143	76	67	up	CJD_GadCer
132	Mucin type O-glycan biosynthesis	46	43	44	38	43	43	43	69	1	0.36314	1	0.62875	1	0.37223	1	0.46251	1	0.45742	1	0.5817	24	9	15	up	CJD_GadCer
133	N-Glycan biosynthesis	46	43	44	38	43	43	43	69	1	0.285	1	0.69815	1	0.28302	1	0.33924	1	0.33285	1	0.61853	47	22	25	up	CJD_GadCer
134	Natural killer cell mediated cytotoxicity	46	43	44	35	43	43	43	69	1	0.89057	0.99023	0.99231	1	0.89223	1	0.8639	1	0.87349	1	0.96604	65	38	27	up	CJD_GadCer
135	Necroptosis	46	43	44	38	43	43	43	69	1	0.57458	1	0.56329	1	0.57514	1	0.69632	1	0.69578	1	0.89013	97	44	53	up	CJD_GadCer
136	Neurotrophin signaling pathway	46	43	44	38	43	43	43	69	1	0.56447	1	0.87374	1	0.56293	1	0.56231	1	0.56445	1	0.79138	114	60	54	up	CJD_GadCer
137	NF-kappa B signaling pathway	46	43	44	38	43	43	43	69	1	0.36314	1	0.77905	1	0.37223	1	0.41086	1	0.39392	1	0.45739	72	36	36	up	CJD_GadCer
138	Nicotinate and nicotinamide metabolism	46	43	44	38	43	43	43	69	1	0.36314	1	0.55737	1	0.37223	1	0.42426	1	0.41899	1	0.42355	27	10	17	up	CJD_GadCer
139	Nicotine addiction	46	43	44	38	43	43	43	69	1	0.75359	1	0.89669	1	0.7531	1	0.72108	1	0.71217	1	0.69367	38	20	18	up	CJD_GadCer
140	NOD-like receptor signaling pathway	46	43	44	38	43	43	43	69	1	0.4797	1	0.70481	1	0.48077	1	0.53317	1	0.52597	1	0.48685	115	56	59	up	CJD_GadCer
141	Nucleotide excision repair	46	43	44	27	43	43	43	69	1	0.95549	0.91997	0.9998	1	0.95298	1	0.92026	1	0.92982	1	0.86305	42	25	17	up	CJD_GadCer
142	One carbon pool by folate	46	43	44	38	43	43	43	69	1	0.75359	1	0.85493	1	0.7531	1	0.80293	1	0.80931	1	0.9988	18	10	8	up	CJD_GadCer
143	Other glycan degradation	46	43	44	38	43	43	43	69	1	0.009276	1	0.10928	1	0.0083742	1	0.015073	1	0.016748	1	0.014356	18	3	15	up	CJD_GadCer
144	Other types of O-glycan biosynthesis	46	43	44	38	43	43	43	69	1	0.57052	1	0.8296	1	0.56293	1	0.67909	1	0.68979	1	0.85137	22	12	10	up	CJD_GadCer
145	Oxidative phosphorylation	46	43	44	38	43	43	43	69	1	0.023113	1	0.0073084	1	0.024118	1	0.12972	1	0.1279	1	0.91399	116	37	79	up	CJD_GadCer
146	Parkinson disease	46	43	44	38	43	43	43	69	1	0.21674	1	0.089005	1	0.21505	1	0.44057	1	0.42769	1	0.9988	128	47	81	up	CJD_GadCer
147	Pentose phosphate pathway	46	43	44	38	43	43	43	69	1	0.47699	1	0.75541	1	0.47557	1	0.52633	1	0.52349	1	0.79138	25	12	13	up	CJD_GadCer
148	Peroxisome	46	43	44	38	43	43	43	69	1	0.056429	1	0.32472	1	0.063271	1	0.076803	1	0.080392	1	0.21953	77	30	47	up	CJD_GadCer
149	Phagosome	46	43	44	38	43	43	43	69	1	0.21666	1	0.57681	1	0.22997	1	0.29004	1	0.27712	1	0.45739	118	57	61	up	CJD_GadCer
150	Phosphatidylinositol signaling system	46	43	44	38	43	43	43	69	1	0.30518	1	0.47413	1	0.31538	1	0.33162	1	0.33269	1	0.45739	91	39	52	up	CJD_GadCer
151	Phospholipase D signaling pathway	46	43	44	38	43	43	43	69	1	0.11081	1	0.42206	1	0.11333	1	0.12247	1	0.11054	1	0.095922	129	59	70	up	CJD_GadCer
152	Platelet activation	46	43	44	38	43	43	43	69	1	0.38238	1	0.57292	1	0.39429	1	0.34602	1	0.35188	1	0.22482	102	47	55	up	CJD_GadCer
153	Porphyrin and chlorophyll metabolism	46	43	44	38	43	43	43	69	1	0.42776	1	0.30951	1	0.4129	1	0.52497	1	0.52349	1	0.59289	23	9	14	up	CJD_GadCer
154	PPAR signaling pathway	46	43	44	38	43	43	43	69	1	0.013005	1	0.12668	1	0.013399	1	0.026797	1	0.026282	1	0.050245	51	15	36	up	CJD_GadCer
155	Primary immunodeficiency	46	43	44	38	43	43	43	41	1	0.94077	1	0.89669	1	0.92943	1	0.96759	1	0.97037	0.7724	0.81759	17	9	8	up	CJD_GadCer
156	Prolactin signaling pathway	46	43	44	38	43	43	43	69	1	0.75359	1	0.57292	1	0.7531	1	0.90324	1	0.89465	1	0.82826	59	28	31	up	CJD_GadCer
157	Propanoate metabolism	46	43	44	38	43	43	43	69	1	0.0040196	1	0.016078	1	0.0028711	1	0.015073	1	0.010049	1	0.013399	28	5	23	up	CJD_GadCer
158	Proteasome	46	43	44	38	43	43	43	69	1	0.0040196	1	0.0033497	1	0.0028711	1	0.010049	1	0.0066993	1	0.0066993	45	9	36	up	CJD_GadCer
159	Protein digestion and absorption	46	43	44	22	43	43	43	24	1	0.94369	0.70955	0.9998	1	0.94643	1	0.92026	1	0.93149	0.52177	0.49326	52	31	21	up	CJD_GadCer
160	Protein export	46	43	44	38	43	43	43	69	1	0.82069	1	0.94323	1	0.82936	1	0.75506	1	0.74536	1	0.9258	27	17	10	up	CJD_GadCer
161	Protein processing in endoplasmic reticulum	46	43	44	38	43	43	43	69	1	0.053059	1	0.16187	1	0.04806	1	0.048934	1	0.05942	1	0.19448	149	64	85	up	CJD_GadCer
162	Proteoglycans in cancer	46	43	44	38	43	43	43	69	1	0.56097	1	0.57566	1	0.56293	1	0.63816	1	0.63892	1	0.56825	184	90	94	up	CJD_GadCer
163	Purine metabolism	46	43	44	38	43	43	43	69	1	0.36314	1	0.56329	1	0.36693	1	0.16713	1	0.16193	1	0.42355	112	51	61	up	CJD_GadCer
164	Pyrimidine metabolism	46	43	44	38	43	43	43	69	1	0.61898	1	0.72063	1	0.61924	1	0.57771	1	0.57443	1	0.81012	52	25	27	up	CJD_GadCer
165	Pyruvate metabolism	46	43	44	38	43	43	43	69	1	0.0040196	1	0.0033497	1	0.0028711	1	0.031403	1	0.036649	1	0.0066993	32	9	23	up	CJD_GadCer
166	Rap1 signaling pathway	46	43	44	38	43	43	43	46	1	0.95549	1	0.97321	1	0.95805	1	0.96759	1	0.97269	0.78095	0.82826	185	100	85	up	CJD_GadCer
167	Ras signaling pathway	46	43	44	38	43	43	43	50	1	0.90111	1	0.94976	1	0.9065	1	0.96759	1	0.96579	0.79928	0.89013	197	103	94	up	CJD_GadCer
168	Regulation of actin cytoskeleton	46	43	44	38	43	43	43	69	1	0.48847	1	0.75541	1	0.48585	1	0.54331	1	0.54636	1	0.59682	180	90	90	up	CJD_GadCer
169	Relaxin signaling pathway	46	43	44	38	43	43	43	29	1	0.92437	1	0.89126	1	0.92177	1	0.97547	1	0.98049	0.5664	0.61853	117	61	56	up	CJD_GadCer
170	Renin-angiotensin system	46	43	44	38	43	43	43	69	1	0.24825	1	0.57681	1	0.25234	1	0.17696	1	0.20624	1	0.18271	16	8	8	up	CJD_GadCer
171	Retinol metabolism	46	43	44	38	43	43	43	69	1	0.47699	1	0.42206	1	0.48169	1	0.57771	1	0.57443	1	0.71594	21	10	11	up	CJD_GadCer
172	Retrograde endocannabinoid signaling	46	43	44	38	43	43	43	69	1	0.76839	1	0.70204	1	0.76405	1	0.88431	1	0.88643	1	0.94733	137	66	71	up	CJD_GadCer
173	Ribosome	46	43	44	38	43	43	43	69	1	0.55578	1	0.84972	1	0.55677	1	0.54396	1	0.54242	1	0.9988	128	68	60	up	CJD_GadCer
174	Ribosome biogenesis in eukaryotes	46	43	44	38	43	43	43	69	1	0.51962	1	0.69901	1	0.51652	1	0.661	1	0.65021	1	0.94733	73	35	38	up	CJD_GadCer
175	RIG-I-like receptor signaling pathway	46	43	44	38	43	43	43	69	1	0.62322	1	0.80035	1	0.62411	1	0.65009	1	0.65021	1	0.64394	45	23	22	up	CJD_GadCer
176	RNA degradation	46	43	44	38	43	43	43	69	1	0.36314	1	0.50216	1	0.36693	1	0.54331	1	0.53926	1	0.59289	72	35	37	up	CJD_GadCer
177	RNA polymerase	46	43	44	38	43	43	43	69	1	0.52215	1	0.50216	1	0.51652	1	0.57771	1	0.57443	1	0.81759	28	11	17	up	CJD_GadCer
178	Selenocompound metabolism	46	43	44	38	43	43	43	69	1	0.26594	1	0.15073	1	0.28302	1	0.35122	1	0.3495	1	0.50217	15	5	10	up	CJD_GadCer
179	Sphingolipid metabolism	46	43	44	38	43	43	43	69	1	0.18696	1	0.26036	1	0.18615	1	0.24642	1	0.23716	1	0.21953	41	16	25	up	CJD_GadCer
180	Sphingolipid signaling pathway	46	43	44	38	43	43	43	69	1	0.52215	1	0.78534	1	0.51652	1	0.53317	1	0.5244	1	0.72222	109	55	54	up	CJD_GadCer
181	Spliceosome	46	43	44	38	43	43	43	69	1	0.90111	1	0.95072	1	0.9065	1	0.90324	1	0.89465	1	0.9988	126	67	59	up	CJD_GadCer
182	Starch and sucrose metabolism	46	43	44	38	43	43	43	69	1	0.17598	1	0.0050245	1	0.18039	1	0.37815	1	0.37506	1	0.25534	24	9	15	up	CJD_GadCer
183	Steroid hormone biosynthesis	46	43	44	38	43	43	43	69	1	0.2898	1	0.57566	1	0.29094	1	0.32449	1	0.33269	1	0.46844	16	8	8	up	CJD_GadCer
184	Synaptic vesicle cycle	46	43	44	38	43	43	43	69	1	0.82152	1	0.63133	1	0.81326	1	0.82483	1	0.81429	1	0.91812	68	33	35	up	CJD_GadCer
185	T cell receptor signaling pathway	46	43	44	38	43	43	43	69	1	0.90111	1	0.94976	1	0.9073	1	0.99327	1	0.98758	1	0.97512	79	44	35	up	CJD_GadCer
186	Terpenoid backbone biosynthesis	46	43	44	38	43	43	43	69	1	0.85234	1	0.94976	1	0.86195	1	0.79877	1	0.80591	1	0.85137	21	12	9	up	CJD_GadCer
187	Th1 and Th2 cell differentiation	46	43	44	38	43	43	43	50	1	0.87706	1	0.75541	1	0.86195	1	0.97547	1	0.98758	0.79928	0.85137	66	32	34	up	CJD_GadCer
188	Th17 cell differentiation	46	43	44	38	43	43	43	69	1	0.82152	1	0.75541	1	0.83181	1	0.94294	1	0.93693	1	0.8893	79	39	40	up	CJD_GadCer
189	Thermogenesis	46	43	44	38	43	43	43	69	1	0.21019	1	0.085416	1	0.20768	1	0.39846	1	0.38303	1	0.82826	208	86	122	up	CJD_GadCer
190	Tight junction	46	43	44	38	43	43	43	69	1	0.30518	1	0.56079	1	0.28818	1	0.30564	1	0.30337	1	0.3664	138	65	73	up	CJD_GadCer
191	Toll-like receptor signaling pathway	46	43	44	38	43	43	43	69	1	0.46991	1	0.80035	1	0.47446	1	0.61348	1	0.60216	1	0.59682	63	32	31	up	CJD_GadCer
192	Tryptophan metabolism	46	43	44	38	43	43	43	69	1	0.013399	1	0.0073084	1	0.010822	1	0.026797	1	0.026282	1	0.015073	29	9	20	up	CJD_GadCer
193	Type I diabetes mellitus	46	43	44	38	43	43	43	69	1	0.38238	1	0.80035	1	0.39465	1	0.42177	1	0.40224	1	0.54142	26	14	12	up	CJD_GadCer
194	Type II diabetes mellitus	46	43	44	38	43	43	43	69	1	0.49272	1	0.57566	1	0.49489	1	0.6269	1	0.62053	1	0.54142	40	17	23	up	CJD_GadCer
195	Tyrosine metabolism	46	43	44	38	43	43	43	69	1	0.30518	1	0.085416	1	0.29488	1	0.42317	1	0.42423	1	0.66479	23	8	15	up	CJD_GadCer
196	Ubiquitin mediated proteolysis	46	43	44	38	43	43	43	69	1	0.26656	1	0.30105	1	0.26522	1	0.37815	1	0.36463	1	0.82826	129	58	71	up	CJD_GadCer
197	Valine, leucine and isoleucine degradation	46	43	44	38	43	43	43	69	1	0.013005	1	0.017586	1	0.014515	1	0.015073	1	0.020098	1	0.013399	47	15	32	up	CJD_GadCer
198	Vascular smooth muscle contraction	46	43	44	38	43	43	43	45	1	0.82525	1	0.8427	1	0.83453	1	0.8639	1	0.86312	0.77936	0.51393	102	55	47	up	CJD_GadCer
199	Vasopressin-regulated water reabsorption	46	43	44	38	43	43	43	69	1	0.47699	1	0.5673	1	0.48169	1	0.54331	1	0.52349	1	0.54142	39	18	21	up	CJD_GadCer
200	VEGF signaling pathway	46	43	44	38	43	43	43	69	1	0.42776	1	0.57292	1	0.43918	1	0.50617	1	0.50496	1	0.72222	52	25	27	up	CJD_GadCer
201	Vitamin digestion and absorption	46	43	44	38	43	43	43	69	1	0.52215	1	0.62875	1	0.51652	1	0.59526	1	0.59876	1	0.48685	17	7	10	up	CJD_GadCer
202	Fatty acid degradation	1	1	1	1	1	1	1	1	1	0.0040196	1	0.0033497	1	0.0028711	1	0.010049	1	0.0066993	1	0.0066993	35	7	28	down	CJD_GadCer
203	Galactose metabolism	1	1	1	1	1	3	1	4	1	0.0040196	1	0.0033497	1	0.0028711	1	0.013399	1	0.0066993	1	0.010049	26	5	21	down	CJD_GadCer
204	Proteasome	1	1	1	1	1	1	1	1	1	0.0040196	1	0.0033497	1	0.0028711	1	0.010049	1	0.0066993	1	0.0066993	45	9	36	down	CJD_GadCer
205	Pyruvate metabolism	1	1	1	1	1	16	16	1	1	0.0040196	1	0.0033497	1	0.0028711	1	0.031403	1	0.036649	1	0.0066993	32	9	23	down	CJD_GadCer
206	Propanoate metabolism	5	4	1	14	1	4	4	5	1	0.0040196	1	0.016078	1	0.0028711	1	0.015073	1	0.010049	1	0.013399	28	5	23	down	CJD_GadCer
207	Glyoxylate and dicarboxylate metabolism	6	5.5	6	7	1	4	5	11	1	0.0066993	1	0.0050245	1	0.0028711	1	0.015073	1	0.016078	1	0.045677	25	5	20	down	CJD_GadCer
208	Other glycan degradation	7	7.5	8	31	9	4	6	7	1	0.009276	1	0.10928	1	0.0083742	1	0.015073	1	0.016748	1	0.014356	18	3	15	down	CJD_GadCer
209	Arginine and proline metabolism	8	8	8	19	8	4	8	12	1	0.009276	1	0.045485	1	0.0050245	1	0.015073	1	0.020098	1	0.050245	43	14	29	down	CJD_GadCer
210	Amino sugar and nucleotide sugar metabolism	9	8.5	8	1	1	9	14	9	1	0.009276	1	0.0033497	1	0.0028711	1	0.026797	1	0.027276	1	0.030147	45	12	33	down	CJD_GadCer
211	Glycolysis / Gluconeogenesis	10	9	7	13	9	9	7	9	1	0.0086134	1	0.010822	1	0.0083742	1	0.026797	1	0.017227	1	0.030147	50	15	35	down	CJD_GadCer
212	Tryptophan metabolism	11	10	18	10	13	9	10	8	1	0.013399	1	0.0073084	1	0.010822	1	0.026797	1	0.026282	1	0.015073	29	9	20	down	CJD_GadCer
213	Valine, leucine and isoleucine degradation	12	12	16	16	18	4	8	5	1	0.013005	1	0.017586	1	0.014515	1	0.015073	1	0.020098	1	0.013399	47	15	32	down	CJD_GadCer
214	Lysosome	13	12.5	14	12	9	13	10	23	1	0.012059	1	0.010049	1	0.0083742	1	0.030817	1	0.026282	1	0.10133	112	39	73	down	CJD_GadCer
215	Arachidonic acid metabolism	14	13.5	8	41	14	13	10	15	1	0.009276	1	0.21151	1	0.011485	1	0.030817	1	0.026282	1	0.056274	37	9	28	down	CJD_GadCer
216	PPAR signaling pathway	14	13.5	16	33	15	9	10	12	1	0.013005	1	0.12668	1	0.013399	1	0.026797	1	0.026282	1	0.050245	51	15	36	down	CJD_GadCer
217	Mannose type O-glycan biosynthesis	16	14.5	14	1	16	13	15	18	1	0.012059	1	0.0033497	1	0.013817	1	0.030817	1	0.028137	1	0.086739	21	5	16	down	CJD_GadCer
218	Fructose and mannose metabolism	17	16.5	8	17	9	19	19	16	1	0.009276	1	0.018916	1	0.0083742	1	0.040196	1	0.037325	1	0.060294	29	7	22	down	CJD_GadCer
219	Citrate cycle (TCA cycle)	18	17.5	8	9	17	19	18	26	1	0.009276	1	0.0066993	1	0.014187	1	0.040196	1	0.036846	1	0.15262	28	7	21	down	CJD_GadCer
220	Glycine, serine and threonine metabolism	19	18.5	21	18	21	18	19	12	1	0.040196	1	0.043546	1	0.037325	1	0.039079	1	0.037325	1	0.050245	33	11	22	down	CJD_GadCer
221	Central carbon metabolism in cancer	20	21.5	19	14	19	24	25	46	1	0.023113	1	0.016078	1	0.022214	1	0.061902	1	0.075568	1	0.27394	61	21	40	down	CJD_GadCer
222	Adipocytokine signaling pathway	21	22.5	24	30	24	21	19	17	1	0.051082	1	0.093791	1	0.049039	1	0.04211	1	0.037325	1	0.061476	59	23	36	down	CJD_GadCer
223	Inositol phosphate metabolism	22	23	22	40	24	22	22	26	1	0.043691	1	0.18942	1	0.049039	1	0.048934	1	0.052986	1	0.15262	69	24	45	down	CJD_GadCer
224	Cholesterol metabolism	23	24	28	45	29	17	16	20	1	0.066993	1	0.2639	1	0.075032	1	0.037832	1	0.036649	1	0.092834	34	11	23	down	CJD_GadCer
225	Glycerophospholipid metabolism	23	24	22	34	22	24	24	26	1	0.043691	1	0.13437	1	0.045677	1	0.061902	1	0.063644	1	0.15262	84	32	52	down	CJD_GadCer
226	Protein processing in endoplasmic reticulum	23	24	25	37	23	22	23	34	1	0.053059	1	0.16187	1	0.04806	1	0.048934	1	0.05942	1	0.19448	149	64	85	down	CJD_GadCer
227	Glycerolipid metabolism	26	26.5	27	25	26	27	27	23	1	0.061038	1	0.087627	1	0.06184	1	0.076803	1	0.082545	1	0.10133	52	19	33	down	CJD_GadCer
228	Histidine metabolism	26	26.5	34	22	34	26	27	18	1	0.10522	1	0.085416	1	0.11083	1	0.06957	1	0.082545	1	0.086739	18	5	13	down	CJD_GadCer
229	Oxidative phosphorylation	26	26.5	19	10	20	33	33	149	1	0.023113	1	0.0073084	1	0.024118	1	0.12972	1	0.1279	1	0.91399	116	37	79	down	CJD_GadCer
230	Peroxisome	29	27	26	51	27	27	26	36	1	0.056429	1	0.32472	1	0.063271	1	0.076803	1	0.080392	1	0.21953	77	30	47	down	CJD_GadCer
231	Aminoacyl-tRNA biosynthesis	30	28	28	20	28	30	29	26	1	0.066993	1	0.059289	1	0.064601	1	0.093121	1	0.08455	1	0.15262	43	15	28	down	CJD_GadCer
232	ABC transporters	31	28.5	28	26	32	29	30	26	1	0.066993	1	0.089005	1	0.078508	1	0.083857	1	0.091781	1	0.15262	37	14	23	down	CJD_GadCer
233	Glucagon signaling pathway	32	31	31	26	31	31	31	20	1	0.070019	1	0.089005	1	0.075854	1	0.098545	1	0.10438	1	0.092834	81	35	46	down	CJD_GadCer
234	Phospholipase D signaling pathway	33	33.5	35	55	36	32	32	22	1	0.11081	1	0.42206	1	0.11333	1	0.12247	1	0.11054	1	0.095922	129	59	70	down	CJD_GadCer
235	Ferroptosis	34	34.5	35	49	34	34	34	64	1	0.11081	1	0.30951	1	0.11083	1	0.13773	1	0.14837	1	0.46696	36	13	23	down	CJD_GadCer
236	Arginine biosynthesis	35	35.5	33	45	33	35	36	40	1	0.084046	1	0.2639	1	0.095009	1	0.16713	1	0.17002	1	0.22482	15	3	12	down	CJD_GadCer
237	Chemical carcinogenesis	36	36.5	44	34	44	35	38	26	1	0.19443	1	0.13437	1	0.19562	1	0.16713	1	0.17264	1	0.15262	35	14	21	down	CJD_GadCer
238	Glycosylphosphatidylinositol (GPI)-anchor biosynthesis	36	36.5	35	41	37	35	36	48	1	0.11081	1	0.21151	1	0.12982	1	0.16713	1	0.17002	1	0.30105	25	6	19	down	CJD_GadCer
239	Huntington disease	38	38	32	21	29	44	46	93	1	0.082276	1	0.059337	1	0.075032	1	0.24642	1	0.24292	1	0.61853	176	64	112	down	CJD_GadCer
240	Glycosaminoglycan degradation	39	39	39	53	40	39	38	36	1	0.15305	1	0.3557	1	0.1648	1	0.17686	1	0.17264	1	0.21953	17	6	11	down	CJD_GadCer
241	Biosynthesis of unsaturated fatty acids	40	40.5	38	31	38	43	43	74	1	0.13593	1	0.10928	1	0.14703	1	0.22248	1	0.21407	1	0.51393	29	9	20	down	CJD_GadCer
242	Cysteine and methionine metabolism	40	40.5	40	38	39	42	41	47	1	0.1643	1	0.16388	1	0.1613	1	0.18471	1	0.18235	1	0.2865	38	14	24	down	CJD_GadCer
243	Insulin resistance	42	42	44	63	44	39	40	26	1	0.19443	1	0.47413	1	0.19562	1	0.17686	1	0.17485	1	0.15262	93	43	50	down	CJD_GadCer
244	Starch and sucrose metabolism	43	42.5	41	7	41	64	65	44	1	0.17598	1	0.0050245	1	0.18039	1	0.37815	1	0.37506	1	0.25534	24	9	15	down	CJD_GadCer
245	Sphingolipid metabolism	44	43.5	43	44	42	44	45	36	1	0.18696	1	0.26036	1	0.18615	1	0.24642	1	0.23716	1	0.21953	41	16	25	down	CJD_GadCer
246	Alanine, aspartate and glutamate metabolism	45	46	42	29	43	52	49	50	1	0.17849	1	0.092174	1	0.18743	1	0.29065	1	0.27712	1	0.31795	32	11	21	down	CJD_GadCer
247	Autophagy	46	46.5	52	58	49	44	44	40	1	0.2234	1	0.42876	1	0.21505	1	0.24642	1	0.2293	1	0.22482	125	59	66	down	CJD_GadCer
248	Collecting duct acid secretion	46	46.5	44	38	46	47	49	58	1	0.19443	1	0.16388	1	0.1988	1	0.25709	1	0.27712	1	0.45739	19	6	13	down	CJD_GadCer
249	Folate biosynthesis	48	47	49	47	51	47	47	40	1	0.21666	1	0.30105	1	0.22187	1	0.25709	1	0.24845	1	0.22482	20	7	13	down	CJD_GadCer
250	Renin-angiotensin system	49	47.5	54	85	53	41	42	33	1	0.24825	1	0.57681	1	0.25234	1	0.17696	1	0.20624	1	0.18271	16	8	8	down	CJD_GadCer
251	Ether lipid metabolism	50	50.5	47	54	47	54	54	35	1	0.20269	1	0.35655	1	0.20768	1	0.32306	1	0.3238	1	0.19868	34	11	23	down	CJD_GadCer
252	Phagosome	51	51	49	85	52	50	49	58	1	0.21666	1	0.57681	1	0.22997	1	0.29004	1	0.27712	1	0.45739	118	57	61	down	CJD_GadCer
253	Inflammatory mediator regulation of TRP channels	52	51.5	53	67	53	50	49	36	1	0.24345	1	0.50216	1	0.25234	1	0.29004	1	0.27712	1	0.21953	79	36	43	down	CJD_GadCer
254	Glutathione metabolism	53	57	58	70	57	49	48	57	1	0.285	1	0.51939	1	0.28302	1	0.26168	1	0.26588	1	0.44568	51	23	28	down	CJD_GadCer
255	Tight junction	54	57.5	63	72	62	53	53	51	1	0.30518	1	0.56079	1	0.28818	1	0.30564	1	0.30337	1	0.3664	138	65	73	down	CJD_GadCer
256	N-Glycan biosynthesis	55	58	58	99	57	58	57	93	1	0.285	1	0.69815	1	0.28302	1	0.33924	1	0.33285	1	0.61853	47	22	25	down	CJD_GadCer
257	Selenocompound metabolism	55	58	56	36	57	61	59	72	1	0.26594	1	0.15073	1	0.28302	1	0.35122	1	0.3495	1	0.50217	15	5	10	down	CJD_GadCer
258	Thermogenesis	55	58	48	22	47	69	68	123	1	0.21019	1	0.085416	1	0.20768	1	0.39846	1	0.38303	1	0.82826	208	86	122	down	CJD_GadCer
259	Cytosolic DNA-sensing pathway	58	58.5	58	58	57	59	60	74	1	0.285	1	0.42876	1	0.28302	1	0.34602	1	0.35188	1	0.51393	36	14	22	down	CJD_GadCer
260	Purine metabolism	59	59.5	67	73	66	35	35	53	1	0.36314	1	0.56329	1	0.36693	1	0.16713	1	0.16193	1	0.42355	112	51	61	down	CJD_GadCer
261	Ubiquitin mediated proteolysis	60	60	57	47	56	64	63	123	1	0.26656	1	0.30105	1	0.26522	1	0.37815	1	0.36463	1	0.82826	129	58	71	down	CJD_GadCer
262	Phosphatidylinositol signaling system	61	60.5	63	63	65	56	55	58	1	0.30518	1	0.47413	1	0.31538	1	0.33162	1	0.33269	1	0.45739	91	39	52	down	CJD_GadCer
263	Fat digestion and absorption	62	62	55	63	55	62	62	111	1	0.25725	1	0.47413	1	0.25616	1	0.37538	1	0.35236	1	0.76442	20	5	15	down	CJD_GadCer
264	Mismatch repair	62	62	67	98	66	57	58	55	1	0.36314	1	0.64437	1	0.36693	1	0.33285	1	0.34028	1	0.42672	22	9	13	down	CJD_GadCer
265	Steroid hormone biosynthesis	64	62.5	62	82	63	55	55	65	1	0.2898	1	0.57566	1	0.29094	1	0.32449	1	0.33269	1	0.46844	16	8	8	down	CJD_GadCer
266	Parkinson disease	65	63	51	26	49	75	75	172	1	0.21674	1	0.089005	1	0.21505	1	0.44057	1	0.42769	1	0.9988	128	47	81	down	CJD_GadCer
267	Gap junction	66	65	66	125	66	63	64	45	1	0.36024	1	0.82932	1	0.36693	1	0.3774	1	0.36585	1	0.2644	79	40	39	down	CJD_GadCer
268	AMPK signaling pathway	67	66.5	58	85	57	66	67	101	1	0.285	1	0.57681	1	0.28302	1	0.39368	1	0.38186	1	0.66479	109	53	56	down	CJD_GadCer
269	Antigen processing and presentation	67	66.5	67	103	66	66	66	78	1	0.36314	1	0.71845	1	0.36693	1	0.39368	1	0.37912	1	0.54142	50	24	26	down	CJD_GadCer
270	Platelet activation	69	67	74	76	76	59	60	40	1	0.38238	1	0.57292	1	0.39429	1	0.34602	1	0.35188	1	0.22482	102	47	55	down	CJD_GadCer
271	Tyrosine metabolism	70	68	63	22	64	72	73	101	1	0.30518	1	0.085416	1	0.29488	1	0.42317	1	0.42423	1	0.66479	23	8	15	down	CJD_GadCer
272	NF-kappa B signaling pathway	71	70	67	118	71	70	70	58	1	0.36314	1	0.77905	1	0.37223	1	0.41086	1	0.39392	1	0.45739	72	36	36	down	CJD_GadCer
273	Nicotinate and nicotinamide metabolism	72	71	67	71	71	73	72	53	1	0.36314	1	0.55737	1	0.37223	1	0.42426	1	0.41899	1	0.42355	27	10	17	down	CJD_GadCer
274	Longevity regulating pathway	73	74	74	85	74	66	68	78	1	0.38238	1	0.57681	1	0.37616	1	0.39368	1	0.38303	1	0.54142	93	43	50	down	CJD_GadCer
275	Type I diabetes mellitus	74	75.5	74	120	77	71	71	78	1	0.38238	1	0.80035	1	0.39465	1	0.42177	1	0.40224	1	0.54142	26	14	12	down	CJD_GadCer
276	Alzheimer disease	75	76.5	74	58	75	78	78	134	1	0.38238	1	0.42876	1	0.37757	1	0.4589	1	0.45742	1	0.86305	155	69	86	down	CJD_GadCer
277	Fatty acid elongation	76	77	78	63	80	75	76	85	1	0.39687	1	0.47413	1	0.41678	1	0.44057	1	0.43951	1	0.57915	27	12	15	down	CJD_GadCer
278	RNA degradation	77	77.5	67	67	66	88	89	89	1	0.36314	1	0.50216	1	0.36693	1	0.54331	1	0.53926	1	0.59289	72	35	37	down	CJD_GadCer
279	Mucin type O-glycan biosynthesis	78	78.5	67	94	71	79	78	88	1	0.36314	1	0.62875	1	0.37223	1	0.46251	1	0.45742	1	0.5817	24	9	15	down	CJD_GadCer
280	Endocytosis	79	79.5	82	52	82	77	77	123	1	0.44387	1	0.34128	1	0.4407	1	0.4526	1	0.45625	1	0.82826	228	104	124	down	CJD_GadCer
281	VEGF signaling pathway	80	80	80	76	81	80	80	107	1	0.42776	1	0.57292	1	0.43918	1	0.50617	1	0.50496	1	0.72222	52	25	27	down	CJD_GadCer
282	Porphyrin and chlorophyll metabolism	81	81	80	49	79	82	82	89	1	0.42776	1	0.30951	1	0.4129	1	0.52497	1	0.52349	1	0.59289	23	9	14	down	CJD_GadCer
283	Fc gamma R-mediated phagocytosis	82	82	83	76	82	84	82	68	1	0.44918	1	0.57292	1	0.4407	1	0.52614	1	0.52349	1	0.4873	82	39	43	down	CJD_GadCer
284	beta-Alanine metabolism	83	82.5	103	91	102	74	73	51	1	0.56447	1	0.59101	1	0.56293	1	0.43944	1	0.42423	1	0.3664	28	14	14	down	CJD_GadCer
285	Glycosphingolipid biosynthesis	84	83	85	133	87	80	81	74	1	0.47699	1	0.87374	1	0.47912	1	0.50617	1	0.51138	1	0.51393	37	19	18	down	CJD_GadCer
286	Vasopressin-regulated water reabsorption	85	83.5	85	75	90	88	82	78	1	0.47699	1	0.5673	1	0.48169	1	0.54331	1	0.52349	1	0.54142	39	18	21	down	CJD_GadCer
287	Cortisol synthesis and secretion	86	85	85	76	85	111	109	49	1	0.47699	1	0.57292	1	0.47557	1	0.6913	1	0.68979	1	0.30393	53	24	29	down	CJD_GadCer
288	Pentose phosphate pathway	86	85	85	109	85	85	82	116	1	0.47699	1	0.75541	1	0.47557	1	0.52633	1	0.52349	1	0.79138	25	12	13	down	CJD_GadCer
289	HIF-1 signaling pathway	88	85.5	78	43	78	100	99	93	1	0.39687	1	0.2337	1	0.40763	1	0.5939	1	0.5869	1	0.61853	91	40	51	down	CJD_GadCer
290	ECM-receptor interaction	89	86.5	85	61	88	88	91	25	1	0.47699	1	0.43128	1	0.48077	1	0.54331	1	0.54636	0.78095	0.1431	69	33	36	down	CJD_GadCer
291	NOD-like receptor signaling pathway	90	88	91	102	88	86	88	66	1	0.4797	1	0.70481	1	0.48077	1	0.53317	1	0.52597	1	0.48685	115	56	59	down	CJD_GadCer
292	Drug metabolism	91	90	97	76	94	82	86	111	1	0.52215	1	0.57292	1	0.51652	1	0.52497	1	0.5244	1	0.76442	61	28	33	down	CJD_GadCer
293	Regulation of actin cytoskeleton	92	91.5	92	109	92	88	91	91	1	0.48847	1	0.75541	1	0.48585	1	0.54331	1	0.54636	1	0.59682	180	90	90	down	CJD_GadCer
294	Retinol metabolism	93	92	85	55	90	94	95	106	1	0.47699	1	0.42206	1	0.48169	1	0.57771	1	0.57443	1	0.71594	21	10	11	down	CJD_GadCer
295	Type II diabetes mellitus	94	93	93	82	93	104	104	78	1	0.49272	1	0.57566	1	0.49489	1	0.6269	1	0.62053	1	0.54142	40	17	23	down	CJD_GadCer
296	Apoptosis	95	94	94	62	94	119	119	85	1	0.51239	1	0.43502	1	0.51652	1	0.79092	1	0.80258	0.94461	0.57915	120	58	62	down	CJD_GadCer
297	Insulin signaling pathway	96	94.5	94	117	94	94	95	104	1	0.51239	1	0.77678	1	0.51652	1	0.57771	1	0.57443	1	0.69367	122	62	60	down	CJD_GadCer
298	RNA polymerase	96	94.5	97	67	94	94	95	121	1	0.52215	1	0.50216	1	0.51652	1	0.57771	1	0.57443	1	0.81759	28	11	17	down	CJD_GadCer
299	Sphingolipid signaling pathway	98	95.5	97	119	94	86	86	107	1	0.52215	1	0.78534	1	0.51652	1	0.53317	1	0.5244	1	0.72222	109	55	54	down	CJD_GadCer
300	Vitamin digestion and absorption	98	95.5	97	94	94	101	101	66	1	0.52215	1	0.62875	1	0.51652	1	0.59526	1	0.59876	1	0.48685	17	7	10	down	CJD_GadCer
301	Toll-like receptor signaling pathway	100	96.5	84	120	84	103	102	91	1	0.46991	1	0.80035	1	0.47446	1	0.61348	1	0.60216	1	0.59682	63	32	31	down	CJD_GadCer

## Sheet: KEGG_CJD_PV
	geneset	ConsRank	ConsScore	mean	median	sum	stouffer	reporter	tail	mean_padj_up	mean_padj_down	median_padj_up	median_padj_down	sum_padj_up	sum_padj_down	stouffer_padj_up	stouffer_padj_down	reporter_padj_up	reporter_padj_down	tail_padj_up	tail_padj_down	genes_tot	genes_up	genes_dn	Dir	dataset
1	Cytokine-cytokine receptor interaction	1	1	1	2	1	1	1	1	0.010149	1	0.047362	1	0.010149	1	0.010149	1	0.010149	1	0.010149	1	130	86	44	up	CJD_PV
2	Ribosome	1	1	1	1	1	1	1	1	0.010149	1	0.020298	1	0.010149	1	0.010149	1	0.010149	1	0.010149	1	128	111	17	up	CJD_PV
3	Alcoholism	3	3	3	6	3	3	3	1	0.028417	1	0.20298	1	0.025372	1	0.015223	1	0.012179	1	0.010149	1	98	62	36	up	CJD_PV
4	Neuroactive ligand-receptor interaction	3	3	3	2	3	5	3	1	0.028417	1	0.047362	1	0.025372	1	0.016238	1	0.012179	1	0.010149	1	229	135	94	up	CJD_PV
5	SNARE interactions in vesicular transport	5	3.5	3	4	5	3	3	5	0.028417	1	0.12179	1	0.028417	1	0.015223	1	0.012179	1	0.020298	1	30	22	8	up	CJD_PV
6	Chemical carcinogenesis	6	6	6	16	6	6	6	6	0.06766	1	0.46432	1	0.074426	1	0.040596	1	0.043979	1	0.043979	1	39	30	9	up	CJD_PV
7	Cell adhesion molecules (CAMs)	7	7	8	6	9	7	7	7	0.23004	1	0.20298	1	0.26613	1	0.18776	1	0.15948	1	0.093878	1	105	66	39	up	CJD_PV
8	Pathways in cancer	8	9	7	5	7	13	13	11	0.20008	1	0.15832	1	0.19718	1	0.32042	1	0.35376	1	0.23619	1	459	256	203	up	CJD_PV
9	Proteoglycans in cancer	8	9	8	12	8	9	9	10	0.23004	1	0.41756	1	0.2588	1	0.19847	1	0.19847	1	0.13194	1	184	104	80	up	CJD_PV
10	Arachidonic acid metabolism	10	9.5	10	12	10	7	8	9	0.26756	1	0.41756	1	0.28011	1	0.18776	1	0.17253	1	0.11502	1	39	24	15	up	CJD_PV
11	Cocaine addiction	11	10.5	10	15	11	10	10	12	0.26756	1	0.42084	1	0.28925	1	0.20095	1	0.24358	1	0.27012	1	47	31	16	up	CJD_PV
12	Folate biosynthesis	12	11	12	11	11	11	11	12	0.33414	1	0.33953	1	0.28925	1	0.2934	1	0.28079	1	0.27012	1	20	14	6	up	CJD_PV
13	Protein digestion and absorption	13	12	12	12	13	12	11	7	0.33414	1	0.41756	1	0.32477	1	0.30954	1	0.28079	1	0.093878	1	59	36	23	up	CJD_PV
14	NF-kappa B signaling pathway	14	13.5	14	9	15	13	13	21	0.34887	1	0.24561	1	0.34268	1	0.32042	1	0.35376	1	0.48162	1	77	47	30	up	CJD_PV
15	Fatty acid elongation	15	16.5	20	18	21	15	15	15	0.50468	1	0.50858	1	0.47977	1	0.41543	1	0.35995	1	0.41949	1	27	16	11	up	CJD_PV
16	Hippo signaling pathway	15	16.5	14	8	14	22	19	24	0.34887	1	0.2385	1	0.33057	1	0.54128	1	0.54297	1	0.53616	1	147	82	65	up	CJD_PV
17	PI3K-Akt signaling pathway	15	16.5	14	9	15	19	19	18	0.34887	1	0.24561	1	0.34268	1	0.50745	1	0.54297	1	0.4699	1	289	163	126	up	CJD_PV
18	Glutathione metabolism	18	18.5	19	24	19	17	16	18	0.44335	1	0.65278	1	0.45938	1	0.47879	1	0.47813	1	0.4699	1	54	34	20	up	CJD_PV
19	Regulation of actin cytoskeleton	19	19	17	19	15	28	19	24	0.3976	1	0.56188	1	0.34268	1	0.54484	1	0.54297	1	0.53616	1	186	105	81	up	CJD_PV
20	PPAR signaling pathway	20	19.5	20	19	20	18	16	21	0.50468	1	0.56188	1	0.46685	1	0.48039	1	0.47813	1	0.48162	1	53	30	23	up	CJD_PV
21	Prion diseases	20	19.5	23	24	23	16	16	16	0.52601	1	0.65278	1	0.52195	1	0.42879	1	0.47813	1	0.46088	1	25	15	10	up	CJD_PV
22	TGF-beta signaling pathway	20	19.5	23	17	23	20	19	18	0.52601	1	0.4967	1	0.52195	1	0.51151	1	0.54297	1	0.4699	1	76	44	32	up	CJD_PV
23	Drug metabolism	23	20.5	20	19	21	21	19	24	0.50468	1	0.56188	1	0.47977	1	0.52098	1	0.54297	1	0.53616	1	65	39	26	up	CJD_PV
24	Transcriptional misregulation in cancer	24	21.5	18	30	18	28	19	24	0.39919	1	0.70772	1	0.37664	1	0.54484	1	0.54297	1	0.53616	1	144	82	62	up	CJD_PV
25	Ether lipid metabolism	25	22.5	23	19	23	22	19	24	0.52601	1	0.56188	1	0.52195	1	0.54128	1	0.54297	1	0.53616	1	34	19	15	up	CJD_PV
26	Biosynthesis of unsaturated fatty acids	26	23	23	33	23	25	19	16	0.52601	1	0.76668	1	0.52195	1	0.54429	1	0.54297	1	0.46088	1	29	18	11	up	CJD_PV
27	p53 signaling pathway	26	23	23	57	23	22	19	24	0.52601	1	1	0.92852	0.52195	1	0.54128	1	0.54297	1	0.53616	1	66	34	32	up	CJD_PV
28	Serotonergic synapse	26	23	23	26	23	25	19	14	0.52601	1	0.67123	1	0.52195	1	0.54429	1	0.54297	1	0.31462	0.90106	94	51	43	up	CJD_PV
29	B cell receptor signaling pathway	29	23.5	23	57	23	28	19	24	0.52601	1	1	0.98172	0.52195	1	0.54484	1	0.54297	1	0.53616	1	65	38	27	up	CJD_PV
30	ECM-receptor interaction	29	23.5	23	23	23	43	38	24	0.52601	1	0.59217	1	0.52195	1	0.56079	1	0.5707	1	0.53616	1	72	45	27	up	CJD_PV
31	Fat digestion and absorption	29	23.5	23	37	23	28	19	24	0.52601	1	0.79382	1	0.52195	1	0.54484	1	0.54297	1	0.53616	1	21	14	7	up	CJD_PV
32	MicroRNAs in cancer	29	23.5	23	42	23	28	19	24	0.52601	1	0.97157	0.98796	0.52195	1	0.54484	1	0.54297	1	0.53616	1	131	68	63	up	CJD_PV
33	Retinol metabolism	29	23.5	23	40	23	28	19	24	0.52601	1	0.93866	1	0.52195	1	0.54484	1	0.54297	1	0.53616	1	24	16	8	up	CJD_PV
34	AGE-RAGE signaling pathway in diabetic complications	34	27	36	26	36	28	19	24	0.53902	1	0.67123	1	0.5627	1	0.54484	1	0.54297	1	0.53616	1	89	49	40	up	CJD_PV
35	Nicotinate and nicotinamide metabolism	35	30.5	39	33	37	28	19	23	0.6282	1	0.76668	1	0.58708	1	0.54484	1	0.54297	1	0.52069	1	28	16	12	up	CJD_PV
36	JAK-STAT signaling pathway	36	33	23	42	23	28	38	48	0.52601	1	0.97157	0.98796	0.52195	1	0.54484	1	0.5707	1	0.70324	1	107	62	45	up	CJD_PV
37	Focal adhesion	37	36.5	23	26	23	47	47	49	0.52601	1	0.67123	1	0.52195	1	0.70438	1	0.66508	1	0.72783	1	184	100	84	up	CJD_PV
38	Tyrosine metabolism	38	37	37	26	37	39	38	24	0.6068	1	0.67123	1	0.58708	1	0.54998	1	0.5707	1	0.53616	1	25	15	10	up	CJD_PV
39	Signaling pathways regulating pluripotency of stem cells	39	37.5	37	31	37	39	38	42	0.6068	1	0.7117	1	0.58708	1	0.54998	1	0.5707	1	0.54251	1	120	69	51	up	CJD_PV
40	Relaxin signaling pathway	40	38.5	43	31	43	39	38	24	0.7907	1	0.7117	1	0.81284	1	0.54998	1	0.5707	1	0.53616	1	118	64	54	up	CJD_PV
41	Apelin signaling pathway	41	41.5	47	53	46	28	37	24	0.99978	0.99382	0.97285	0.98796	0.96567	1	0.54484	1	0.55737	1	0.53616	0.94998	119	61	58	up	CJD_PV
42	Steroid hormone biosynthesis	42	42	42	42	42	25	19	42	0.77277	1	0.97157	0.98796	0.80129	1	0.54429	1	0.54297	1	0.54251	1	18	11	7	up	CJD_PV
43	C-type lectin receptor signaling pathway	43	43.5	41	57	40	45	45	42	0.70944	1	1	0.98172	0.65664	1	0.65042	1	0.64733	1	0.54251	1	87	48	39	up	CJD_PV
44	Mineral absorption	43	43.5	48	57	48	39	38	24	1	0.8737	1	0.69153	1	0.87046	0.54998	1	0.5707	1	0.53616	0.54239	35	17	18	up	CJD_PV
45	Chemokine signaling pathway	45	46	48	57	48	44	44	24	1	0.93019	1	0.84687	1	0.92984	0.56235	1	0.6034	1	0.53616	0.92298	139	70	69	up	CJD_PV
46	Carbohydrate digestion and absorption	46	46.5	48	57	48	45	45	24	1	0.97521	1	0.90857	1	0.97587	0.65042	1	0.64733	1	0.53616	0.89574	30	16	14	up	CJD_PV
47	Terpenoid backbone biosynthesis	47	47	40	42	41	52	52	59	0.69521	1	0.97157	0.98796	0.6733	1	0.81387	1	0.80411	1	1	1	21	15	6	up	CJD_PV
48	Oxytocin signaling pathway	48	47.5	46	57	46	49	49	45	0.96195	1	1	0.91119	0.96567	1	0.72368	1	0.73363	1	0.57601	1	138	70	68	up	CJD_PV
49	Cholinergic synapse	49	48	48	42	48	54	54	47	1	0.95801	0.97157	0.98796	1	0.94992	0.82357	1	0.81718	1	0.61585	0.89258	106	57	49	up	CJD_PV
50	Parkinson disease	49	48	48	57	48	28	19	54	1	0.93019	1	0.55905	1	0.92984	0.54484	1	0.54297	1	0.9401	1	134	63	71	up	CJD_PV
51	Valine, leucine and isoleucine degradation	49	48	45	57	45	48	48	50	0.8665	1	1	0.91119	0.85793	1	0.70578	1	0.68844	1	0.78919	1	48	26	22	up	CJD_PV
52	Glycine, serine and threonine metabolism	52	49.5	48	42	48	57	58	51	1	0.97521	0.97157	0.98796	1	0.98081	1	0.94929	1	0.94935	0.84315	0.88659	33	18	15	up	CJD_PV
53	Natural killer cell mediated cytotoxicity	53	50	48	57	48	50	50	55	1	0.92811	1	0.84687	1	0.92984	0.76456	1	0.75549	1	0.95727	1	69	35	34	up	CJD_PV
54	Primary immunodeficiency	54	50.5	48	53	48	50	51	51	1	0.92811	0.97285	0.98796	1	0.92984	0.76456	1	0.76296	1	0.84315	0.90106	21	12	9	up	CJD_PV
55	Amphetamine addiction	55	52.5	48	42	48	57	58	59	1	0.87699	0.97157	0.98796	1	0.87046	1	0.95076	1	0.94935	1	0.90034	62	34	28	up	CJD_PV
56	Antigen processing and presentation	55	52.5	48	42	48	57	58	59	1	0.84629	0.97157	0.98796	1	0.84089	1	0.84129	1	0.82875	1	0.86022	53	28	25	up	CJD_PV
57	Arginine biosynthesis	55	52.5	48	36	48	57	58	59	1	0.85328	0.76738	1	1	0.84393	1	0.81117	1	0.82376	1	0.86022	15	9	6	up	CJD_PV
58	cAMP signaling pathway	55	52.5	48	57	48	57	58	46	1	0.85328	1	0.84687	1	0.84393	1	0.94647	1	0.94935	0.58026	0.50401	184	92	92	up	CJD_PV
59	NOD-like receptor signaling pathway	55	52.5	48	38	48	57	58	59	1	0.84069	0.79696	1	1	0.83475	1	0.68679	1	0.68448	1	0.73359	122	68	54	up	CJD_PV
60	Protein export	55	52.5	48	39	48	57	58	59	1	0.84629	0.92902	1	1	0.84014	1	0.67598	1	0.66904	1	0.70405	27	15	12	up	CJD_PV
61	Renin secretion	55	52.5	48	42	48	57	58	59	1	0.85328	0.97157	0.98796	1	0.84393	1	0.82498	1	0.82749	1	0.81356	57	34	23	up	CJD_PV
62	RIG-I-like receptor signaling pathway	55	52.5	48	42	48	57	58	59	1	0.85328	0.97157	0.98796	1	0.84393	1	0.82498	1	0.82749	1	0.89574	46	25	21	up	CJD_PV
63	TNF signaling pathway	55	52.5	48	42	48	57	58	59	1	0.85328	0.97157	0.98796	1	0.84393	1	0.81117	1	0.82376	1	0.78585	86	46	40	up	CJD_PV
64	Toll-like receptor signaling pathway	55	52.5	48	40	48	57	58	59	1	0.93019	0.93866	1	1	0.93574	1	0.9077	1	0.91281	1	1	68	39	29	up	CJD_PV
65	Type I diabetes mellitus	55	52.5	48	33	48	57	58	59	1	0.87699	0.76668	1	1	0.87728	1	0.82955	1	0.82856	1	0.76753	30	18	12	up	CJD_PV
66	Cytosolic DNA-sensing pathway	66	53	48	57	48	53	53	53	1	0.96244	1	0.98452	1	0.94992	0.81651	1	0.81268	1	0.91379	1	38	20	18	up	CJD_PV
67	Aldosterone-regulated sodium reabsorption	67	55	48	57	48	55	55	57	1	0.85328	1	0.75843	1	0.85645	0.89643	1	0.91894	1	0.97181	0.96871	29	14	15	up	CJD_PV
68	Platelet activation	67	55	48	53	48	57	58	58	1	0.93019	0.97285	0.98796	1	0.93574	1	0.95076	1	0.94935	0.975	0.94998	104	55	49	up	CJD_PV
69	Ras signaling pathway	67	55	48	53	48	57	58	59	1	0.96183	0.97285	0.98796	1	0.94992	1	0.95316	1	0.96791	1	0.96871	199	102	97	up	CJD_PV
70	Insulin secretion	70	56	48	57	48	57	58	55	1	0.84069	1	0.75843	1	0.83475	1	0.88256	1	0.87473	0.95727	0.5677	72	35	37	up	CJD_PV
71	Pyrimidine metabolism	70	56	48	57	48	56	56	59	1	0.95801	1	0.90857	1	0.94992	0.92356	1	0.93588	1	1	1	53	27	26	up	CJD_PV
72	ABC transporters	72	57	48	57	48	57	58	59	1	0.12179	1	0.11248	1	0.12306	1	0.10826	1	0.13419	1	0.068701	38	12	26	up	CJD_PV
73	Adherens junction	72	57	48	57	48	57	58	59	1	0.84629	1	0.88013	1	0.84014	1	0.73095	1	0.73008	1	0.71227	70	35	35	up	CJD_PV
74	Adipocytokine signaling pathway	72	57	48	57	48	57	58	59	1	0.40169	1	0.18123	1	0.40881	1	0.50876	1	0.51596	1	0.38715	61	25	36	up	CJD_PV
75	Alanine, aspartate and glutamate metabolism	72	57	48	57	48	57	58	59	1	0.047362	1	0.029319	1	0.04567	1	0.090418	1	0.092264	1	0.032984	32	11	21	up	CJD_PV
76	Aldosterone synthesis and secretion	72	57	48	57	48	57	58	59	1	0.23906	1	0.31693	1	0.23728	1	0.2197	1	0.2325	1	0.15277	84	38	46	up	CJD_PV
77	Alzheimer disease	72	57	48	57	48	57	58	59	1	0.37063	1	0.31935	1	0.36241	1	0.50876	1	0.50312	1	0.8772	158	70	88	up	CJD_PV
78	Amino sugar and nucleotide sugar metabolism	72	57	48	57	48	57	58	59	1	0.84069	1	0.88013	1	0.83475	1	0.73095	1	0.73008	1	0.72371	44	23	21	up	CJD_PV
79	Aminoacyl-tRNA biosynthesis	72	57	48	57	48	57	58	59	1	0.006766	1	0.012179	1	0.013532	1	0.0040596	1	0.0081192	1	0.0040596	43	12	31	up	CJD_PV
80	AMPK signaling pathway	72	57	48	57	48	57	58	59	1	0.19768	1	0.29704	1	0.18545	1	0.1996	1	0.20878	1	0.54239	110	44	66	up	CJD_PV
81	Amyotrophic lateral sclerosis (ALS)	72	57	48	57	48	57	58	59	1	0.52978	1	0.64207	1	0.52108	1	0.57342	1	0.57085	1	0.84455	48	22	26	up	CJD_PV
82	Apoptosis	72	57	48	57	48	57	58	59	1	0.84629	1	0.69682	1	0.84014	1	0.78717	1	0.78128	1	0.98648	123	60	63	up	CJD_PV
83	Arginine and proline metabolism	72	57	48	57	48	57	58	59	1	0.84629	1	0.91119	1	0.84014	1	0.82955	1	0.82856	1	1	43	23	20	up	CJD_PV
84	Autophagy	72	57	48	57	48	57	58	59	1	0.060894	1	0.087535	1	0.057994	1	0.10826	1	0.12043	1	0.12559	124	49	75	up	CJD_PV
85	Axon guidance	72	57	48	57	48	57	58	59	1	0.75954	1	0.83436	1	0.76897	1	0.6701	1	0.66904	1	0.77772	175	85	90	up	CJD_PV
86	Basal transcription factors	72	57	48	57	48	57	58	59	1	0.27945	1	0.49202	1	0.28659	1	0.26793	1	0.25865	1	0.44693	39	15	24	up	CJD_PV
87	Base excision repair	72	57	48	57	48	57	58	59	1	0.84629	1	0.78855	1	0.84014	1	0.82467	1	0.82749	1	1	31	14	17	up	CJD_PV
88	beta-Alanine metabolism	72	57	48	57	48	57	58	59	1	0.74897	1	0.84687	1	0.74555	1	0.73095	1	0.73008	1	0.85427	29	14	15	up	CJD_PV
89	Butanoate metabolism	72	57	48	57	48	57	58	59	1	0.92811	1	0.98452	1	0.92984	1	0.93385	1	0.93707	1	0.90034	20	12	8	up	CJD_PV
90	Calcium signaling pathway	72	57	48	57	48	57	58	59	1	0.15491	1	0.11248	1	0.13354	1	0.10656	1	0.11164	1	0.048715	165	74	91	up	CJD_PV
91	Cell cycle	72	57	48	57	48	57	58	59	1	0.76657	1	0.64207	1	0.76897	1	0.73095	1	0.73008	1	0.96871	112	50	62	up	CJD_PV
92	Cellular senescence	72	57	48	57	48	57	58	59	1	0.84629	1	0.91935	1	0.84014	1	0.79277	1	0.80426	1	0.78585	148	76	72	up	CJD_PV
93	Central carbon metabolism in cancer	72	57	48	57	48	57	58	59	1	0.54155	1	0.69329	1	0.556	1	0.68888	1	0.69214	1	0.71227	61	26	35	up	CJD_PV
94	cGMP-PKG signaling pathway	72	57	48	57	48	57	58	59	1	0.74897	1	0.69329	1	0.75794	1	0.77723	1	0.76987	1	0.44693	145	71	74	up	CJD_PV
95	Cholesterol metabolism	72	57	48	57	48	57	58	59	1	0.8737	1	0.96905	1	0.87046	1	0.9077	1	0.91281	1	0.96871	35	21	14	up	CJD_PV
96	Choline metabolism in cancer	72	57	48	57	48	57	58	59	1	0.51216	1	0.6717	1	0.49927	1	0.57107	1	0.56158	1	0.66424	93	42	51	up	CJD_PV
97	Circadian entrainment	72	57	48	57	48	57	58	59	1	0.3623	1	0.68161	1	0.35962	1	0.56491	1	0.56158	1	0.28925	88	40	48	up	CJD_PV
98	Circadian rhythm	72	57	48	57	48	57	58	59	1	0.18453	1	0.2722	1	0.20739	1	0.1996	1	0.20685	1	0.41258	28	10	18	up	CJD_PV
99	Citrate cycle (TCA cycle)	72	57	48	57	48	57	58	59	1	0.0040596	1	0.006766	1	0.006766	1	0.0040596	1	0.0050745	1	0.0040596	28	6	22	up	CJD_PV
100	Collecting duct acid secretion	72	57	48	57	48	57	58	59	1	0.34962	1	0.34683	1	0.33196	1	0.46272	1	0.46582	1	0.41258	20	8	12	up	CJD_PV
101	Cortisol synthesis and secretion	72	57	48	57	48	57	58	59	1	0.25575	1	0.087535	1	0.2451	1	0.2197	1	0.20878	1	0.13731	53	23	30	up	CJD_PV
102	Cysteine and methionine metabolism	72	57	48	57	48	57	58	59	1	0.74897	1	0.24132	1	0.74555	1	0.77723	1	0.78128	1	0.74442	40	18	22	up	CJD_PV
103	DNA replication	72	57	48	57	48	57	58	59	1	0.75392	1	0.69329	1	0.74555	1	0.74193	1	0.73201	1	0.96871	34	16	18	up	CJD_PV
104	Dopaminergic synapse	72	57	48	57	48	57	58	59	1	0.75954	1	0.91119	1	0.76897	1	0.82854	1	0.82749	1	0.44693	122	62	60	up	CJD_PV
105	Endocrine and other factor-regulated calcium reabsorption	72	57	48	57	48	57	58	59	1	0.060894	1	0.049822	1	0.04567	1	0.19486	1	0.1705	1	0.06766	40	11	29	up	CJD_PV
106	Endocytosis	72	57	48	57	48	57	58	59	1	0.23906	1	0.24119	1	0.23778	1	0.1996	1	0.20878	1	0.71227	234	102	132	up	CJD_PV
107	ErbB signaling pathway	72	57	48	57	48	57	58	59	1	0.23906	1	0.087535	1	0.23837	1	0.29229	1	0.28975	1	0.44693	80	32	48	up	CJD_PV
108	Estrogen signaling pathway	72	57	48	57	48	57	58	59	1	0.30579	1	0.56004	1	0.28688	1	0.32283	1	0.32995	1	0.38566	108	47	61	up	CJD_PV
109	Fanconi anemia pathway	72	57	48	57	48	57	58	59	1	0.86403	1	0.96905	1	0.85645	1	0.81117	1	0.82749	1	1	49	27	22	up	CJD_PV
110	Fatty acid degradation	72	57	48	57	48	57	58	59	1	0.87699	1	0.91119	1	0.87728	1	0.93385	1	0.93707	1	0.94998	37	19	18	up	CJD_PV
111	Fc epsilon RI signaling pathway	72	57	48	57	48	57	58	59	1	0.49128	1	0.68161	1	0.47477	1	0.5665	1	0.56158	1	0.72371	53	23	30	up	CJD_PV
112	Fc gamma R-mediated phagocytosis	72	57	48	57	48	57	58	59	1	0.61268	1	0.68161	1	0.62096	1	0.70245	1	0.70922	1	0.95196	83	37	46	up	CJD_PV
113	Ferroptosis	72	57	48	57	48	57	58	59	1	0.78265	1	0.69153	1	0.76897	1	0.89733	1	0.89683	1	0.86022	37	17	20	up	CJD_PV
114	FoxO signaling pathway	72	57	48	57	48	57	58	59	1	0.84629	1	0.84687	1	0.84014	1	0.77723	1	0.77518	1	0.72371	114	57	57	up	CJD_PV
115	Fructose and mannose metabolism	72	57	48	57	48	57	58	59	1	0.18453	1	0.11248	1	0.18545	1	0.2197	1	0.20878	1	0.30517	30	9	21	up	CJD_PV
116	GABAergic synapse	72	57	48	57	48	57	58	59	1	0.42381	1	0.67119	1	0.43781	1	0.56491	1	0.56158	1	0.10149	83	38	45	up	CJD_PV
117	Galactose metabolism	72	57	48	57	48	57	58	59	1	0.74897	1	0.88013	1	0.74555	1	0.64761	1	0.65338	1	0.66424	27	14	13	up	CJD_PV
118	Gap junction	72	57	48	57	48	57	58	59	1	0.51132	1	0.6533	1	0.49927	1	0.57163	1	0.56158	1	0.63939	80	34	46	up	CJD_PV
119	Glucagon signaling pathway	72	57	48	57	48	57	58	59	1	0.23906	1	0.56004	1	0.23778	1	0.2197	1	0.22066	1	0.38715	82	38	44	up	CJD_PV
120	Glutamatergic synapse	72	57	48	57	48	57	58	59	1	0.23343	1	0.022835	1	0.23728	1	0.33006	1	0.32883	1	0.2159	101	44	57	up	CJD_PV
121	Glycerolipid metabolism	72	57	48	57	48	57	58	59	1	0.74897	1	0.52479	1	0.74555	1	0.73095	1	0.73008	1	0.8176	52	22	30	up	CJD_PV
122	Glycerophospholipid metabolism	72	57	48	57	48	57	58	59	1	0.75148	1	0.56004	1	0.74555	1	0.77723	1	0.78128	1	0.84621	84	37	47	up	CJD_PV
123	Glycolysis / Gluconeogenesis	72	57	48	57	48	57	58	59	1	0.0040596	1	0.006766	1	0.013532	1	0.02791	1	0.038059	1	0.031897	51	17	34	up	CJD_PV
124	Glycosaminoglycan biosynthesis	72	57	48	57	48	57	58	59	1	0.84629	1	0.78855	1	0.84014	1	0.77723	1	0.77518	1	0.86022	51	24	27	up	CJD_PV
125	Glycosaminoglycan degradation	72	57	48	57	48	57	58	59	1	0.54155	1	0.72166	1	0.556	1	0.50876	1	0.49155	1	0.66424	16	8	8	up	CJD_PV
126	Glycosphingolipid biosynthesis	72	57	48	57	48	57	58	59	1	0.51216	1	0.53487	1	0.49927	1	0.35437	1	0.36917	1	0.38566	38	17	21	up	CJD_PV
127	Glycosylphosphatidylinositol (GPI)-anchor biosynthesis	72	57	48	57	48	57	58	59	1	0.84069	1	0.89279	1	0.83475	1	0.73095	1	0.73008	1	0.91341	25	15	10	up	CJD_PV
128	Glyoxylate and dicarboxylate metabolism	72	57	48	57	48	57	58	59	1	0.50079	1	0.68161	1	0.49665	1	0.43851	1	0.4389	1	0.38715	25	11	14	up	CJD_PV
129	GnRH signaling pathway	72	57	48	57	48	57	58	59	1	0.23343	1	0.56004	1	0.23728	1	0.1996	1	0.20878	1	0.38566	77	33	44	up	CJD_PV
130	Hedgehog signaling pathway	72	57	48	57	48	57	58	59	1	0.8737	1	0.69153	1	0.87046	1	0.92748	1	0.93045	1	1	42	19	23	up	CJD_PV
131	HIF-1 signaling pathway	72	57	48	57	48	57	58	59	1	0.84629	1	0.84925	1	0.84014	1	0.91833	1	0.91281	1	0.96871	93	47	46	up	CJD_PV
132	Histidine metabolism	72	57	48	57	48	57	58	59	1	0.85328	1	0.90857	1	0.85645	1	0.89791	1	0.89683	1	1	18	11	7	up	CJD_PV
133	Homologous recombination	72	57	48	57	48	57	58	59	1	0.54155	1	0.81351	1	0.53592	1	0.39191	1	0.40401	1	0.31822	38	18	20	up	CJD_PV
134	Huntington disease	72	57	48	57	48	57	58	59	1	0.27945	1	0.24132	1	0.28659	1	0.32892	1	0.32288	1	0.96857	181	75	106	up	CJD_PV
135	IL-17 signaling pathway	72	57	48	57	48	57	58	59	1	0.70968	1	0.84322	1	0.70709	1	0.46272	1	0.46582	1	0.50401	56	27	29	up	CJD_PV
136	Inflammatory mediator regulation of TRP channels	72	57	48	57	48	57	58	59	1	0.25575	1	0.6533	1	0.23837	1	0.2197	1	0.2325	1	0.41258	82	36	46	up	CJD_PV
137	Inositol phosphate metabolism	72	57	48	57	48	57	58	59	1	0.0040596	1	0.013532	1	0.006766	1	0.0040596	1	0.0050745	1	0.0040596	71	21	50	up	CJD_PV
138	Insulin resistance	72	57	48	57	48	57	58	59	1	0.28556	1	0.52479	1	0.28688	1	0.2197	1	0.22066	1	0.4121	94	43	51	up	CJD_PV
139	Insulin signaling pathway	72	57	48	57	48	57	58	59	1	0.23906	1	0.30022	1	0.23778	1	0.28925	1	0.26557	1	0.43619	123	51	72	up	CJD_PV
140	Long-term depression	72	57	48	57	48	57	58	59	1	0.74897	1	0.7196	1	0.74555	1	0.73095	1	0.73008	1	0.50081	54	26	28	up	CJD_PV
141	Long-term potentiation	72	57	48	57	48	57	58	59	1	0.34962	1	0.36407	1	0.34631	1	0.36164	1	0.37945	1	0.50401	62	28	34	up	CJD_PV
142	Longevity regulating pathway	72	57	48	57	48	57	58	59	1	0.18453	1	0.39022	1	0.18471	1	0.20866	1	0.20878	1	0.44693	95	36	59	up	CJD_PV
143	Lysine degradation	72	57	48	57	48	57	58	59	1	0.51216	1	0.84687	1	0.49927	1	0.39191	1	0.38932	1	0.71227	56	28	28	up	CJD_PV
144	Lysosome	72	57	48	57	48	57	58	59	1	0.27945	1	0.20822	1	0.28688	1	0.4428	1	0.44693	1	0.44693	113	48	65	up	CJD_PV
145	Mannose type O-glycan biosynthesis	72	57	48	57	48	57	58	59	1	0.84629	1	0.90857	1	0.84014	1	0.82467	1	0.82749	1	1	22	12	10	up	CJD_PV
146	MAPK signaling pathway	72	57	48	57	48	57	58	59	1	0.51216	1	0.66682	1	0.50863	1	0.33513	1	0.32288	1	0.38715	269	129	140	up	CJD_PV
147	Mismatch repair	72	57	48	57	48	57	58	59	1	0.85024	1	0.68161	1	0.84393	1	0.82955	1	0.82856	1	0.89258	22	10	12	up	CJD_PV
148	Mitophagy	72	57	48	57	48	57	58	59	1	0.23343	1	0.18828	1	0.23728	1	0.21781	1	0.20878	1	0.25064	62	24	38	up	CJD_PV
149	Morphine addiction	72	57	48	57	48	57	58	59	1	0.70968	1	0.56004	1	0.70705	1	0.70245	1	0.70922	1	0.38715	86	40	46	up	CJD_PV
150	mRNA surveillance pathway	72	57	48	57	48	57	58	59	1	0.23906	1	0.24632	1	0.23837	1	0.29229	1	0.28975	1	0.73359	81	33	48	up	CJD_PV
151	mTOR signaling pathway	72	57	48	57	48	57	58	59	1	0.24304	1	0.28671	1	0.23837	1	0.29229	1	0.28975	1	0.39726	143	62	81	up	CJD_PV
152	Mucin type O-glycan biosynthesis	72	57	48	57	48	57	58	59	1	0.64637	1	0.55905	1	0.64294	1	0.68679	1	0.69214	1	0.66424	24	11	13	up	CJD_PV
153	N-Glycan biosynthesis	72	57	48	57	48	57	58	59	1	0.84627	1	0.89279	1	0.83475	1	0.77723	1	0.76987	1	1	48	25	23	up	CJD_PV
154	Necroptosis	72	57	48	57	48	57	58	59	1	0.53604	1	0.84687	1	0.53592	1	0.56491	1	0.56158	1	0.66424	105	52	53	up	CJD_PV
155	Neurotrophin signaling pathway	72	57	48	57	48	57	58	59	1	0.37841	1	0.53487	1	0.38421	1	0.39191	1	0.40401	1	0.87078	115	51	64	up	CJD_PV
156	Nicotine addiction	72	57	48	57	48	57	58	59	1	0.031575	1	0.11529	1	0.025372	1	0.020298	1	0.013532	1	0.020298	38	13	25	up	CJD_PV
157	Notch signaling pathway	72	57	48	57	48	57	58	59	1	0.23906	1	0.20772	1	0.23778	1	0.32713	1	0.32883	1	0.5677	48	18	30	up	CJD_PV
158	Nucleotide excision repair	72	57	48	57	48	57	58	59	1	0.5009	1	0.66504	1	0.49665	1	0.46272	1	0.46582	1	0.75627	42	19	23	up	CJD_PV
159	One carbon pool by folate	72	57	48	57	48	57	58	59	1	0.81087	1	0.84322	1	0.82615	1	0.73201	1	0.73749	1	0.73359	18	9	9	up	CJD_PV
160	Other glycan degradation	72	57	48	57	48	57	58	59	1	0.49189	1	0.52479	1	0.49665	1	0.73095	1	0.73008	1	0.72371	18	7	11	up	CJD_PV
161	Other types of O-glycan biosynthesis	72	57	43	57	43	57	57	59	0.7907	1	1	0.91764	0.81284	1	1	0.98922	0.98214	1	1	1	22	16	6	up	CJD_PV
162	Oxidative phosphorylation	72	57	48	57	48	57	58	59	1	0.71513	1	0.49769	1	0.7384	1	0.84975	1	0.85513	1	1	122	57	65	up	CJD_PV
163	Pantothenate and CoA biosynthesis	72	57	48	57	48	57	58	59	1	0.84069	1	0.7196	1	0.83475	1	0.94897	1	0.94935	1	0.75627	15	6	9	up	CJD_PV
164	Pentose and glucuronate interconversions	72	57	48	57	48	57	58	59	1	0.84629	1	0.84188	1	0.84014	1	0.81469	1	0.82749	1	1	15	7	8	up	CJD_PV
165	Pentose phosphate pathway	72	57	48	57	48	57	58	59	1	0.047362	1	0.27135	1	0.046841	1	0.10826	1	0.12043	1	0.15731	26	5	21	up	CJD_PV
166	Peroxisome	72	57	48	57	48	57	58	59	1	0.84629	1	0.91459	1	0.84014	1	0.81814	1	0.82749	1	0.95163	78	41	37	up	CJD_PV
167	Phagosome	72	57	48	57	48	57	58	59	1	0.70968	1	0.56004	1	0.72672	1	0.68709	1	0.68448	1	0.79804	124	58	66	up	CJD_PV
168	Phosphatidylinositol signaling system	72	57	48	57	48	57	58	59	1	0.0040596	1	0.006766	1	0.006766	1	0.0040596	1	0.0050745	1	0.0040596	94	32	62	up	CJD_PV
169	Phospholipase D signaling pathway	72	57	48	57	48	57	58	59	1	0.84629	1	0.66682	1	0.84014	1	0.78717	1	0.78128	1	0.73359	129	62	67	up	CJD_PV
170	Porphyrin and chlorophyll metabolism	72	57	48	57	48	57	58	59	1	0.3623	1	0.69153	1	0.35962	1	0.33006	1	0.32995	1	0.71227	24	11	13	up	CJD_PV
171	Prolactin signaling pathway	72	57	48	57	48	57	58	59	1	0.84629	1	0.89279	1	0.84014	1	0.82955	1	0.82856	1	1	60	32	28	up	CJD_PV
172	Propanoate metabolism	72	57	48	57	48	57	58	59	1	0.88396	1	0.84687	1	0.88654	1	0.89733	1	0.89683	1	0.84455	28	14	14	up	CJD_PV
173	Proteasome	72	57	48	57	48	57	58	59	1	0.15449	1	0.11248	1	0.13354	1	0.17414	1	0.14529	1	0.28925	45	16	29	up	CJD_PV
174	Protein processing in endoplasmic reticulum	72	57	48	57	48	57	58	59	1	0.0040596	1	0.010149	1	0.010149	1	0.0040596	1	0.0050745	1	0.048715	150	56	94	up	CJD_PV
175	Purine metabolism	72	57	48	57	48	57	58	59	1	0.23906	1	0.56004	1	0.23778	1	0.2197	1	0.22066	1	0.50401	120	55	65	up	CJD_PV
176	Pyruvate metabolism	72	57	48	57	48	57	58	59	1	0.020298	1	0.087535	1	0.027064	1	0.085251	1	0.092264	1	0.051668	32	9	23	up	CJD_PV
177	Rap1 signaling pathway	72	57	48	57	48	57	58	59	1	0.86403	1	0.90857	1	0.85645	1	0.84975	1	0.87136	1	0.87078	188	95	93	up	CJD_PV
178	Renin-angiotensin system	72	57	48	57	48	57	58	59	1	0.083898	1	0.030447	1	0.092017	1	0.11821	1	0.12052	1	0.18945	16	3	13	up	CJD_PV
179	Retrograde endocannabinoid signaling	72	57	48	57	48	57	58	59	1	0.30041	1	0.30022	1	0.30623	1	0.44582	1	0.45984	1	0.28925	140	60	80	up	CJD_PV
180	Ribosome biogenesis in eukaryotes	72	57	48	57	48	57	58	59	1	0.35846	1	0.1577	1	0.35962	1	0.29229	1	0.28975	1	0.38566	73	32	41	up	CJD_PV
181	RNA degradation	72	57	48	57	48	57	58	59	1	0.74897	1	0.81272	1	0.75794	1	0.70245	1	0.70922	1	0.78585	73	35	38	up	CJD_PV
182	RNA polymerase	72	57	48	57	48	57	58	59	1	0.51216	1	0.22645	1	0.49927	1	0.57187	1	0.5695	1	0.98058	28	11	17	up	CJD_PV
183	RNA transport	72	57	48	57	48	57	58	59	1	0.12179	1	0.087535	1	0.13354	1	0.11821	1	0.11867	1	0.28925	149	64	85	up	CJD_PV
184	Selenocompound metabolism	72	57	48	57	48	57	58	59	1	0.70968	1	0.84925	1	0.72672	1	0.68249	1	0.66904	1	1	16	8	8	up	CJD_PV
185	Sphingolipid metabolism	72	57	48	57	48	57	58	59	1	0.3623	1	0.24119	1	0.35318	1	0.57342	1	0.57085	1	0.38715	42	15	27	up	CJD_PV
186	Sphingolipid signaling pathway	72	57	48	57	48	57	58	59	1	0.51216	1	0.49769	1	0.50863	1	0.57557	1	0.57085	1	0.71227	110	49	61	up	CJD_PV
187	Spliceosome	72	57	48	57	48	57	58	59	1	0.37496	1	0.66126	1	0.36241	1	0.32283	1	0.32288	1	0.71227	127	61	66	up	CJD_PV
188	Starch and sucrose metabolism	72	57	48	57	48	57	58	59	1	0.84629	1	0.88013	1	0.84014	1	0.9077	1	0.91281	1	1	24	13	11	up	CJD_PV
189	Synaptic vesicle cycle	72	57	48	57	48	57	58	59	1	0.24083	1	0.11248	1	0.23778	1	0.46272	1	0.46582	1	0.30853	70	29	41	up	CJD_PV
190	T cell receptor signaling pathway	72	57	48	57	48	57	58	59	1	0.93019	1	0.84925	1	0.93574	1	0.96777	1	0.96791	1	0.95163	79	41	38	up	CJD_PV
191	Taste transduction	72	57	48	57	48	57	58	59	1	0.23343	1	0.37805	1	0.23512	1	0.13532	1	0.13419	1	0.14547	40	17	23	up	CJD_PV
192	Th1 and Th2 cell differentiation	72	57	48	57	48	57	58	59	1	0.79141	1	0.91119	1	0.80473	1	0.77723	1	0.78292	1	0.76753	67	35	32	up	CJD_PV
193	Th17 cell differentiation	72	57	48	57	48	57	58	59	1	0.20805	1	0.11248	1	0.23627	1	0.2197	1	0.24178	1	0.12559	78	33	45	up	CJD_PV
194	Thermogenesis	72	57	48	57	48	57	58	59	1	0.32347	1	0.18123	1	0.33196	1	0.57269	1	0.56158	1	0.96871	214	90	124	up	CJD_PV
195	Tight junction	72	57	48	57	48	57	58	59	1	0.84629	1	0.69038	1	0.84014	1	0.87829	1	0.87136	1	0.79183	143	70	73	up	CJD_PV
196	Tryptophan metabolism	72	57	48	57	48	57	58	59	1	0.87699	1	0.91119	1	0.87728	1	0.89733	1	0.89683	1	1	33	18	15	up	CJD_PV
197	Type II diabetes mellitus	72	57	48	57	48	57	58	59	1	0.047362	1	0.022835	1	0.040596	1	0.031575	1	0.038341	1	0.0040596	40	13	27	up	CJD_PV
198	Ubiquitin mediated proteolysis	72	57	48	57	48	57	58	59	1	0.020298	1	0.11248	1	0.025372	1	0.02791	1	0.017398	1	0.28925	129	45	84	up	CJD_PV
199	Vascular smooth muscle contraction	72	57	48	57	48	57	58	59	1	0.84069	1	0.69038	1	0.83475	1	0.82955	1	0.82856	1	0.79804	103	49	54	up	CJD_PV
200	Vasopressin-regulated water reabsorption	72	57	48	57	48	57	58	59	1	0.54155	1	0.11248	1	0.55698	1	0.73201	1	0.73008	1	0.44693	39	16	23	up	CJD_PV
201	VEGF signaling pathway	72	57	48	57	48	57	58	59	1	0.84629	1	0.81272	1	0.84014	1	0.82955	1	0.82856	1	0.90452	52	26	26	up	CJD_PV
202	Vitamin digestion and absorption	72	57	48	57	48	57	58	59	1	0.84629	1	0.78855	1	0.84014	1	0.9077	1	0.91281	1	0.96857	18	8	10	up	CJD_PV
203	Wnt signaling pathway	72	57	48	57	48	57	58	59	1	0.84629	1	0.82217	1	0.84014	1	0.73095	1	0.73008	1	0.75627	142	69	73	up	CJD_PV
204	Citrate cycle (TCA cycle)	1	1	1	1	1	1	1	1	1	0.0040596	1	0.006766	1	0.006766	1	0.0040596	1	0.0050745	1	0.0040596	28	6	22	down	CJD_PV
205	Inositol phosphate metabolism	1	1	1	6	1	1	1	1	1	0.0040596	1	0.013532	1	0.006766	1	0.0040596	1	0.0050745	1	0.0040596	71	21	50	down	CJD_PV
206	Phosphatidylinositol signaling system	1	1	1	1	1	1	1	1	1	0.0040596	1	0.006766	1	0.006766	1	0.0040596	1	0.0050745	1	0.0040596	94	32	62	down	CJD_PV
207	Protein processing in endoplasmic reticulum	4	2.5	1	4	4	1	1	9	1	0.0040596	1	0.010149	1	0.010149	1	0.0040596	1	0.0050745	1	0.048715	150	56	94	down	CJD_PV
208	Aminoacyl-tRNA biosynthesis	5	5	6	5	5	1	5	1	1	0.006766	1	0.012179	1	0.013532	1	0.0040596	1	0.0081192	1	0.0040596	43	12	31	down	CJD_PV
209	Glycolysis / Gluconeogenesis	6	6	1	1	5	7	8	7	1	0.0040596	1	0.006766	1	0.013532	1	0.02791	1	0.038059	1	0.031897	51	17	34	down	CJD_PV
210	Nicotine addiction	7	6.5	9	25	7	6	6	6	1	0.031575	1	0.11529	1	0.025372	1	0.020298	1	0.013532	1	0.020298	38	13	25	down	CJD_PV
211	Ubiquitin mediated proteolysis	8	7	7	17	7	7	7	24	1	0.020298	1	0.11248	1	0.025372	1	0.02791	1	0.017398	1	0.28925	129	45	84	down	CJD_PV
212	Type II diabetes mellitus	9	9	10	7	10	9	9	1	1	0.047362	1	0.022835	1	0.040596	1	0.031575	1	0.038341	1	0.0040596	40	13	27	down	CJD_PV
213	Alanine, aspartate and glutamate metabolism	10	10	10	9	11	11	10	8	1	0.047362	1	0.029319	1	0.04567	1	0.090418	1	0.092264	1	0.032984	32	11	21	down	CJD_PV
214	Pyruvate metabolism	10	10	7	12	9	10	10	11	1	0.020298	1	0.087535	1	0.027064	1	0.085251	1	0.092264	1	0.051668	32	9	23	down	CJD_PV
215	Endocrine and other factor-regulated calcium reabsorption	12	12.5	13	11	11	20	20	12	1	0.060894	1	0.049822	1	0.04567	1	0.19486	1	0.1705	1	0.06766	40	11	29	down	CJD_PV
216	Autophagy	13	13.5	13	12	14	13	14	15	1	0.060894	1	0.087535	1	0.057994	1	0.10826	1	0.12043	1	0.12559	124	49	75	down	CJD_PV
217	Pentose phosphate pathway	13	13.5	10	38	13	13	14	20	1	0.047362	1	0.27135	1	0.046841	1	0.10826	1	0.12043	1	0.15731	26	5	21	down	CJD_PV
218	Calcium signaling pathway	15	14.5	19	17	17	12	12	9	1	0.15491	1	0.11248	1	0.13354	1	0.10656	1	0.11164	1	0.048715	165	74	91	down	CJD_PV
219	Renin-angiotensin system	16	15.5	15	10	15	16	16	21	1	0.083898	1	0.030447	1	0.092017	1	0.11821	1	0.12052	1	0.18945	16	3	13	down	CJD_PV
220	ABC transporters	17	16	16	17	16	13	17	13	1	0.12179	1	0.11248	1	0.12306	1	0.10826	1	0.13419	1	0.068701	38	12	26	down	CJD_PV
221	RNA transport	17	16	16	12	17	16	13	24	1	0.12179	1	0.087535	1	0.13354	1	0.11821	1	0.11867	1	0.28925	149	64	85	down	CJD_PV
222	Proteasome	19	18.5	18	17	17	19	19	24	1	0.15449	1	0.11248	1	0.13354	1	0.17414	1	0.14529	1	0.28925	45	16	29	down	CJD_PV
223	Taste transduction	20	21	25	48	24	18	17	18	1	0.23343	1	0.37805	1	0.23512	1	0.13532	1	0.13419	1	0.14547	40	17	23	down	CJD_PV
224	Fructose and mannose metabolism	21	21.5	20	17	21	27	22	29	1	0.18453	1	0.11248	1	0.18545	1	0.2197	1	0.20878	1	0.30517	30	9	21	down	CJD_PV
225	Circadian rhythm	22	22	20	39	23	21	21	44	1	0.18453	1	0.2722	1	0.20739	1	0.1996	1	0.20685	1	0.41258	28	10	18	down	CJD_PV
226	AMPK signaling pathway	23	22.5	23	41	21	21	22	60	1	0.19768	1	0.29704	1	0.18545	1	0.1996	1	0.20878	1	0.54239	110	44	66	down	CJD_PV
227	Longevity regulating pathway	24	23.5	20	49	20	25	22	48	1	0.18453	1	0.39022	1	0.18471	1	0.20866	1	0.20878	1	0.44693	95	36	59	down	CJD_PV
228	Cortisol synthesis and secretion	25	24.5	39	12	40	27	22	17	1	0.25575	1	0.087535	1	0.2451	1	0.2197	1	0.20878	1	0.13731	53	23	30	down	CJD_PV
229	Th17 cell differentiation	25	24.5	24	17	25	27	34	15	1	0.20805	1	0.11248	1	0.23627	1	0.2197	1	0.24178	1	0.12559	78	33	45	down	CJD_PV
230	Glutamatergic synapse	27	25.5	25	7	26	45	44	22	1	0.23343	1	0.022835	1	0.23728	1	0.33006	1	0.32883	1	0.2159	101	44	57	down	CJD_PV
231	GnRH signaling pathway	27	25.5	25	60	26	21	22	32	1	0.23343	1	0.56004	1	0.23728	1	0.1996	1	0.20878	1	0.38566	77	33	44	down	CJD_PV
232	Mitophagy	27	25.5	25	29	26	26	22	23	1	0.23343	1	0.18828	1	0.23728	1	0.21781	1	0.20878	1	0.25064	62	24	38	down	CJD_PV
233	Aldosterone synthesis and secretion	30	28	29	44	26	27	32	19	1	0.23906	1	0.31693	1	0.23728	1	0.2197	1	0.2325	1	0.15277	84	38	46	down	CJD_PV
234	Endocytosis	31	29.5	29	33	30	21	22	71	1	0.23906	1	0.24119	1	0.23778	1	0.1996	1	0.20878	1	0.71227	234	102	132	down	CJD_PV
235	Glucagon signaling pathway	31	29.5	29	60	30	27	29	36	1	0.23906	1	0.56004	1	0.23778	1	0.2197	1	0.22066	1	0.38715	82	38	44	down	CJD_PV
236	Purine metabolism	31	29.5	29	60	30	27	29	56	1	0.23906	1	0.56004	1	0.23778	1	0.2197	1	0.22066	1	0.50401	120	55	65	down	CJD_PV
237	Synaptic vesicle cycle	34	33.5	37	17	30	56	56	30	1	0.24083	1	0.11248	1	0.23778	1	0.46272	1	0.46582	1	0.30853	70	29	41	down	CJD_PV
238	Insulin signaling pathway	35	36	29	42	30	36	36	47	1	0.23906	1	0.30022	1	0.23778	1	0.28925	1	0.26557	1	0.43619	123	51	72	down	CJD_PV
239	ErbB signaling pathway	36	36.5	29	12	36	37	37	48	1	0.23906	1	0.087535	1	0.23837	1	0.29229	1	0.28975	1	0.44693	80	32	48	down	CJD_PV
240	Notch signaling pathway	36	36.5	29	30	30	43	44	62	1	0.23906	1	0.20772	1	0.23778	1	0.32713	1	0.32883	1	0.5677	48	18	30	down	CJD_PV
241	mRNA surveillance pathway	38	37	29	37	36	37	37	82	1	0.23906	1	0.24632	1	0.23837	1	0.29229	1	0.28975	1	0.73359	81	33	48	down	CJD_PV
242	Ribosome biogenesis in eukaryotes	38	37	50	26	51	37	37	32	1	0.35846	1	0.1577	1	0.35962	1	0.29229	1	0.28975	1	0.38566	73	32	41	down	CJD_PV
243	Inflammatory mediator regulation of TRP channels	40	37.5	39	69	36	27	32	44	1	0.25575	1	0.6533	1	0.23837	1	0.2197	1	0.2325	1	0.41258	82	36	46	down	CJD_PV
244	mTOR signaling pathway	40	37.5	38	40	36	37	37	42	1	0.24304	1	0.28671	1	0.23837	1	0.29229	1	0.28975	1	0.39726	143	62	81	down	CJD_PV
245	Basal transcription factors	42	41	41	50	41	35	35	48	1	0.27945	1	0.49202	1	0.28659	1	0.26793	1	0.25865	1	0.44693	39	15	24	down	CJD_PV
246	Huntington disease	42	41	41	35	41	44	41	130	1	0.27945	1	0.24132	1	0.28659	1	0.32892	1	0.32288	1	0.96857	181	75	106	down	CJD_PV
247	Insulin resistance	44	43	44	53	43	27	29	43	1	0.28556	1	0.52479	1	0.28688	1	0.2197	1	0.22066	1	0.4121	94	43	51	down	CJD_PV
248	Estrogen signaling pathway	45	44.5	46	60	43	41	46	32	1	0.30579	1	0.56004	1	0.28688	1	0.32283	1	0.32995	1	0.38566	108	47	61	down	CJD_PV
249	Lysosome	46	45.5	41	31	43	54	54	48	1	0.27945	1	0.20822	1	0.28688	1	0.4428	1	0.44693	1	0.44693	113	48	65	down	CJD_PV
250	Retrograde endocannabinoid signaling	46	45.5	45	42	46	55	55	24	1	0.30041	1	0.30022	1	0.30623	1	0.44582	1	0.45984	1	0.28925	140	60	80	down	CJD_PV
251	Collecting duct acid secretion	48	47.5	48	46	47	56	56	44	1	0.34962	1	0.34683	1	0.33196	1	0.46272	1	0.46582	1	0.41258	20	8	12	down	CJD_PV
252	Long-term potentiation	49	49	48	47	49	49	49	56	1	0.34962	1	0.36407	1	0.34631	1	0.36164	1	0.37945	1	0.50401	62	28	34	down	CJD_PV
253	Sphingolipid metabolism	50	50.5	51	33	50	71	71	36	1	0.3623	1	0.24119	1	0.35318	1	0.57342	1	0.57085	1	0.38715	42	15	27	down	CJD_PV
254	Porphyrin and chlorophyll metabolism	51	51	51	84	51	45	46	71	1	0.3623	1	0.69153	1	0.35962	1	0.33006	1	0.32995	1	0.71227	24	11	13	down	CJD_PV
255	Glycosphingolipid biosynthesis	52	52	64	56	63	48	48	32	1	0.51216	1	0.53487	1	0.49927	1	0.35437	1	0.36917	1	0.38566	38	17	21	down	CJD_PV
256	Spliceosome	53	54.5	55	71	54	41	41	71	1	0.37496	1	0.66126	1	0.36241	1	0.32283	1	0.32288	1	0.71227	127	61	66	down	CJD_PV
257	Thermogenesis	54	55	47	27	47	70	63	132	1	0.32347	1	0.18123	1	0.33196	1	0.57269	1	0.56158	1	0.96871	214	90	124	down	CJD_PV
258	MAPK signaling pathway	55	55.5	64	73	68	47	41	36	1	0.51216	1	0.66682	1	0.50863	1	0.33513	1	0.32288	1	0.38715	269	129	140	down	CJD_PV
259	Neurotrophin signaling pathway	56	56	56	56	56	50	51	109	1	0.37841	1	0.53487	1	0.38421	1	0.39191	1	0.40401	1	0.87078	115	51	64	down	CJD_PV
260	Glyoxylate and dicarboxylate metabolism	57	56.5	61	77	60	53	53	36	1	0.50079	1	0.68161	1	0.49665	1	0.43851	1	0.4389	1	0.38715	25	11	14	down	CJD_PV
261	Adipocytokine signaling pathway	58	57	57	27	57	60	62	36	1	0.40169	1	0.18123	1	0.40881	1	0.50876	1	0.51596	1	0.38715	61	25	36	down	CJD_PV
262	Alzheimer disease	58	57	54	45	54	60	61	111	1	0.37063	1	0.31935	1	0.36241	1	0.50876	1	0.50312	1	0.8772	158	70	88	down	CJD_PV
263	Circadian entrainment	58	57	51	77	51	63	63	24	1	0.3623	1	0.68161	1	0.35962	1	0.56491	1	0.56158	1	0.28925	88	40	48	down	CJD_PV
264	GABAergic synapse	61	60.5	58	75	58	63	63	14	1	0.42381	1	0.67119	1	0.43781	1	0.56491	1	0.56158	1	0.10149	83	38	45	down	CJD_PV
265	Homologous recombination	62	61	72	102	71	50	51	31	1	0.54155	1	0.81351	1	0.53592	1	0.39191	1	0.40401	1	0.31822	38	18	20	down	CJD_PV
266	Nucleotide excision repair	62	61	62	72	60	56	56	87	1	0.5009	1	0.66504	1	0.49665	1	0.46272	1	0.46582	1	0.75627	42	19	23	down	CJD_PV
267	Gap junction	64	63.5	63	69	63	68	63	64	1	0.51132	1	0.6533	1	0.49927	1	0.57163	1	0.56158	1	0.63939	80	34	46	down	CJD_PV
268	Lysine degradation	64	63.5	64	108	63	50	50	71	1	0.51216	1	0.84687	1	0.49927	1	0.39191	1	0.38932	1	0.71227	56	28	28	down	CJD_PV
269	Choline metabolism in cancer	66	64.5	64	76	63	67	63	65	1	0.51216	1	0.6717	1	0.49927	1	0.57107	1	0.56158	1	0.66424	93	42	51	down	CJD_PV
270	Fc epsilon RI signaling pathway	66	64.5	59	77	59	66	63	78	1	0.49128	1	0.68161	1	0.47477	1	0.5665	1	0.56158	1	0.72371	53	23	30	down	CJD_PV
271	RNA polymerase	68	66.5	64	32	63	69	70	139	1	0.51216	1	0.22645	1	0.49927	1	0.57187	1	0.5695	1	0.98058	28	11	17	down	CJD_PV
272	IL-17 signaling pathway	69	67	78	106	79	56	56	56	1	0.70968	1	0.84322	1	0.70709	1	0.46272	1	0.46582	1	0.50401	56	27	29	down	CJD_PV
273	Necroptosis	70	68	71	108	71	63	63	65	1	0.53604	1	0.84687	1	0.53592	1	0.56491	1	0.56158	1	0.66424	105	52	53	down	CJD_PV
274	Glycosaminoglycan degradation	71	68.5	72	94	73	60	60	65	1	0.54155	1	0.72166	1	0.556	1	0.50876	1	0.49155	1	0.66424	16	8	8	down	CJD_PV
275	Other glycan degradation	72	69	60	53	60	85	85	78	1	0.49189	1	0.52479	1	0.49665	1	0.73095	1	0.73008	1	0.72371	18	7	11	down	CJD_PV
276	Sphingolipid signaling pathway	73	69.5	64	51	68	73	71	71	1	0.51216	1	0.49769	1	0.50863	1	0.57557	1	0.57085	1	0.71227	110	49	61	down	CJD_PV
277	Amyotrophic lateral sclerosis (ALS)	74	70.5	70	67	70	71	71	101	1	0.52978	1	0.64207	1	0.52108	1	0.57342	1	0.57085	1	0.84455	48	22	26	down	CJD_PV
278	Vasopressin-regulated water reabsorption	75	73.5	72	17	75	94	85	48	1	0.54155	1	0.11248	1	0.55698	1	0.73201	1	0.73008	1	0.44693	39	16	23	down	CJD_PV
279	Central carbon metabolism in cancer	76	76.5	72	88	73	81	80	71	1	0.54155	1	0.69329	1	0.556	1	0.68888	1	0.69214	1	0.71227	61	26	35	down	CJD_PV
280	Mucin type O-glycan biosynthesis	77	77	77	58	77	78	80	65	1	0.64637	1	0.55905	1	0.64294	1	0.68679	1	0.69214	1	0.66424	24	11	13	down	CJD_PV
281	Morphine addiction	78	78	78	60	78	82	82	36	1	0.70968	1	0.56004	1	0.70705	1	0.70245	1	0.70922	1	0.38715	86	40	46	down	CJD_PV
282	Galactose metabolism	79	78.5	83	119	83	74	74	65	1	0.74897	1	0.88013	1	0.74555	1	0.64761	1	0.65338	1	0.66424	27	14	13	down	CJD_PV
283	Phagosome	80	79	78	60	80	80	78	97	1	0.70968	1	0.56004	1	0.72672	1	0.68709	1	0.68448	1	0.79804	124	58	66	down	CJD_PV
284	Selenocompound metabolism	80	79	78	116	80	77	75	141	1	0.70968	1	0.84925	1	0.72672	1	0.68249	1	0.66904	1	1	16	8	8	down	CJD_PV
285	Fc gamma R-mediated phagocytosis	82	79.5	76	77	76	82	82	129	1	0.61268	1	0.68161	1	0.62096	1	0.70245	1	0.70922	1	0.95196	83	37	46	down	CJD_PV
286	Glycerolipid metabolism	83	84	83	53	83	85	85	100	1	0.74897	1	0.52479	1	0.74555	1	0.73095	1	0.73008	1	0.8176	52	22	30	down	CJD_PV
287	Long-term depression	83	84	83	92	83	85	85	55	1	0.74897	1	0.7196	1	0.74555	1	0.73095	1	0.73008	1	0.50081	54	26	28	down	CJD_PV
288	Cysteine and methionine metabolism	85	84.5	83	35	83	97	101	86	1	0.74897	1	0.24132	1	0.74555	1	0.77723	1	0.78128	1	0.74442	40	18	22	down	CJD_PV
289	beta-Alanine metabolism	86	85	83	108	83	85	85	104	1	0.74897	1	0.84687	1	0.74555	1	0.73095	1	0.73008	1	0.85427	29	14	15	down	CJD_PV
290	RNA degradation	87	86.5	83	100	90	82	82	93	1	0.74897	1	0.81272	1	0.75794	1	0.70245	1	0.70922	1	0.78585	73	35	38	down	CJD_PV
291	Cell cycle	88	88.5	94	67	92	85	85	132	1	0.76657	1	0.64207	1	0.76897	1	0.73095	1	0.73008	1	0.96871	112	50	62	down	CJD_PV
292	cGMP-PKG signaling pathway	89	89	83	88	90	97	97	48	1	0.74897	1	0.69329	1	0.75794	1	0.77723	1	0.76987	1	0.44693	145	71	74	down	CJD_PV
293	NOD-like receptor signaling pathway	90	90	98	163	98	78	78	82	1	0.84069	0.79696	1	1	0.83475	1	0.68679	1	0.68448	1	0.73359	122	68	54	down	CJD_PV
294	Protein export	91	90.5	105	163	105	76	75	70	1	0.84629	0.92902	1	1	0.84014	1	0.67598	1	0.66904	1	0.70405	27	15	12	down	CJD_PV
295	Amino sugar and nucleotide sugar metabolism	92	91.5	98	119	98	85	85	78	1	0.84069	1	0.88013	1	0.83475	1	0.73095	1	0.73008	1	0.72371	44	23	21	down	CJD_PV
296	Axon guidance	93	92	92	104	92	75	75	92	1	0.75954	1	0.83436	1	0.76897	1	0.6701	1	0.66904	1	0.77772	175	85	90	down	CJD_PV
297	DNA replication	94	93	91	88	83	96	95	132	1	0.75392	1	0.69329	1	0.74555	1	0.74193	1	0.73201	1	0.96871	34	16	18	down	CJD_PV
298	Glycerophospholipid metabolism	95	93.5	90	60	83	97	101	103	1	0.75148	1	0.56004	1	0.74555	1	0.77723	1	0.78128	1	0.84621	84	37	47	down	CJD_PV
299	Adherens junction	96	95	105	119	105	85	85	71	1	0.84629	1	0.88013	1	0.84014	1	0.73095	1	0.73008	1	0.71227	70	35	35	down	CJD_PV
300	Wnt signaling pathway	96	95	105	103	105	85	85	87	1	0.84629	1	0.82217	1	0.84014	1	0.73095	1	0.73008	1	0.75627	142	69	73	down	CJD_PV
301	One carbon pool by folate	98	96.5	97	106	97	94	96	82	1	0.81087	1	0.84322	1	0.82615	1	0.73201	1	0.73749	1	0.73359	18	9	9	down	CJD_PV
302	Th1 and Th2 cell differentiation	98	96.5	96	131	96	97	105	90	1	0.79141	1	0.91119	1	0.80473	1	0.77723	1	0.78292	1	0.76753	67	35	32	down	CJD_PV
303	Glycosylphosphatidylinositol (GPI)-anchor biosynthesis	100	98	98	123	98	85	85	122	1	0.84069	1	0.89279	1	0.83475	1	0.73095	1	0.73008	1	0.91341	25	15	10	down	CJD_PV
304	Insulin secretion	100	98	98	95	98	127	127	62	1	0.84069	1	0.75843	1	0.83475	1	0.88256	1	0.87473	0.95727	0.5677	72	35	37	down	CJD_PV
305	Pantothenate and CoA biosynthesis	100	98	98	92	98	141	140	87	1	0.84069	1	0.7196	1	0.83475	1	0.94897	1	0.94935	1	0.75627	15	6	9	down	CJD_PV
306	Vascular smooth muscle contraction	100	98	98	82	98	117	117	97	1	0.84069	1	0.69038	1	0.83475	1	0.82955	1	0.82856	1	0.79804	103	49	54	down	CJD_PV

## Sheet: KEGG_CJD_SST
	geneset	ConsRank	ConsScore	mean	median	sum	stouffer	reporter	tail	mean_padj_up	mean_padj_down	median_padj_up	median_padj_down	sum_padj_up	sum_padj_down	stouffer_padj_up	stouffer_padj_down	reporter_padj_up	reporter_padj_down	tail_padj_up	tail_padj_down	genes_tot	genes_up	genes_dn	Dir	dataset
1	Alzheimer disease	1	1	1	1	1	5	5	1	0.0021998	1	0.0021998	1	0.0021998	1	0.019798	1	0.019798	1	0.0021998	1	50	37	13	up	CJD_SST
2	Oxidative phosphorylation	1	1	1	1	1	1	1	1	0.0021998	1	0.0021998	1	0.0021998	1	0.0036663	1	0.0036663	1	0.0021998	1	44	38	6	up	CJD_SST
3	Parkinson disease	1	1	1	1	1	1	1	1	0.0021998	1	0.0021998	1	0.0021998	1	0.0036663	1	0.0036663	1	0.0021998	1	42	37	5	up	CJD_SST
4	Ribosome	1	1	1	1	1	1	1	1	0.0021998	1	0.0021998	1	0.0021998	1	0.0036663	1	0.0036663	1	0.0021998	1	60	59	1	up	CJD_SST
5	Thermogenesis	5	2.5	1	6	1	4	4	1	0.0021998	1	0.0036663	1	0.0021998	1	0.0054995	1	0.0054995	1	0.0021998	1	56	43	13	up	CJD_SST
6	Huntington disease	6	6	6	1	6	6	6	6	0.0036663	1	0.0021998	1	0.0036663	1	0.051328	1	0.075159	1	0.0036663	1	54	39	15	up	CJD_SST
7	Antigen processing and presentation	7	7	7	7	7	7	9	7	0.63008	1	0.14613	1	0.68193	1	0.89641	0.98187	0.93883	0.98099	0.39459	0.97709	15	10	5	up	CJD_SST
8	Apoptosis	8	8	8	11	8	7	9	7	0.83958	1	0.9889	0.99133	0.79925	1	0.89641	0.61359	0.93883	0.60599	0.39459	0.97709	28	16	12	up	CJD_SST
9	Spliceosome	8	8	8	8	8	7	9	9	0.83958	1	0.2901	1	0.79925	1	0.89641	0.98948	0.93883	0.9844	0.76662	0.99123	32	19	13	up	CJD_SST
10	Vascular smooth muscle contraction	10	9.5	11	9	10	7	9	12	0.91691	0.99925	0.87111	0.99551	0.87166	1	0.89641	0.98187	0.93883	0.98099	0.9969	0.99731	31	19	12	up	CJD_SST
11	RNA transport	11	10	10	12	10	7	9	11	0.87441	1	0.9994	0.94212	0.87166	1	0.89641	0.98187	0.93883	0.98099	0.90391	1	39	21	18	up	CJD_SST
12	Cytokine-cytokine receptor interaction	12	11	12	12	10	7	7	12	0.93674	0.99768	0.9994	0.9425	0.87166	1	0.89641	0.98948	0.91978	0.9936	0.9969	1	34	18	16	up	CJD_SST
13	Necroptosis	13	12	14	12	13	7	7	12	0.9978	0.8881	0.9994	0.85722	0.9987	0.89056	0.89641	0.98948	0.91978	0.9936	0.9969	0.9071	17	9	8	up	CJD_SST
14	Regulation of actin cytoskeleton	13	12	14	12	13	7	9	12	0.9978	0.75202	0.9994	0.78155	0.9987	0.73744	0.89641	0.9862	0.93883	0.9844	0.9969	0.73291	47	24	23	up	CJD_SST
15	NF-kappa B signaling pathway	15	13	13	12	13	16	16	9	0.98482	0.99192	0.9994	0.96364	0.9987	0.98956	0.9997	0.88772	0.9999	0.88843	0.76662	0.9071	21	13	8	up	CJD_SST
16	Adherens junction	16	13.5	14	12	13	16	16	12	0.9978	0.42831	0.9994	0.6441	0.9987	0.4584	0.9997	0.31469	0.9999	0.33211	0.9969	0.37855	21	9	12	up	CJD_SST
17	AGE-RAGE signaling pathway in diabetic complications	16	13.5	14	12	13	16	16	12	0.9978	0.51575	0.9994	0.6441	0.9987	0.52208	0.9997	0.35361	0.9999	0.34553	0.9969	0.61988	23	10	13	up	CJD_SST
18	Alcoholism	16	13.5	14	12	13	16	16	12	0.9978	0.91603	0.9994	0.84247	0.9987	0.91557	0.9997	0.90682	0.9999	0.91232	0.9969	0.97635	25	14	11	up	CJD_SST
19	Aldosterone synthesis and secretion	16	13.5	14	12	13	16	16	12	0.9978	0.68465	0.9994	0.6441	0.9987	0.68416	0.9997	0.55341	0.9999	0.55505	0.9969	0.86308	28	13	15	up	CJD_SST
20	Amphetamine addiction	16	13.5	14	12	13	16	16	12	0.9978	0.42831	0.9994	0.6441	0.9987	0.45199	0.9997	0.0076992	0.9999	0.0054995	0.9969	0.45315	20	8	12	up	CJD_SST
21	AMPK signaling pathway	16	13.5	14	12	13	16	16	12	0.9978	0.26397	0.9994	0.35118	0.9987	0.26214	0.9997	0.28597	0.9999	0.28364	0.9969	0.37779	25	8	17	up	CJD_SST
22	Apelin signaling pathway	16	13.5	14	12	13	16	16	12	0.9978	0.77155	0.9994	0.78155	0.9987	0.77833	0.9997	0.74081	0.9999	0.73629	0.9969	0.86308	31	16	15	up	CJD_SST
23	Autophagy	16	13.5	14	12	13	16	16	12	0.9978	0.12099	0.9994	0.10999	0.9987	0.14409	0.9997	0.051328	0.9999	0.065382	0.9969	0.13749	28	8	20	up	CJD_SST
24	Axon guidance	16	13.5	14	12	13	16	16	12	0.9978	0.14739	0.9994	0.6441	0.9987	0.14409	0.9997	0.10614	0.9999	0.093491	0.9969	0.19431	62	23	39	up	CJD_SST
25	B cell receptor signaling pathway	16	13.5	14	12	13	16	16	12	0.9978	0.52131	0.9994	0.6441	0.9987	0.52525	0.9997	0.014999	0.9999	0.010082	0.9969	0.61988	18	8	10	up	CJD_SST
26	Basal transcription factors	16	13.5	14	12	13	16	16	12	0.9978	0.68431	0.9994	0.6441	0.9987	0.68137	0.9997	0.71751	0.9999	0.7196	0.9969	0.97635	15	7	8	up	CJD_SST
27	C-type lectin receptor signaling pathway	16	13.5	14	12	13	16	16	12	0.9978	0.6593	0.9994	0.6712	0.9987	0.65962	0.9997	0.4826	0.9999	0.49607	0.9969	0.86308	28	14	14	up	CJD_SST
28	Calcium signaling pathway	16	13.5	14	12	13	16	16	12	0.9978	0.62556	0.9994	0.6441	0.9987	0.59257	0.9997	0.55839	0.9999	0.55505	0.9969	0.65732	43	21	22	up	CJD_SST
29	cAMP signaling pathway	16	13.5	14	12	13	16	16	12	0.9978	0.17441	0.9994	0.22548	0.9987	0.1752	0.9997	0.0076992	0.9999	0.0082492	0.9969	0.20098	55	21	34	up	CJD_SST
30	Cell adhesion molecules (CAMs)	16	13.5	14	12	13	16	16	12	0.9978	0.68465	0.9994	0.6441	0.9987	0.68137	0.9997	0.62494	0.9999	0.61118	0.9969	0.65732	25	11	14	up	CJD_SST
31	Cell cycle	16	13.5	14	12	13	16	16	12	0.9978	0.73981	0.9994	0.84247	0.9987	0.73744	0.9997	0.71751	0.9999	0.73014	0.9969	0.97635	27	16	11	up	CJD_SST
32	Cellular senescence	16	13.5	14	12	13	16	16	12	0.9978	0.95997	0.9994	0.84247	0.9987	0.96325	0.9997	0.87099	0.9999	0.85254	0.9969	1	32	19	13	up	CJD_SST
33	Central carbon metabolism in cancer	16	13.5	14	12	13	16	16	12	0.9978	0.57002	0.9994	0.6441	0.9987	0.58329	0.9997	0.61786	0.9999	0.60599	0.9969	0.78723	16	7	9	up	CJD_SST
34	cGMP-PKG signaling pathway	16	13.5	14	12	13	16	16	12	0.9978	0.52131	0.9994	0.6441	0.9987	0.52525	0.9997	0.50293	0.9999	0.50401	0.9969	0.65732	45	20	25	up	CJD_SST
35	Chemokine signaling pathway	16	13.5	14	12	13	16	16	12	0.9978	0.64845	0.9994	0.6441	0.9987	0.6376	0.9997	0.75392	0.9999	0.7638	0.9969	0.9071	34	14	20	up	CJD_SST
36	Choline metabolism in cancer	16	13.5	14	12	13	16	16	12	0.9978	0.12099	0.9994	0.10999	0.9987	0.14409	0.9997	0.0073326	0.9999	0.0054995	0.9969	0.13749	17	3	14	up	CJD_SST
37	Cholinergic synapse	16	13.5	14	12	13	16	16	12	0.9978	0.16168	0.9994	0.35884	0.9987	0.14409	0.9997	0.0076992	0.9999	0.010082	0.9969	0.37779	33	8	25	up	CJD_SST
38	Circadian entrainment	16	13.5	14	12	13	16	16	12	0.9978	0.24931	0.9994	0.36879	0.9987	0.26214	0.9997	0.0076992	0.9999	0.0073326	0.9969	0.37779	32	9	23	up	CJD_SST
39	Dopaminergic synapse	16	13.5	14	12	13	16	16	12	0.9978	0.25786	0.9994	0.28343	0.9987	0.26214	0.9997	0.0076992	0.9999	0.0085547	0.9969	0.37779	41	16	25	up	CJD_SST
40	Drug metabolism	16	13.5	14	12	13	16	16	12	0.9978	0.75273	0.9994	0.66455	0.9987	0.74059	0.9997	0.74081	0.9999	0.73629	0.9969	0.86308	17	7	10	up	CJD_SST
41	ECM-receptor interaction	16	13.5	14	12	13	16	16	12	0.9978	0.67937	0.9994	0.6441	0.9987	0.68137	0.9997	0.74081	0.9999	0.73629	0.9969	0.68752	16	7	9	up	CJD_SST
42	Endocytosis	16	13.5	14	12	13	16	16	12	0.9978	0.55525	0.9994	0.6441	0.9987	0.55677	0.9997	0.43514	0.9999	0.47318	0.9969	0.48266	61	29	32	up	CJD_SST
43	ErbB signaling pathway	16	13.5	14	12	13	16	16	12	0.9978	0.17441	0.9994	0.44381	0.9987	0.1752	0.9997	0.12999	0.9999	0.12499	0.9969	0.30155	22	6	16	up	CJD_SST
44	Estrogen signaling pathway	16	13.5	14	12	13	16	16	12	0.9978	0.14739	0.9994	0.17598	0.9987	0.14409	0.9997	0.0054995	0.9999	0.0054995	0.9969	0.15765	28	9	19	up	CJD_SST
45	Fc gamma R-mediated phagocytosis	16	13.5	14	12	13	16	16	12	0.9978	0.68465	0.9994	0.68324	0.9987	0.68137	0.9997	0.71751	0.9999	0.7196	0.9969	0.86308	20	10	10	up	CJD_SST
46	Focal adhesion	16	13.5	14	12	13	16	16	12	0.9978	0.57002	0.9994	0.6441	0.9987	0.58024	0.9997	0.68765	0.9999	0.68516	0.9969	0.61988	52	23	29	up	CJD_SST
47	FoxO signaling pathway	16	13.5	14	12	13	16	16	12	0.9978	0.3562	0.9994	0.6441	0.9987	0.36719	0.9997	0.28597	0.9999	0.28364	0.9969	0.37779	23	8	15	up	CJD_SST
48	GABAergic synapse	16	13.5	14	12	13	16	16	12	0.9978	0.32689	0.9994	0.35884	0.9987	0.29789	0.9997	0.39196	0.9999	0.39271	0.9969	0.37779	25	9	16	up	CJD_SST
49	Gap junction	16	13.5	14	12	13	16	16	12	0.9978	0.17441	0.9994	0.44381	0.9987	0.1752	0.9997	0.25175	0.9999	0.26479	0.9969	0.37779	15	2	13	up	CJD_SST
50	Glucagon signaling pathway	16	13.5	14	12	13	16	16	12	0.9978	0.78228	0.9994	0.96646	0.9987	0.77833	0.9997	0.68765	0.9999	0.68516	0.9969	0.86308	25	14	11	up	CJD_SST
51	Glutamatergic synapse	16	13.5	14	12	13	16	16	12	0.9978	0.16168	0.9994	0.21998	0.9987	0.14409	0.9997	0.12999	0.9999	0.10947	0.9969	0.15765	30	9	21	up	CJD_SST
52	Glycerophospholipid metabolism	16	13.5	14	12	13	16	16	12	0.9978	0.67937	0.9994	0.6712	0.9987	0.68137	0.9997	0.62494	0.9999	0.61118	0.9969	0.86308	19	8	11	up	CJD_SST
53	Glycolysis / Gluconeogenesis	16	13.5	14	12	13	16	16	12	0.9978	0.42831	0.9994	0.6441	0.9987	0.4584	0.9997	0.31469	0.9999	0.33211	0.9969	0.51158	16	5	11	up	CJD_SST
54	GnRH signaling pathway	16	13.5	14	12	13	16	16	12	0.9978	0.64845	0.9994	0.64456	0.9987	0.65007	0.9997	0.43514	0.9999	0.42755	0.9969	0.80037	19	9	10	up	CJD_SST
55	HIF-1 signaling pathway	16	13.5	14	12	13	16	16	12	0.9978	0.56461	0.9994	0.6441	0.9987	0.55677	0.9997	0.71112	0.9999	0.69536	0.9969	0.86308	32	13	19	up	CJD_SST
56	Hippo signaling pathway	16	13.5	14	12	13	16	16	12	0.9978	0.50783	0.9994	0.21998	0.9987	0.51004	0.9997	0.54123	0.9999	0.53936	0.9969	0.60829	45	20	25	up	CJD_SST
57	Inflammatory mediator regulation of TRP channels	16	13.5	14	12	13	16	16	12	0.9978	0.67937	0.9994	0.6441	0.9987	0.66842	0.9997	0.68765	0.9999	0.68516	0.9969	0.98912	17	6	11	up	CJD_SST
58	Inositol phosphate metabolism	16	13.5	14	12	13	16	16	12	0.9978	0.17441	0.9994	0.10999	0.9987	0.1752	0.9997	0.2389	0.9999	0.22878	0.9969	0.19431	23	8	15	up	CJD_SST
59	Insulin resistance	16	13.5	14	12	13	16	16	12	0.9978	0.32689	0.9994	0.6441	0.9987	0.32557	0.9997	0.3778	0.9999	0.38292	0.9969	0.51158	24	8	16	up	CJD_SST
60	Insulin secretion	16	13.5	14	12	13	16	16	12	0.9978	0.68465	0.9994	0.6441	0.9987	0.68641	0.9997	0.7061	0.9999	0.69394	0.9969	0.86308	23	11	12	up	CJD_SST
61	Insulin signaling pathway	16	13.5	14	12	13	16	16	12	0.9978	0.56948	0.9994	0.64811	0.9987	0.55677	0.9997	0.60646	0.9999	0.60532	0.9969	0.65732	30	14	16	up	CJD_SST
62	JAK-STAT signaling pathway	16	13.5	14	12	13	16	16	12	0.9978	0.4864	0.9994	0.6441	0.9987	0.4757	0.9997	0.35361	0.9999	0.34553	0.9969	0.51158	25	9	16	up	CJD_SST
63	Long-term depression	16	13.5	14	12	13	16	16	12	0.9978	0.48615	0.9994	0.6441	0.9987	0.4757	0.9997	0.34531	0.9999	0.34553	0.9969	0.45817	18	6	12	up	CJD_SST
64	Long-term potentiation	16	13.5	14	12	13	16	16	12	0.9978	0.37926	0.9994	0.6441	0.9987	0.39046	0.9997	0.34531	0.9999	0.34553	0.9969	0.49432	21	7	14	up	CJD_SST
65	Longevity regulating pathway	16	13.5	14	12	13	16	16	12	0.9978	0.25786	0.9994	0.46295	0.9987	0.26214	0.9997	0.25128	0.9999	0.26479	0.9969	0.37779	16	5	11	up	CJD_SST
66	Lysine degradation	16	13.5	14	12	13	16	16	12	0.9978	0.57002	0.9994	0.6441	0.9987	0.58024	0.9997	0.29197	0.9999	0.28364	0.9969	0.55394	19	9	10	up	CJD_SST
67	Lysosome	16	13.5	14	12	13	16	16	12	0.9978	0.85417	0.9994	0.82712	0.9987	0.84281	0.9997	0.94568	0.9999	0.94969	0.9969	0.97635	24	14	10	up	CJD_SST
68	MAPK signaling pathway	16	13.5	14	12	13	16	16	12	0.9978	0.12099	0.9994	0.076992	0.9987	0.14409	0.9997	0.0054995	0.9999	0.0078564	0.9969	0.15765	70	22	48	up	CJD_SST
69	MicroRNAs in cancer	16	13.5	14	12	13	16	16	12	0.9978	0.50783	0.9994	0.6441	0.9987	0.51004	0.9997	0.3778	0.9999	0.38292	0.9969	0.48266	37	17	20	up	CJD_SST
70	Mitophagy	16	13.5	14	12	13	16	16	12	0.9978	0.52131	0.9994	0.44381	0.9987	0.52525	0.9997	0.5677	0.9999	0.56307	0.9969	0.51158	15	6	9	up	CJD_SST
71	Morphine addiction	16	13.5	14	12	13	16	16	12	0.9978	0.16168	0.9994	0.22548	0.9987	0.14409	0.9997	0.15444	0.9999	0.15207	0.9969	0.20098	24	6	18	up	CJD_SST
72	mRNA surveillance pathway	16	13.5	14	12	13	16	16	12	0.9978	0.16168	0.9994	0.17598	0.9987	0.14409	0.9997	0.15444	0.9999	0.15811	0.9969	0.19431	21	5	16	up	CJD_SST
73	mTOR signaling pathway	16	13.5	14	9	13	16	16	12	0.9978	0.87234	0.87111	0.99551	0.9987	0.87542	0.9997	0.84778	0.9999	0.85075	0.9969	0.9071	49	27	22	up	CJD_SST
74	N-Glycan biosynthesis	16	13.5	14	12	13	16	16	12	0.9978	0.50783	0.9994	0.6441	0.9987	0.51004	0.9997	0.55839	0.9999	0.55505	0.9969	0.7393	16	5	11	up	CJD_SST
75	Natural killer cell mediated cytotoxicity	16	13.5	14	12	13	16	16	12	0.9978	0.67937	0.9994	0.6441	0.9987	0.68137	0.9997	0.74337	0.9999	0.73629	0.9969	0.97635	19	8	11	up	CJD_SST
76	Neuroactive ligand-receptor interaction	16	13.5	14	12	13	16	16	12	0.9978	0.42831	0.9994	0.6441	0.9987	0.41429	0.9997	0.28597	0.9999	0.28364	0.9969	0.37924	69	31	38	up	CJD_SST
77	Neurotrophin signaling pathway	16	13.5	14	12	13	16	16	12	0.9978	0.383	0.9994	0.6441	0.9987	0.39046	0.9997	0.28597	0.9999	0.28364	0.9969	0.51158	36	14	22	up	CJD_SST
78	NOD-like receptor signaling pathway	16	13.5	14	12	13	16	16	12	0.9978	0.57002	0.9994	0.6441	0.9987	0.57493	0.9997	0.42681	0.9999	0.42755	0.9969	0.63977	24	9	15	up	CJD_SST
79	Oxytocin signaling pathway	16	13.5	14	12	13	16	16	12	0.9978	0.42831	0.9994	0.6441	0.9987	0.45199	0.9997	0.027497	0.9999	0.019641	0.9969	0.51158	43	18	25	up	CJD_SST
80	Pathways in cancer	16	13.5	14	12	13	16	16	12	0.9978	0.25786	0.9994	0.6441	0.9987	0.26803	0.9997	0.051328	0.9999	0.048525	0.9969	0.45315	118	51	67	up	CJD_SST
81	Peroxisome	16	13.5	14	12	13	16	16	12	0.9978	0.72392	0.9994	0.6441	0.9987	0.73149	0.9997	0.74337	0.9999	0.74932	0.9969	0.86308	22	8	14	up	CJD_SST
82	Phagosome	16	13.5	14	12	13	15	15	12	0.9978	0.95997	0.9994	0.6441	0.9987	0.96325	0.96497	0.98187	0.9569	0.98099	0.9969	0.99731	33	15	18	up	CJD_SST
83	Phosphatidylinositol signaling system	16	13.5	14	12	13	16	16	12	0.9978	0.52131	0.9994	0.6441	0.9987	0.52525	0.9997	0.62494	0.9999	0.61118	0.9969	0.61988	28	12	16	up	CJD_SST
84	Phospholipase D signaling pathway	16	13.5	14	12	13	16	16	12	0.9978	0.31992	0.9994	0.6441	0.9987	0.29789	0.9997	0.28597	0.9999	0.28364	0.9969	0.38985	17	4	13	up	CJD_SST
85	PI3K-Akt signaling pathway	16	13.5	14	12	13	16	16	12	0.9978	0.57002	0.9994	0.6441	0.9987	0.58329	0.9997	0.67141	0.9999	0.68516	0.9969	0.78723	68	30	38	up	CJD_SST
86	Platelet activation	16	13.5	14	12	13	16	16	12	0.9978	0.85417	0.9994	0.73511	0.9987	0.84281	0.9997	0.8725	0.9999	0.8725	0.9969	0.97635	24	12	12	up	CJD_SST
87	Prolactin signaling pathway	16	13.5	14	12	13	16	16	12	0.9978	0.31992	0.9994	0.6441	0.9987	0.29789	0.9997	0.0076992	0.9999	0.0065993	0.9969	0.37779	16	5	11	up	CJD_SST
88	Protein processing in endoplasmic reticulum	16	13.5	14	12	13	16	16	12	0.9978	0.51575	0.9994	0.6441	0.9987	0.51004	0.9997	0.54123	0.9999	0.53936	0.9969	0.45817	47	21	26	up	CJD_SST
89	Proteoglycans in cancer	16	13.5	14	12	13	16	16	12	0.9978	0.51575	0.9994	0.6441	0.9987	0.52208	0.9997	0.61359	0.9999	0.60599	0.9969	0.7393	55	24	31	up	CJD_SST
90	Purine metabolism	16	13.5	14	12	13	16	16	12	0.9978	0.68465	0.9994	0.83519	0.9987	0.68137	0.9997	0.68765	0.9999	0.68516	0.9969	0.73291	31	16	15	up	CJD_SST
91	Rap1 signaling pathway	16	13.5	14	12	13	16	16	12	0.9978	0.51119	0.9994	0.6441	0.9987	0.51004	0.9997	0.61359	0.9999	0.60599	0.9969	0.78425	46	20	26	up	CJD_SST
92	Ras signaling pathway	16	13.5	14	12	13	16	16	12	0.9978	0.29202	0.9994	0.6441	0.9987	0.29789	0.9997	0.36028	0.9999	0.34553	0.9969	0.45315	49	19	30	up	CJD_SST
93	Relaxin signaling pathway	16	13.5	14	12	13	16	16	12	0.9978	0.55525	0.9994	0.6441	0.9987	0.55677	0.9997	0.027497	0.9999	0.02956	0.9969	0.61988	29	13	16	up	CJD_SST
94	Renin secretion	16	13.5	14	12	13	16	16	12	0.9978	0.64386	0.9994	0.6441	0.9987	0.63421	0.9997	0.68272	0.9999	0.68098	0.9969	0.9071	17	7	10	up	CJD_SST
95	Retrograde endocannabinoid signaling	16	13.5	14	12	13	16	16	12	0.9978	0.64845	0.9994	0.6441	0.9987	0.65007	0.9997	0.71112	0.9999	0.71197	0.9969	0.57781	45	22	23	up	CJD_SST
96	Ribosome biogenesis in eukaryotes	16	13.5	14	12	13	16	16	12	0.9978	0.50783	0.9994	0.46295	0.9987	0.51004	0.9997	0.31469	0.9999	0.31088	0.9969	0.38792	19	8	11	up	CJD_SST
97	RNA degradation	16	13.5	14	12	13	16	16	12	0.9978	0.52131	0.9994	0.6441	0.9987	0.52525	0.9997	0.61786	0.9999	0.60599	0.9969	0.52795	25	10	15	up	CJD_SST
98	Serotonergic synapse	16	13.5	14	12	13	16	16	12	0.9978	0.52131	0.9994	0.6441	0.9987	0.52525	0.9997	0.6271	0.9999	0.61118	0.9969	0.66012	23	9	14	up	CJD_SST
99	Signaling pathways regulating pluripotency of stem cells	16	13.5	14	12	13	16	16	12	0.9978	0.50783	0.9994	0.6441	0.9987	0.4786	0.9997	0.49099	0.9999	0.50401	0.9969	0.61988	34	14	20	up	CJD_SST
100	Sphingolipid signaling pathway	16	13.5	14	12	13	16	16	12	0.9978	0.68465	0.9994	0.64456	0.9987	0.68137	0.9997	0.73491	0.9999	0.73629	0.9969	0.9071	35	17	18	up	CJD_SST
101	Synaptic vesicle cycle	16	13.5	14	12	13	16	16	12	0.9978	0.74922	0.9994	0.79617	0.9987	0.73744	0.9997	0.64214	0.9999	0.6368	0.9969	0.86308	21	12	9	up	CJD_SST
102	T cell receptor signaling pathway	16	13.5	14	12	13	16	16	12	0.9978	0.51575	0.9994	0.6441	0.9987	0.52525	0.9997	0.021152	0.9999	0.018614	0.9969	0.61102	21	8	13	up	CJD_SST
103	TGF-beta signaling pathway	16	13.5	14	12	13	16	16	12	0.9978	0.73981	0.9994	0.64456	0.9987	0.73149	0.9997	0.8725	0.9999	0.8725	0.9969	0.86308	24	11	13	up	CJD_SST
104	Th1 and Th2 cell differentiation	16	13.5	14	12	13	16	16	12	0.9978	0.52131	0.9994	0.6441	0.9987	0.52525	0.9997	0.020165	0.9999	0.010082	0.9969	0.55394	19	8	11	up	CJD_SST
105	Th17 cell differentiation	16	13.5	14	12	13	16	16	12	0.9978	0.54363	0.9994	0.6441	0.9987	0.55565	0.9997	0.023569	0.9999	0.024931	0.9969	0.64714	22	9	13	up	CJD_SST
106	Tight junction	16	13.5	14	12	13	16	16	12	0.9978	0.87234	0.9994	0.82712	0.9987	0.86939	0.9997	0.93062	0.9999	0.92877	0.9969	0.86308	41	23	18	up	CJD_SST
107	TNF signaling pathway	16	13.5	14	12	13	16	16	12	0.9978	0.4062	0.9994	0.6441	0.9987	0.39596	0.9997	0.0076992	0.9999	0.0054995	0.9969	0.37779	27	10	17	up	CJD_SST
108	Transcriptional misregulation in cancer	16	13.5	14	12	13	16	16	12	0.9978	0.31992	0.9994	0.22548	0.9987	0.29789	0.9997	0.39547	0.9999	0.39376	0.9969	0.36973	43	16	27	up	CJD_SST
109	Ubiquitin mediated proteolysis	16	13.5	14	12	13	16	16	12	0.9978	0.16168	0.9994	0.21998	0.9987	0.14409	0.9997	0.10304	0.9999	0.093491	0.9969	0.15765	38	13	25	up	CJD_SST
110	Wnt signaling pathway	16	13.5	14	12	13	16	16	12	0.9978	0.68465	0.9994	0.64811	0.9987	0.68641	0.9997	0.68765	0.9999	0.68516	0.9969	0.86308	44	22	22	up	CJD_SST
111	Choline metabolism in cancer	1	1	1	2	1	3	1	1	0.9978	0.12099	0.9994	0.10999	0.9987	0.14409	0.9997	0.0073326	0.9999	0.0054995	0.9969	0.13749	17	3	14	down	CJD_SST
112	MAPK signaling pathway	1	1	1	1	1	1	7	3	0.9978	0.12099	0.9994	0.076992	0.9987	0.14409	0.9997	0.0054995	0.9999	0.0078564	0.9969	0.15765	70	22	48	down	CJD_SST
113	Autophagy	3	1.5	1	2	1	17	18	1	0.9978	0.12099	0.9994	0.10999	0.9987	0.14409	0.9997	0.051328	0.9999	0.065382	0.9969	0.13749	28	8	20	down	CJD_SST
114	Estrogen signaling pathway	4	2	4	5	1	1	1	3	0.9978	0.14739	0.9994	0.17598	0.9987	0.14409	0.9997	0.0054995	0.9999	0.0054995	0.9969	0.15765	28	9	19	down	CJD_SST
115	Glutamatergic synapse	5	6.5	6	7	1	21	21	3	0.9978	0.16168	0.9994	0.21998	0.9987	0.14409	0.9997	0.12999	0.9999	0.10947	0.9969	0.15765	30	9	21	down	CJD_SST
116	mRNA surveillance pathway	5	6.5	6	5	1	23	24	7	0.9978	0.16168	0.9994	0.17598	0.9987	0.14409	0.9997	0.15444	0.9999	0.15811	0.9969	0.19431	21	5	16	down	CJD_SST
117	Ubiquitin mediated proteolysis	5	6.5	6	7	1	19	19	3	0.9978	0.16168	0.9994	0.21998	0.9987	0.14409	0.9997	0.10304	0.9999	0.093491	0.9969	0.15765	38	13	25	down	CJD_SST
118	Cholinergic synapse	8	8	6	15	1	4	10	14	0.9978	0.16168	0.9994	0.35884	0.9987	0.14409	0.9997	0.0076992	0.9999	0.010082	0.9969	0.37779	33	8	25	down	CJD_SST
119	cAMP signaling pathway	9	10	11	10	11	4	8	10	0.9978	0.17441	0.9994	0.22548	0.9987	0.1752	0.9997	0.0076992	0.9999	0.0082492	0.9969	0.20098	55	21	34	down	CJD_SST
120	Morphine addiction	9	10	6	10	1	23	23	10	0.9978	0.16168	0.9994	0.22548	0.9987	0.14409	0.9997	0.15444	0.9999	0.15207	0.9969	0.20098	24	6	18	down	CJD_SST
121	Inositol phosphate metabolism	11	11	11	2	11	25	25	7	0.9978	0.17441	0.9994	0.10999	0.9987	0.1752	0.9997	0.2389	0.9999	0.22878	0.9969	0.19431	23	8	15	down	CJD_SST
122	Axon guidance	12	13	4	23	1	20	19	7	0.9978	0.14739	0.9994	0.6441	0.9987	0.14409	0.9997	0.10614	0.9999	0.093491	0.9969	0.19431	62	23	39	down	CJD_SST
123	Dopaminergic synapse	13	13.5	16	13	15	4	9	14	0.9978	0.25786	0.9994	0.28343	0.9987	0.26214	0.9997	0.0076992	0.9999	0.0085547	0.9969	0.37779	41	16	25	down	CJD_SST
124	Circadian entrainment	14	14.5	15	17	15	4	6	14	0.9978	0.24931	0.9994	0.36879	0.9987	0.26214	0.9997	0.0076992	0.9999	0.0073326	0.9969	0.37779	32	9	23	down	CJD_SST
125	ErbB signaling pathway	15	15	11	18	11	21	22	12	0.9978	0.17441	0.9994	0.44381	0.9987	0.1752	0.9997	0.12999	0.9999	0.12499	0.9969	0.30155	22	6	16	down	CJD_SST
126	Gap junction	16	16	11	18	11	27	26	14	0.9978	0.17441	0.9994	0.44381	0.9987	0.1752	0.9997	0.25175	0.9999	0.26479	0.9969	0.37779	15	2	13	down	CJD_SST
127	AMPK signaling pathway	17	17	19	14	15	28	28	14	0.9978	0.26397	0.9994	0.35118	0.9987	0.26214	0.9997	0.28597	0.9999	0.28364	0.9969	0.37779	25	8	17	down	CJD_SST
128	Prolactin signaling pathway	17	17	21	23	20	4	5	14	0.9978	0.31992	0.9994	0.6441	0.9987	0.29789	0.9997	0.0076992	0.9999	0.0065993	0.9969	0.37779	16	5	11	down	CJD_SST
129	Pathways in cancer	19	18	16	23	19	17	17	28	0.9978	0.25786	0.9994	0.6441	0.9987	0.26803	0.9997	0.051328	0.9999	0.048525	0.9969	0.45315	118	51	67	down	CJD_SST
130	Longevity regulating pathway	20	18.5	16	21	15	26	26	14	0.9978	0.25786	0.9994	0.46295	0.9987	0.26214	0.9997	0.25128	0.9999	0.26479	0.9969	0.37779	16	5	11	down	CJD_SST
131	TNF signaling pathway	20	18.5	29	23	29	4	1	14	0.9978	0.4062	0.9994	0.6441	0.9987	0.39596	0.9997	0.0076992	0.9999	0.0054995	0.9969	0.37779	27	10	17	down	CJD_SST
132	Transcriptional misregulation in cancer	22	20.5	21	10	20	45	45	13	0.9978	0.31992	0.9994	0.22548	0.9987	0.29789	0.9997	0.39547	0.9999	0.39376	0.9969	0.36973	43	16	27	down	CJD_SST
133	GABAergic synapse	23	22	24	15	20	44	44	14	0.9978	0.32689	0.9994	0.35884	0.9987	0.29789	0.9997	0.39196	0.9999	0.39271	0.9969	0.37779	25	9	16	down	CJD_SST
134	Phospholipase D signaling pathway	24	25	21	23	20	28	28	27	0.9978	0.31992	0.9994	0.6441	0.9987	0.29789	0.9997	0.28597	0.9999	0.28364	0.9969	0.38985	17	4	13	down	CJD_SST
135	Amphetamine addiction	25	25.5	30	23	31	4	1	28	0.9978	0.42831	0.9994	0.6441	0.9987	0.45199	0.9997	0.0076992	0.9999	0.0054995	0.9969	0.45315	20	8	12	down	CJD_SST
136	Ras signaling pathway	25	25.5	20	23	20	41	37	28	0.9978	0.29202	0.9994	0.6441	0.9987	0.29789	0.9997	0.36028	0.9999	0.34553	0.9969	0.45315	49	19	30	down	CJD_SST
137	FoxO signaling pathway	27	26	26	23	26	28	28	14	0.9978	0.3562	0.9994	0.6441	0.9987	0.36719	0.9997	0.28597	0.9999	0.28364	0.9969	0.37779	23	8	15	down	CJD_SST
138	Oxytocin signaling pathway	28	26.5	30	23	31	15	14	36	0.9978	0.42831	0.9994	0.6441	0.9987	0.45199	0.9997	0.027497	0.9999	0.019641	0.9969	0.51158	43	18	25	down	CJD_SST
139	Neuroactive ligand-receptor interaction	29	28	30	23	30	28	28	25	0.9978	0.42831	0.9994	0.6441	0.9987	0.41429	0.9997	0.28597	0.9999	0.28364	0.9969	0.37924	69	31	38	down	CJD_SST
140	Neurotrophin signaling pathway	29	28	28	23	27	28	28	36	0.9978	0.383	0.9994	0.6441	0.9987	0.39046	0.9997	0.28597	0.9999	0.28364	0.9969	0.51158	36	14	22	down	CJD_SST
141	Insulin resistance	31	30.5	24	23	25	42	42	36	0.9978	0.32689	0.9994	0.6441	0.9987	0.32557	0.9997	0.3778	0.9999	0.38292	0.9969	0.51158	24	8	16	down	CJD_SST
142	Long-term potentiation	32	31	27	23	27	37	37	35	0.9978	0.37926	0.9994	0.6441	0.9987	0.39046	0.9997	0.34531	0.9999	0.34553	0.9969	0.49432	21	7	14	down	CJD_SST
143	Adherens junction	33	31.5	30	23	33	34	35	24	0.9978	0.42831	0.9994	0.6441	0.9987	0.4584	0.9997	0.31469	0.9999	0.33211	0.9969	0.37855	21	9	12	down	CJD_SST
144	T cell receptor signaling pathway	34	33	43	23	46	13	13	47	0.9978	0.51575	0.9994	0.6441	0.9987	0.52525	0.9997	0.021152	0.9999	0.018614	0.9969	0.61102	21	8	13	down	CJD_SST
145	Th1 and Th2 cell differentiation	34	33	47	23	46	12	10	43	0.9978	0.52131	0.9994	0.6441	0.9987	0.52525	0.9997	0.020165	0.9999	0.010082	0.9969	0.55394	19	8	11	down	CJD_SST
146	Glycolysis / Gluconeogenesis	36	33.5	30	23	33	34	35	36	0.9978	0.42831	0.9994	0.6441	0.9987	0.4584	0.9997	0.31469	0.9999	0.33211	0.9969	0.51158	16	5	11	down	CJD_SST
147	Ribosome biogenesis in eukaryotes	37	34	37	21	38	34	34	26	0.9978	0.50783	0.9994	0.46295	0.9987	0.51004	0.9997	0.31469	0.9999	0.31088	0.9969	0.38792	19	8	11	down	CJD_SST
148	B cell receptor signaling pathway	38	34.5	47	23	46	11	10	48	0.9978	0.52131	0.9994	0.6441	0.9987	0.52525	0.9997	0.014999	0.9999	0.010082	0.9969	0.61988	18	8	10	down	CJD_SST
149	Long-term depression	39	35	35	23	35	37	37	31	0.9978	0.48615	0.9994	0.6441	0.9987	0.4757	0.9997	0.34531	0.9999	0.34553	0.9969	0.45817	18	6	12	down	CJD_SST
150	Relaxin signaling pathway	40	35.5	55	23	55	15	16	48	0.9978	0.55525	0.9994	0.6441	0.9987	0.55677	0.9997	0.027497	0.9999	0.02956	0.9969	0.61988	29	13	16	down	CJD_SST
151	JAK-STAT signaling pathway	41	36	36	23	35	39	37	36	0.9978	0.4864	0.9994	0.6441	0.9987	0.4757	0.9997	0.35361	0.9999	0.34553	0.9969	0.51158	25	9	16	down	CJD_SST
152	MicroRNAs in cancer	42	37.5	37	23	38	42	42	33	0.9978	0.50783	0.9994	0.6441	0.9987	0.51004	0.9997	0.3778	0.9999	0.38292	0.9969	0.48266	37	17	20	down	CJD_SST
153	Lysine degradation	43	38	59	23	60	33	28	43	0.9978	0.57002	0.9994	0.6441	0.9987	0.58024	0.9997	0.29197	0.9999	0.28364	0.9969	0.55394	19	9	10	down	CJD_SST
154	Th17 cell differentiation	44	38.5	54	23	54	14	15	55	0.9978	0.54363	0.9994	0.6441	0.9987	0.55565	0.9997	0.023569	0.9999	0.024931	0.9969	0.64714	22	9	13	down	CJD_SST
155	Protein processing in endoplasmic reticulum	45	40.5	43	23	38	52	52	31	0.9978	0.51575	0.9994	0.6441	0.9987	0.51004	0.9997	0.54123	0.9999	0.53936	0.9969	0.45817	47	21	26	down	CJD_SST
156	AGE-RAGE signaling pathway in diabetic complications	46	41	43	23	44	39	37	48	0.9978	0.51575	0.9994	0.6441	0.9987	0.52208	0.9997	0.35361	0.9999	0.34553	0.9969	0.61988	23	10	13	down	CJD_SST
157	Hippo signaling pathway	47	42	37	7	38	52	52	46	0.9978	0.50783	0.9994	0.21998	0.9987	0.51004	0.9997	0.54123	0.9999	0.53936	0.9969	0.60829	45	20	25	down	CJD_SST
158	Signaling pathways regulating pluripotency of stem cells	48	42.5	37	23	37	50	50	48	0.9978	0.50783	0.9994	0.6441	0.9987	0.4786	0.9997	0.49099	0.9999	0.50401	0.9969	0.61988	34	14	20	down	CJD_SST
159	N-Glycan biosynthesis	49	46	37	23	38	55	54	64	0.9978	0.50783	0.9994	0.6441	0.9987	0.51004	0.9997	0.55839	0.9999	0.55505	0.9969	0.7393	16	5	11	down	CJD_SST
160	Mitophagy	50	46.5	47	18	46	57	57	36	0.9978	0.52131	0.9994	0.44381	0.9987	0.52525	0.9997	0.5677	0.9999	0.56307	0.9969	0.51158	15	6	9	down	CJD_SST
161	RNA degradation	50	46.5	47	23	46	62	59	42	0.9978	0.52131	0.9994	0.6441	0.9987	0.52525	0.9997	0.61786	0.9999	0.60599	0.9969	0.52795	25	10	15	down	CJD_SST
162	Endocytosis	52	47.5	55	23	55	47	48	33	0.9978	0.55525	0.9994	0.6441	0.9987	0.55677	0.9997	0.43514	0.9999	0.47318	0.9969	0.48266	61	29	32	down	CJD_SST
163	Phosphatidylinositol signaling system	52	47.5	47	23	46	64	64	48	0.9978	0.52131	0.9994	0.6441	0.9987	0.52525	0.9997	0.62494	0.9999	0.61118	0.9969	0.61988	28	12	16	down	CJD_SST
164	cGMP-PKG signaling pathway	54	48.5	47	23	46	51	50	56	0.9978	0.52131	0.9994	0.6441	0.9987	0.52525	0.9997	0.50293	0.9999	0.50401	0.9969	0.65732	45	20	25	down	CJD_SST
165	NOD-like receptor signaling pathway	55	50	59	23	59	46	46	54	0.9978	0.57002	0.9994	0.6441	0.9987	0.57493	0.9997	0.42681	0.9999	0.42755	0.9969	0.63977	24	9	15	down	CJD_SST
166	Rap1 signaling pathway	56	50.5	42	23	38	59	59	66	0.9978	0.51119	0.9994	0.6441	0.9987	0.51004	0.9997	0.61359	0.9999	0.60599	0.9969	0.78425	46	20	26	down	CJD_SST
167	Proteoglycans in cancer	57	51.5	43	23	44	59	59	64	0.9978	0.51575	0.9994	0.6441	0.9987	0.52208	0.9997	0.61359	0.9999	0.60599	0.9969	0.7393	55	24	31	down	CJD_SST
168	Serotonergic synapse	58	53.5	47	23	46	67	64	60	0.9978	0.52131	0.9994	0.6441	0.9987	0.52525	0.9997	0.6271	0.9999	0.61118	0.9969	0.66012	23	9	14	down	CJD_SST
169	Calcium signaling pathway	59	55.5	64	23	64	55	54	56	0.9978	0.62556	0.9994	0.6441	0.9987	0.59257	0.9997	0.55839	0.9999	0.55505	0.9969	0.65732	43	21	22	down	CJD_SST
170	Insulin signaling pathway	60	58	58	79	55	58	58	56	0.9978	0.56948	0.9994	0.64811	0.9987	0.55677	0.9997	0.60646	0.9999	0.60532	0.9969	0.65732	30	14	16	down	CJD_SST
171	Focal adhesion	61	59.5	59	23	60	71	70	48	0.9978	0.57002	0.9994	0.6441	0.9987	0.58024	0.9997	0.68765	0.9999	0.68516	0.9969	0.61988	52	23	29	down	CJD_SST
172	Central carbon metabolism in cancer	62	60.5	59	23	62	62	59	67	0.9978	0.57002	0.9994	0.6441	0.9987	0.58329	0.9997	0.61786	0.9999	0.60599	0.9969	0.78723	16	7	9	down	CJD_SST
173	Aldosterone synthesis and secretion	63	62	75	23	79	54	54	70	0.9978	0.68465	0.9994	0.6441	0.9987	0.68416	0.9997	0.55341	0.9999	0.55505	0.9969	0.86308	28	13	15	down	CJD_SST
174	HIF-1 signaling pathway	64	63.5	57	23	55	77	77	70	0.9978	0.56461	0.9994	0.6441	0.9987	0.55677	0.9997	0.71112	0.9999	0.69536	0.9969	0.86308	32	13	19	down	CJD_SST
175	Cell adhesion molecules (CAMs)	65	64	75	23	71	64	64	56	0.9978	0.68465	0.9994	0.6441	0.9987	0.68137	0.9997	0.62494	0.9999	0.61118	0.9969	0.65732	25	11	14	down	CJD_SST
176	PI3K-Akt signaling pathway	66	64.5	59	23	62	69	70	67	0.9978	0.57002	0.9994	0.6441	0.9987	0.58329	0.9997	0.67141	0.9999	0.68516	0.9969	0.78723	68	30	38	down	CJD_SST
177	GnRH signaling pathway	67	66.5	66	76	67	47	46	69	0.9978	0.64845	0.9994	0.64456	0.9987	0.65007	0.9997	0.43514	0.9999	0.42755	0.9969	0.80037	19	9	10	down	CJD_SST
178	Retrograde endocannabinoid signaling	67	66.5	66	23	67	77	78	45	0.9978	0.64845	0.9994	0.6441	0.9987	0.65007	0.9997	0.71112	0.9999	0.71197	0.9969	0.57781	45	22	23	down	CJD_SST
179	Renin secretion	69	67	65	23	65	70	69	84	0.9978	0.64386	0.9994	0.6441	0.9987	0.63421	0.9997	0.68272	0.9999	0.68098	0.9969	0.9071	17	7	10	down	CJD_SST
180	C-type lectin receptor signaling pathway	70	69	69	82	69	49	49	70	0.9978	0.6593	0.9994	0.6712	0.9987	0.65962	0.9997	0.4826	0.9999	0.49607	0.9969	0.86308	28	14	14	down	CJD_SST
181	Glycerophospholipid metabolism	71	70	70	82	71	64	64	70	0.9978	0.67937	0.9994	0.6712	0.9987	0.68137	0.9997	0.62494	0.9999	0.61118	0.9969	0.86308	19	8	11	down	CJD_SST
182	Inflammatory mediator regulation of TRP channels	71	70	70	23	70	71	70	98	0.9978	0.67937	0.9994	0.6441	0.9987	0.66842	0.9997	0.68765	0.9999	0.68516	0.9969	0.98912	17	6	11	down	CJD_SST
183	ECM-receptor interaction	73	70.5	70	23	71	83	82	61	0.9978	0.67937	0.9994	0.6441	0.9987	0.68137	0.9997	0.74081	0.9999	0.73629	0.9969	0.68752	16	7	9	down	CJD_SST
184	Purine metabolism	74	71	75	91	71	71	70	62	0.9978	0.68465	0.9994	0.83519	0.9987	0.68137	0.9997	0.68765	0.9999	0.68516	0.9969	0.73291	31	16	15	down	CJD_SST
185	Wnt signaling pathway	75	73	75	79	80	71	70	70	0.9978	0.68465	0.9994	0.64811	0.9987	0.68641	0.9997	0.68765	0.9999	0.68516	0.9969	0.86308	44	22	22	down	CJD_SST
186	Chemokine signaling pathway	76	75	66	23	66	88	88	84	0.9978	0.64845	0.9994	0.6441	0.9987	0.6376	0.9997	0.75392	0.9999	0.7638	0.9969	0.9071	34	14	20	down	CJD_SST
187	Insulin secretion	77	75.5	75	23	80	76	76	70	0.9978	0.68465	0.9994	0.6441	0.9987	0.68641	0.9997	0.7061	0.9999	0.69394	0.9969	0.86308	23	11	12	down	CJD_SST
188	Basal transcription factors	78	76.5	74	23	71	79	79	90	0.9978	0.68431	0.9994	0.6441	0.9987	0.68137	0.9997	0.71751	0.9999	0.7196	0.9969	0.97635	15	7	8	down	CJD_SST
189	Natural killer cell mediated cytotoxicity	78	76.5	70	23	71	86	82	90	0.9978	0.67937	0.9994	0.6441	0.9987	0.68137	0.9997	0.74337	0.9999	0.73629	0.9969	0.97635	19	8	11	down	CJD_SST
190	Fc gamma R-mediated phagocytosis	80	77	75	84	71	79	79	70	0.9978	0.68465	0.9994	0.68324	0.9987	0.68137	0.9997	0.71751	0.9999	0.7196	0.9969	0.86308	20	10	10	down	CJD_SST
191	Synaptic vesicle cycle	80	77	85	88	84	68	68	70	0.9978	0.74922	0.9994	0.79617	0.9987	0.73744	0.9997	0.64214	0.9999	0.6368	0.9969	0.86308	21	12	9	down	CJD_SST
192	Sphingolipid signaling pathway	82	79	75	76	71	82	82	84	0.9978	0.68465	0.9994	0.64456	0.9987	0.68137	0.9997	0.73491	0.9999	0.73629	0.9969	0.9071	35	17	18	down	CJD_SST
193	Glucagon signaling pathway	83	79.5	89	99	88	71	70	70	0.9978	0.78228	0.9994	0.96646	0.9987	0.77833	0.9997	0.68765	0.9999	0.68516	0.9969	0.86308	25	14	11	down	CJD_SST
194	Peroxisome	84	82	82	23	82	86	87	70	0.9978	0.72392	0.9994	0.6441	0.9987	0.73149	0.9997	0.74337	0.9999	0.74932	0.9969	0.86308	22	8	14	down	CJD_SST
195	Drug metabolism	85	82.5	87	81	87	83	82	70	0.9978	0.75273	0.9994	0.66455	0.9987	0.74059	0.9997	0.74081	0.9999	0.73629	0.9969	0.86308	17	7	10	down	CJD_SST
196	TGF-beta signaling pathway	85	82.5	83	76	82	91	91	70	0.9978	0.73981	0.9994	0.64456	0.9987	0.73149	0.9997	0.8725	0.9999	0.8725	0.9969	0.86308	24	11	13	down	CJD_SST
197	Cell cycle	87	83.5	83	92	84	79	81	90	0.9978	0.73981	0.9994	0.84247	0.9987	0.73744	0.9997	0.71751	0.9999	0.73014	0.9969	0.97635	27	16	11	down	CJD_SST
198	Apelin signaling pathway	88	84.5	88	86	88	83	82	70	0.9978	0.77155	0.9994	0.78155	0.9987	0.77833	0.9997	0.74081	0.9999	0.73629	0.9969	0.86308	31	16	15	down	CJD_SST
199	Regulation of actin cytoskeleton	89	86	86	86	84	101	101	62	0.9978	0.75202	0.9994	0.78155	0.9987	0.73744	0.89641	0.9862	0.93883	0.9844	0.9969	0.73291	47	24	23	down	CJD_SST
200	Lysosome	90	90	90	89	90	96	96	90	0.9978	0.85417	0.9994	0.82712	0.9987	0.84281	0.9997	0.94568	0.9999	0.94969	0.9969	0.97635	24	14	10	down	CJD_SST
201	Platelet activation	90	90	90	85	90	91	91	90	0.9978	0.85417	0.9994	0.73511	0.9987	0.84281	0.9997	0.8725	0.9999	0.8725	0.9969	0.97635	24	12	12	down	CJD_SST
202	mTOR signaling pathway	92	90.5	92	101	93	89	89	84	0.9978	0.87234	0.87111	0.99551	0.9987	0.87542	0.9997	0.84778	0.9999	0.85075	0.9969	0.9071	49	27	22	down	CJD_SST
203	Tight junction	93	92	92	89	92	95	95	70	0.9978	0.87234	0.9994	0.82712	0.9987	0.86939	0.9997	0.93062	0.9999	0.92877	0.9969	0.86308	41	23	18	down	CJD_SST
204	Alcoholism	94	94	95	92	95	94	94	90	0.9978	0.91603	0.9994	0.84247	0.9987	0.91557	0.9997	0.90682	0.9999	0.91232	0.9969	0.97635	25	14	11	down	CJD_SST
205	Cellular senescence	94	94	96	92	96	90	90	102	0.9978	0.95997	0.9994	0.84247	0.9987	0.96325	0.9997	0.87099	0.9999	0.85254	0.9969	1	32	19	13	down	CJD_SST
206	Necroptosis	96	94.5	94	95	94	102	103	84	0.9978	0.8881	0.9994	0.85722	0.9987	0.89056	0.89641	0.98948	0.91978	0.9936	0.9969	0.9071	17	9	8	down	CJD_SST
207	NF-kappa B signaling pathway	97	95.5	98	98	98	93	93	84	0.98482	0.99192	0.9994	0.96364	0.9987	0.98956	0.9997	0.88772	0.9999	0.88843	0.76662	0.9071	21	13	8	down	CJD_SST
208	Phagosome	98	96.5	96	23	96	97	97	100	0.9978	0.95997	0.9994	0.6441	0.9987	0.96325	0.96497	0.98187	0.9569	0.98099	0.9969	0.99731	33	15	18	down	CJD_SST
209	Apoptosis	99	97.5	101	100	99	59	59	96	0.83958	1	0.9889	0.99133	0.79925	1	0.89641	0.61359	0.93883	0.60599	0.39459	0.97709	28	16	12	down	CJD_SST
210	Antigen processing and presentation	100	98	101	103	99	97	97	96	0.63008	1	0.14613	1	0.68193	1	0.89641	0.98187	0.93883	0.98099	0.39459	0.97709	15	10	5	down	CJD_SST
211	RNA transport	100	98	101	96	99	97	97	102	0.87441	1	0.9994	0.94212	0.87166	1	0.89641	0.98187	0.93883	0.98099	0.90391	1	39	21	18	down	CJD_SST

## Sheet: KEGG_CJD_vGluTCb
	geneset	ConsRank	ConsScore	mean	median	sum	stouffer	reporter	tail	mean_padj_up	mean_padj_down	median_padj_up	median_padj_down	sum_padj_up	sum_padj_down	stouffer_padj_up	stouffer_padj_down	reporter_padj_up	reporter_padj_down	tail_padj_up	tail_padj_down	genes_tot	genes_up	genes_dn	Dir	dataset
1	Focal adhesion	1	1	13	1	1	1	1	1	0.0024623	1	0.0039396	1	0.0021887	1	0.0021887	1	0.0015152	1	0.0024623	1	173	111	62	up	CJD_VglutCb
2	Glutamatergic synapse	1	1	1	1	1	1	1	1	0.0016415	1	0.0039396	1	0.0021887	1	0.0021887	1	0.0015152	1	0.0024623	1	100	68	32	up	CJD_VglutCb
3	Inositol phosphate metabolism	1	1	1	1	1	1	1	1	0.0016415	1	0.0039396	1	0.0021887	1	0.0021887	1	0.0015152	1	0.0024623	1	66	56	10	up	CJD_VglutCb
4	Phosphatidylinositol signaling system	1	1	1	1	1	1	1	1	0.0016415	1	0.0039396	1	0.0021887	1	0.0021887	1	0.0015152	1	0.0024623	1	88	72	16	up	CJD_VglutCb
5	Phospholipase D signaling pathway	1	1	1	11	1	1	1	1	0.0016415	1	0.0089537	1	0.0021887	1	0.0021887	1	0.0015152	1	0.0024623	1	119	82	37	up	CJD_VglutCb
6	Type II diabetes mellitus	1	1	1	12	1	10	1	1	0.0016415	1	0.009849	1	0.0021887	1	0.0026264	1	0.0015152	1	0.0024623	1	37	32	5	up	CJD_VglutCb
7	Circadian entrainment	7	5.5	13	24	10	1	1	1	0.0024623	1	0.036113	1	0.002814	1	0.0021887	1	0.0015152	1	0.0024623	1	85	56	29	up	CJD_VglutCb
8	Proteoglycans in cancer	8	7.5	1	6	15	10	1	9	0.0016415	1	0.006566	1	0.0031102	1	0.0026264	1	0.0015152	1	0.0039396	1	172	108	64	up	CJD_VglutCb
9	AMPK signaling pathway	9	8	1	7	10	10	1	9	0.0016415	1	0.0078792	1	0.002814	1	0.0026264	1	0.0015152	1	0.0039396	1	103	74	29	up	CJD_VglutCb
10	Pathways in cancer	9	8	1	27	15	1	1	16	0.0016415	1	0.045233	1	0.0031102	1	0.0021887	1	0.0015152	1	0.0062204	1	418	245	173	up	CJD_VglutCb
11	Insulin resistance	11	8.5	1	1	1	19	16	30	0.0016415	1	0.0039396	1	0.0021887	1	0.0049245	1	0.0049245	1	0.027577	1	92	68	24	up	CJD_VglutCb
12	ECM-receptor interaction	12	9.5	1	7	10	27	16	9	0.0016415	1	0.0078792	1	0.002814	1	0.010214	1	0.0049245	1	0.0039396	1	65	45	20	up	CJD_VglutCb
13	AGE-RAGE signaling pathway in diabetic complications	13	11.5	1	7	1	19	16	27	0.0016415	1	0.0078792	1	0.0021887	1	0.0049245	1	0.0049245	1	0.022512	1	82	61	21	up	CJD_VglutCb
14	Aminoacyl-tRNA biosynthesis	13	11.5	1	14	1	16	15	9	0.0016415	1	0.019698	1	0.0021887	1	0.0034761	1	0.0039396	1	0.0039396	1	43	33	10	up	CJD_VglutCb
15	Choline metabolism in cancer	13	11.5	13	28	10	16	1	9	0.0024623	1	0.045728	1	0.002814	1	0.0034761	1	0.0015152	1	0.0039396	1	86	62	24	up	CJD_VglutCb
16	Long-term depression	13	11.5	13	7	10	10	16	16	0.0024623	1	0.0078792	1	0.002814	1	0.0026264	1	0.0049245	1	0.0062204	1	53	39	14	up	CJD_VglutCb
17	Aldosterone synthesis and secretion	17	14.5	17	15	15	1	14	1	0.0034761	1	0.020929	1	0.0031102	1	0.0021887	1	0.002814	1	0.0024623	1	80	53	27	up	CJD_VglutCb
18	Axon guidance	17	14.5	21	31	20	1	1	9	0.00469	1	0.062846	1	0.003752	1	0.0021887	1	0.0015152	1	0.0039396	1	173	111	62	up	CJD_VglutCb
19	Lysine degradation	19	18	23	63	20	10	16	9	0.0077079	1	0.13945	1	0.003752	1	0.0026264	1	0.0049245	1	0.0039396	1	55	37	18	up	CJD_VglutCb
20	Th1 and Th2 cell differentiation	20	19	18	20	15	18	25	29	0.0039396	1	0.031517	1	0.0031102	1	0.0043773	1	0.0078792	1	0.02717	1	57	41	16	up	CJD_VglutCb
21	Longevity regulating pathway	21	20.5	25	53	27	10	1	16	0.0083338	1	0.1035	1	0.0080251	1	0.0026264	1	0.0015152	1	0.0062204	1	91	59	32	up	CJD_VglutCb
22	Fc epsilon RI signaling pathway	22	23	22	31	22	21	24	36	0.0071629	1	0.062846	1	0.0053722	1	0.006566	1	0.0073868	1	0.036113	1	49	35	14	up	CJD_VglutCb
23	Inflammatory mediator regulation of TRP channels	23	23.5	18	31	15	24	26	23	0.0039396	1	0.062846	1	0.0031102	1	0.0073868	1	0.0090914	1	0.014774	1	73	51	22	up	CJD_VglutCb
24	mTOR signaling pathway	24	24.5	34	26	36	22	23	21	0.015643	1	0.038638	1	0.014774	1	0.0068515	1	0.0068515	1	0.010318	1	135	86	49	up	CJD_VglutCb
25	MicroRNAs in cancer	25	26.5	31	49	35	22	21	16	0.01108	1	0.091538	1	0.013507	1	0.0068515	1	0.005628	1	0.0062204	1	125	77	48	up	CJD_VglutCb
26	MAPK signaling pathway	26	27	27	49	23	28	27	23	0.0094842	1	0.091538	1	0.0055154	1	0.011162	1	0.010189	1	0.014774	1	252	146	106	up	CJD_VglutCb
27	Chemokine signaling pathway	27	27.5	30	29	32	26	22	20	0.010506	1	0.049585	1	0.011696	1	0.0083338	1	0.0062676	1	0.0068943	1	127	80	47	up	CJD_VglutCb
28	Hedgehog signaling pathway	28	29	24	23	23	34	42	37	0.0082075	1	0.03597	1	0.0055154	1	0.014633	1	0.022043	1	0.036262	1	41	31	10	up	CJD_VglutCb
29	Prolactin signaling pathway	29	30	18	21	26	34	40	37	0.0039396	1	0.033768	1	0.0075762	1	0.014633	1	0.018713	1	0.036262	1	58	44	14	up	CJD_VglutCb
30	GnRH signaling pathway	30	30.5	31	30	29	28	33	32	0.01108	1	0.054498	1	0.010868	1	0.011162	1	0.013729	1	0.031517	1	76	49	27	up	CJD_VglutCb
31	Rap1 signaling pathway	30	30.5	29	13	28	32	34	32	0.010189	1	0.012122	1	0.0091455	1	0.012927	1	0.015063	1	0.031517	1	174	105	69	up	CJD_VglutCb
32	Th17 cell differentiation	30	30.5	28	31	23	31	30	55	0.009849	1	0.062846	1	0.0055154	1	0.012073	1	0.010506	1	0.062676	1	68	45	23	up	CJD_VglutCb
33	cAMP signaling pathway	33	31.5	25	31	30	50	51	32	0.0083338	1	0.062846	1	0.011438	1	0.031285	1	0.036051	1	0.031517	1	166	101	65	up	CJD_VglutCb
34	Fanconi anemia pathway	33	31.5	37	31	33	28	32	25	0.017625	1	0.062846	1	0.011938	1	0.011162	1	0.013542	1	0.014971	1	46	28	18	up	CJD_VglutCb
35	Autophagy	35	33	39	64	41	25	27	27	0.018183	1	0.1402	1	0.020178	1	0.0078792	1	0.010189	1	0.022512	1	122	77	45	up	CJD_VglutCb
36	Insulin signaling pathway	36	35	37	57	37	33	31	31	0.017625	1	0.1092	1	0.014907	1	0.013729	1	0.010802	1	0.0305	1	119	77	42	up	CJD_VglutCb
37	Relaxin signaling pathway	37	35.5	35	49	34	36	27	37	0.015758	1	0.091538	1	0.013325	1	0.015321	1	0.010189	1	0.036262	1	109	68	41	up	CJD_VglutCb
38	Cholinergic synapse	38	36	47	25	42	37	35	22	0.02665	1	0.038608	1	0.021887	1	0.015971	1	0.015758	1	0.01343	1	100	61	39	up	CJD_VglutCb
39	ErbB signaling pathway	39	37.5	40	31	42	38	36	37	0.020683	1	0.062846	1	0.021887	1	0.017678	1	0.017625	1	0.036262	1	78	52	26	up	CJD_VglutCb
40	Regulation of actin cytoskeleton	40	38.5	42	31	46	38	39	32	0.023363	1	0.062846	1	0.022696	1	0.017678	1	0.018688	1	0.031517	1	174	103	71	up	CJD_VglutCb
41	TNF signaling pathway	40	38.5	33	31	30	44	44	60	0.01552	1	0.062846	1	0.011438	1	0.027756	1	0.024175	1	0.081747	1	80	52	28	up	CJD_VglutCb
42	B cell receptor signaling pathway	42	39.5	41	17	38	41	36	45	0.0221	1	0.023174	1	0.016743	1	0.020659	1	0.017625	1	0.038521	1	57	39	18	up	CJD_VglutCb
43	Signaling pathways regulating pluripotency of stem cells	43	41.5	45	15	42	40	41	46	0.024837	1	0.020929	1	0.021887	1	0.019698	1	0.018737	1	0.039396	1	107	64	43	up	CJD_VglutCb
44	Glucagon signaling pathway	44	45	44	46	38	47	47	37	0.023727	1	0.086928	1	0.016743	1	0.030552	1	0.029337	1	0.036262	1	80	53	27	up	CJD_VglutCb
45	Dopaminergic synapse	45	45.5	36	44	38	47	50	54	0.017509	1	0.072525	1	0.016743	1	0.030552	1	0.035062	1	0.058365	1	115	70	45	up	CJD_VglutCb
46	Platelet activation	46	46	47	31	51	45	49	37	0.02665	1	0.062846	1	0.028968	1	0.029975	1	0.03417	1	0.036262	1	97	61	36	up	CJD_VglutCb
47	Calcium signaling pathway	47	46.5	55	43	61	47	46	26	0.040433	1	0.071005	1	0.04575	1	0.030552	1	0.028691	1	0.01894	1	144	86	58	up	CJD_VglutCb
48	Wnt signaling pathway	48	47.5	47	47	48	45	48	59	0.02665	1	0.090946	1	0.024522	1	0.029975	1	0.03324	1	0.079794	1	132	79	53	up	CJD_VglutCb
49	NOD-like receptor signaling pathway	49	48	47	53	50	43	43	49	0.02665	1	0.1035	1	0.025213	1	0.022905	1	0.023821	1	0.051858	1	112	64	48	up	CJD_VglutCb
50	Carbohydrate digestion and absorption	50	48.5	42	31	47	61	60	50	0.023363	1	0.062846	1	0.02347	1	0.054573	1	0.054646	1	0.052397	1	27	21	6	up	CJD_VglutCb
51	Alanine, aspartate and glutamate metabolism	51	50	45	31	54	53	56	47	0.024837	1	0.062846	1	0.029547	1	0.03623	1	0.039748	1	0.041911	1	31	21	10	up	CJD_VglutCb
52	Tight junction	52	51	53	77	52	50	45	37	0.028246	1	0.16916	1	0.029361	1	0.031285	1	0.02714	1	0.036262	1	125	74	51	up	CJD_VglutCb
53	VEGF signaling pathway	53	51.5	47	22	48	57	55	62	0.02665	1	0.034024	1	0.024522	1	0.04147	1	0.039038	1	0.095631	1	51	34	17	up	CJD_VglutCb
54	C-type lectin receptor signaling pathway	54	53	52	60	42	52	54	56	0.026895	1	0.13884	1	0.021887	1	0.031441	1	0.038667	1	0.076682	1	79	50	29	up	CJD_VglutCb
55	Cortisol synthesis and secretion	54	53	64	111	64	42	36	37	0.053862	1	0.34313	1	0.052015	1	0.022512	1	0.017625	1	0.036262	1	50	31	19	up	CJD_VglutCb
56	Long-term potentiation	56	54	55	89	59	53	51	52	0.040433	1	0.20628	1	0.042351	1	0.03623	1	0.036051	1	0.05417	1	61	39	22	up	CJD_VglutCb
57	Neurotrophin signaling pathway	57	57.5	58	87	57	53	51	65	0.041065	1	0.19472	1	0.038359	1	0.03623	1	0.036051	1	0.11849	1	112	73	39	up	CJD_VglutCb
58	Notch signaling pathway	57	57.5	60	19	58	58	57	48	0.045854	1	0.031102	1	0.039056	1	0.043811	1	0.042161	1	0.048424	1	46	30	16	up	CJD_VglutCb
59	Adipocytokine signaling pathway	59	58.5	55	58	55	59	59	79	0.040433	1	0.13088	1	0.033666	1	0.047743	1	0.044404	1	0.19242	1	55	38	17	up	CJD_VglutCb
60	Circadian rhythm	60	59	68	60	65	53	58	58	0.058804	1	0.13884	1	0.057624	1	0.03623	1	0.042453	1	0.078113	1	28	17	11	up	CJD_VglutCb
61	Adherens junction	61	60	60	105	59	60	60	70	0.045854	1	0.31442	1	0.042351	1	0.053513	1	0.054646	1	0.13113	1	66	42	24	up	CJD_VglutCb
62	Apelin signaling pathway	62	61	66	56	65	62	60	51	0.057036	1	0.10834	1	0.057624	1	0.060047	1	0.054646	1	0.053301	1	113	67	46	up	CJD_VglutCb
63	Fc gamma R-mediated phagocytosis	63	61.5	58	18	56	65	65	72	0.041065	1	0.026264	1	0.03412	1	0.065761	1	0.063034	1	0.1595	1	80	51	29	up	CJD_VglutCb
64	T cell receptor signaling pathway	63	61.5	62	52	61	63	64	57	0.046587	1	0.097354	1	0.04575	1	0.062221	1	0.061249	1	0.078101	1	73	46	27	up	CJD_VglutCb
65	Toll-like receptor signaling pathway	65	62.5	54	48	52	71	72	74	0.029182	1	0.091514	1	0.029361	1	0.10314	1	0.097122	1	0.16718	1	64	41	23	up	CJD_VglutCb
66	HIF-1 signaling pathway	66	64.5	65	94	65	64	63	61	0.056973	1	0.26048	1	0.057624	1	0.06248	1	0.058781	1	0.091709	1	87	55	32	up	CJD_VglutCb
67	Sphingolipid signaling pathway	66	64.5	62	60	63	66	66	86	0.046587	1	0.13884	1	0.045962	1	0.07644	1	0.074912	1	0.21624	1	108	67	41	up	CJD_VglutCb
68	Oxytocin signaling pathway	68	66.5	71	64	73	66	67	64	0.076877	1	0.1402	1	0.081221	1	0.07644	1	0.078792	1	0.11726	1	130	73	57	up	CJD_VglutCb
69	Gap junction	69	69	70	77	70	68	67	66	0.074571	1	0.16916	1	0.074571	1	0.086034	1	0.078792	1	0.12296	1	77	47	30	up	CJD_VglutCb
70	Amphetamine addiction	70	69.5	71	69	71	70	69	67	0.076877	1	0.14046	1	0.076295	1	0.095958	1	0.089204	1	0.12427	1	58	36	22	up	CJD_VglutCb
71	Homologous recombination	71	72	77	75	76	69	69	63	0.095676	1	0.16666	1	0.094909	1	0.089069	1	0.089204	1	0.10287	1	35	23	12	up	CJD_VglutCb
72	PI3K-Akt signaling pathway	72	72.5	73	64	72	74	77	53	0.080681	1	0.1402	1	0.079339	1	0.11766	1	0.12561	1	0.057979	1	263	148	115	up	CJD_VglutCb
73	Endocytosis	73	75	79	81	80	71	71	71	0.10223	1	0.17631	1	0.10603	1	0.10314	1	0.097103	1	0.13151	1	221	120	101	up	CJD_VglutCb
74	ABC transporters	74	75.5	66	84	68	76	75	79	0.057036	1	0.18377	1	0.058515	1	0.12228	1	0.12055	1	0.19242	1	34	24	10	up	CJD_VglutCb
75	NF-kappa B signaling pathway	75	76	78	98	78	73	73	74	0.10177	1	0.271	1	0.10127	1	0.10982	1	0.1118	1	0.16718	1	66	39	27	up	CJD_VglutCb
76	Central carbon metabolism in cancer	76	77.5	75	90	76	76	79	79	0.091492	1	0.2134	1	0.094909	1	0.12228	1	0.12866	1	0.19242	1	56	36	20	up	CJD_VglutCb
77	Fatty acid degradation	76	77.5	74	70	74	81	81	100	0.091037	1	0.15481	1	0.091303	1	0.15272	1	0.15467	1	0.3656	1	35	22	13	up	CJD_VglutCb
78	JAK-STAT signaling pathway	76	77.5	81	77	80	78	76	74	0.10554	1	0.16916	1	0.10603	1	0.12374	1	0.12519	1	0.16718	1	95	58	37	up	CJD_VglutCb
79	Glycerolipid metabolism	79	78	83	88	82	74	73	67	0.10964	1	0.19497	1	0.10751	1	0.11766	1	0.1118	1	0.12427	1	50	33	17	up	CJD_VglutCb
80	Transcriptional misregulation in cancer	79	78	69	73	69	83	84	93	0.065375	1	0.15892	1	0.072512	1	0.16375	1	0.16696	1	0.24231	1	129	80	49	up	CJD_VglutCb
81	Other types of O-glycan biosynthesis	81	78.5	82	45	82	79	78	74	0.10666	1	0.077917	1	0.10751	1	0.1309	1	0.12703	1	0.16718	1	20	12	8	up	CJD_VglutCb
82	cGMP-PKG signaling pathway	82	80.5	75	53	75	90	90	86	0.091492	1	0.1035	1	0.092975	1	0.22324	1	0.2274	1	0.21624	1	134	81	53	up	CJD_VglutCb
83	Hippo signaling pathway	83	82	85	75	85	80	80	84	0.14174	1	0.16666	1	0.14567	1	0.13148	1	0.13715	1	0.21363	1	136	79	57	up	CJD_VglutCb
84	FoxO signaling pathway	84	83.5	80	58	79	87	87	97	0.10465	1	0.13088	1	0.10398	1	0.19019	1	0.19426	1	0.32634	1	114	73	41	up	CJD_VglutCb
85	Natural killer cell mediated cytotoxicity	85	86	85	93	88	86	86	86	0.14174	1	0.25777	1	0.15333	1	0.18072	1	0.1766	1	0.21624	1	62	37	25	up	CJD_VglutCb
86	Morphine addiction	86	87.5	91	103	91	84	83	73	0.15672	1	0.30522	1	0.1593	1	0.16477	1	0.1666	1	0.16433	1	77	46	31	up	CJD_VglutCb
87	Cellular senescence	87	88.5	89	83	90	88	88	91	0.15649	1	0.18037	1	0.15474	1	0.21041	1	0.21108	1	0.22075	1	134	75	59	up	CJD_VglutCb
88	Cytosolic DNA-sensing pathway	88	89	89	106	89	82	82	90	0.15649	1	0.31907	1	0.15382	1	0.15782	1	0.16455	1	0.22018	1	36	20	16	up	CJD_VglutCb
89	Starch and sucrose metabolism	89	89.5	84	86	84	93	93	94	0.13671	1	0.19286	1	0.13906	1	0.25311	1	0.25136	1	0.25421	1	21	14	7	up	CJD_VglutCb
90	Apoptosis	90	90	95	95	98	84	85	83	0.1805	1	0.26156	1	0.18773	1	0.16477	1	0.16824	1	0.20173	1	118	67	51	up	CJD_VglutCb
91	Butanoate metabolism	91	91	92	91	91	91	91	106	0.15801	1	0.25218	1	0.1593	1	0.23573	1	0.23529	1	0.46105	1	21	12	9	up	CJD_VglutCb
92	Glyoxylate and dicarboxylate metabolism	91	91	85	72	85	97	97	102	0.14174	1	0.15704	1	0.14567	1	0.27334	1	0.27334	1	0.37697	1	24	17	7	up	CJD_VglutCb
93	Aldosterone-regulated sodium reabsorption	93	92.5	93	107	93	92	92	79	0.1597	1	0.32272	1	0.17141	1	0.24665	1	0.24944	1	0.19242	1	31	21	10	up	CJD_VglutCb
94	Protein digestion and absorption	94	93.5	95	73	96	94	93	74	0.1805	1	0.15892	1	0.1818	1	0.25505	1	0.25136	1	0.16718	1	48	29	19	up	CJD_VglutCb
95	beta-Alanine metabolism	95	94	94	100	93	94	93	109	0.17016	1	0.27558	1	0.17141	1	0.25505	1	0.25136	1	0.50492	1	26	15	11	up	CJD_VglutCb
96	PPAR signaling pathway	95	94	88	64	87	100	100	113	0.154	1	0.1402	1	0.1483	1	0.30532	1	0.29798	1	0.59146	1	49	32	17	up	CJD_VglutCb
97	Glycerophospholipid metabolism	97	94.5	95	108	97	89	89	94	0.1805	1	0.32374	1	0.18297	1	0.2211	1	0.21402	1	0.25421	1	81	47	34	up	CJD_VglutCb
98	Ras signaling pathway	98	96.5	95	70	95	106	106	98	0.1805	1	0.15481	1	0.17728	1	0.32743	1	0.32223	1	0.32783	1	185	105	80	up	CJD_VglutCb
99	Endocrine and other factor-regulated calcium reabsorption	99	99	101	95	104	99	99	85	0.22058	1	0.26156	1	0.23562	1	0.29806	1	0.29448	1	0.21482	1	38	24	14	up	CJD_VglutCb
100	Cell adhesion molecules (CAMs)	100	100	100	64	99	103	100	111	0.20466	1	0.1402	1	0.20195	1	0.30589	1	0.29798	1	0.55594	1	88	52	36	up	CJD_VglutCb
101	Alzheimer disease	1	1	1	1	1	9	1	9	1	0.0017907	1	0.002814	1	0.0019698	1	0.0035815	1	0.0024623	1	0.015321	158	55	103	down	CJD_VglutCb
102	Huntington disease	1	1	1	1	1	1	1	1	1	0.0017907	1	0.002814	1	0.0019698	1	0.0024623	1	0.0024623	1	0.003283	170	53	117	down	CJD_VglutCb
103	Oxidative phosphorylation	1	1	1	1	1	1	1	1	1	0.0017907	1	0.002814	1	0.0019698	1	0.0024623	1	0.0024623	1	0.003283	118	25	93	down	CJD_VglutCb
104	Parkinson disease	1	1	1	1	1	1	1	1	1	0.0017907	1	0.002814	1	0.0019698	1	0.0024623	1	0.0024623	1	0.003283	127	30	97	down	CJD_VglutCb
105	Ribosome	1	1	1	1	1	1	1	1	1	0.0017907	1	0.002814	1	0.0019698	1	0.0024623	1	0.0024623	1	0.003283	127	6	121	down	CJD_VglutCb
106	SNARE interactions in vesicular transport	1	1	1	1	1	1	9	1	1	0.0017907	1	0.002814	1	0.0019698	1	0.0024623	1	0.0039396	1	0.003283	30	6	24	down	CJD_VglutCb
107	Spliceosome	1	1	1	1	1	1	1	1	1	0.0017907	1	0.002814	1	0.0019698	1	0.0024623	1	0.0024623	1	0.003283	126	30	96	down	CJD_VglutCb
108	Protein export	8	4	1	8	1	9	1	7	1	0.0017907	1	0.0043773	1	0.0019698	1	0.0035815	1	0.0024623	1	0.005628	27	4	23	down	CJD_VglutCb
109	Proteasome	9	4.5	1	8	1	1	9	10	1	0.0017907	1	0.0043773	1	0.0019698	1	0.0024623	1	0.0039396	1	0.11228	42	6	36	down	CJD_VglutCb
110	Neuroactive ligand-receptor interaction	10	9.5	12	12	11	1	1	8	1	0.006566	1	0.016415	1	0.0049245	1	0.0024623	1	0.0024623	1	0.0073868	151	65	86	down	CJD_VglutCb
111	Protein processing in endoplasmic reticulum	11	11	1	11	11	9	11	11	1	0.0017907	1	0.016117	1	0.0049245	1	0.0035815	1	0.0071629	1	0.13251	148	52	96	down	CJD_VglutCb
112	Thermogenesis	11	11	1	10	1	12	12	15	1	0.0017907	1	0.0059094	1	0.0019698	1	0.014774	1	0.014774	1	0.25345	211	89	122	down	CJD_VglutCb
113	Antigen processing and presentation	13	13	13	17	13	13	13	12	1	0.036366	1	0.51653	1	0.022728	1	0.022728	1	0.025759	1	0.14281	44	14	30	down	CJD_VglutCb
114	Folate biosynthesis	14	14	14	14	14	14	15	13	1	0.34331	1	0.19839	1	0.33909	1	0.24294	1	0.26921	1	0.20542	21	10	11	down	CJD_VglutCb
115	Glycolysis / Gluconeogenesis	15	15	15	22	15	14	14	18	1	0.34537	1	0.83126	1	0.34931	1	0.24294	1	0.2617	1	0.72095	47	19	28	down	CJD_VglutCb
116	Phagosome	16	16	16	22	16	16	16	24	1	0.3915	1	0.83126	1	0.41243	1	0.49683	1	0.52077	1	1	108	46	62	down	CJD_VglutCb
117	Basal transcription factors	17	16.5	17	13	17	16	17	13	1	0.47739	1	0.080307	1	0.51447	1	0.49683	1	0.52747	1	0.20542	39	13	26	down	CJD_VglutCb
118	Ether lipid metabolism	18	19	20	26	20	16	17	18	0.99953	0.90847	1	0.96066	1	0.90296	1	0.49683	1	0.52747	1	0.72095	33	14	19	down	CJD_VglutCb
119	Glycosphingolipid biosynthesis	18	19	18	19	18	19	21	23	1	0.71022	1	0.65473	1	0.72883	1	0.66481	1	0.72789	1	0.83503	36	14	22	down	CJD_VglutCb
120	Base excision repair	20	19.5	20	22	20	19	19	17	1	0.90847	1	0.83126	1	0.90296	1	0.66481	1	0.64589	1	0.60716	32	15	17	down	CJD_VglutCb
121	Peroxisome	20	19.5	19	15	19	21	20	24	1	0.81591	1	0.29153	1	0.77859	1	0.66504	1	0.6983	1	1	76	30	46	down	CJD_VglutCb
122	Collecting duct acid secretion	22	20	20	17	20	22	22	18	1	0.90847	1	0.51653	1	0.90296	1	0.79061	1	0.79419	1	0.72095	18	8	10	down	CJD_VglutCb
123	Cytokine-cytokine receptor interaction	23	21.5	20	29	20	23	23	16	1	0.90847	0.96649	1	1	0.90296	1	0.80334	1	0.80676	1	0.56262	108	48	60	down	CJD_VglutCb
124	N-Glycan biosynthesis	24	22	20	16	20	29	31	24	0.99953	0.90847	1	0.50476	1	0.90296	0.99854	0.92458	0.99769	0.97982	1	1	47	20	27	down	CJD_VglutCb
125	Ribosome biogenesis in eukaryotes	25	24	20	29	20	24	24	24	0.99953	0.90847	0.96649	1	1	0.90296	1	0.9237	1	0.90687	1	1	72	30	42	down	CJD_VglutCb
126	Glutathione metabolism	26	25.5	27	29	27	24	24	21	0.95646	1	0.94673	1	0.95961	1	1	0.9237	1	0.90687	1	0.73689	50	19	31	down	CJD_VglutCb
127	p53 signaling pathway	26	25.5	27	29	27	24	24	21	0.98479	1	0.96649	1	0.99043	1	1	0.9237	1	0.90687	1	0.73689	64	29	35	down	CJD_VglutCb
128	DNA replication	28	26	26	29	26	24	27	24	0.99953	0.93944	0.6848	1	0.99658	0.9849	1	0.9237	0.99769	0.96169	1	1	35	18	17	down	CJD_VglutCb
129	Arachidonic acid metabolism	29	27	27	29	27	24	27	24	0.89613	1	0.71194	1	0.90041	1	1	0.9237	0.99769	0.96169	1	1	30	15	15	down	CJD_VglutCb
130	Glycosaminoglycan biosynthesis	29	27	27	22	27	33	33	24	0.90209	1	1	0.83126	0.90037	1	0.90859	1	0.91163	1	1	1	48	23	25	down	CJD_VglutCb
131	mRNA surveillance pathway	29	27	27	27	27	33	33	24	0.91754	1	0.99366	0.96942	0.91973	1	0.91125	1	0.91163	1	1	1	81	35	46	down	CJD_VglutCb
132	Nucleotide excision repair	29	27	27	19	27	33	33	24	0.94753	1	1	0.65473	0.94539	1	0.91125	1	0.91163	1	0.98803	1	43	18	25	down	CJD_VglutCb
133	Pyruvate metabolism	29	27	27	19	27	29	29	24	0.95646	1	1	0.65473	0.95758	1	0.99854	0.92458	0.99769	0.96249	1	1	32	14	18	down	CJD_VglutCb
134	RNA polymerase	29	27	27	27	27	33	33	24	0.83764	1	0.99366	0.96942	0.83302	1	0.80688	1	0.79547	1	0.7647	1	28	12	16	down	CJD_VglutCb
135	ABC transporters	35	28	27	29	27	33	33	24	0.057036	1	0.18377	1	0.058515	1	0.12228	1	0.12055	1	0.19242	1	34	24	10	down	CJD_VglutCb
136	Adherens junction	35	28	27	29	27	33	33	24	0.045854	1	0.31442	1	0.042351	1	0.053513	1	0.054646	1	0.13113	1	66	42	24	down	CJD_VglutCb
137	Adipocytokine signaling pathway	35	28	27	29	27	33	33	24	0.040433	1	0.13088	1	0.033666	1	0.047743	1	0.044404	1	0.19242	1	55	38	17	down	CJD_VglutCb
138	AGE-RAGE signaling pathway in diabetic complications	35	28	27	29	27	33	33	24	0.0016415	1	0.0078792	1	0.0021887	1	0.0049245	1	0.0049245	1	0.022512	1	82	61	21	down	CJD_VglutCb
139	Alanine, aspartate and glutamate metabolism	35	28	27	29	27	33	33	24	0.024837	1	0.062846	1	0.029547	1	0.03623	1	0.039748	1	0.041911	1	31	21	10	down	CJD_VglutCb
140	Alcoholism	35	28	27	29	27	33	33	24	0.72283	1	0.34846	1	0.7159	1	0.80421	1	0.79968	1	0.98435	1	92	49	43	down	CJD_VglutCb
141	Aldosterone synthesis and secretion	35	28	27	29	27	33	33	24	0.0034761	1	0.020929	1	0.0031102	1	0.0021887	1	0.002814	1	0.0024623	1	80	53	27	down	CJD_VglutCb
142	Aldosterone-regulated sodium reabsorption	35	28	27	29	27	33	33	24	0.1597	1	0.32272	1	0.17141	1	0.24665	1	0.24944	1	0.19242	1	31	21	10	down	CJD_VglutCb
143	Amino sugar and nucleotide sugar metabolism	35	28	27	29	27	33	33	24	0.83764	1	0.51508	1	0.83302	1	0.91125	1	0.91163	1	1	1	43	22	21	down	CJD_VglutCb
144	Aminoacyl-tRNA biosynthesis	35	28	27	29	27	33	33	24	0.0016415	1	0.019698	1	0.0021887	1	0.0034761	1	0.0039396	1	0.0039396	1	43	33	10	down	CJD_VglutCb
145	Amphetamine addiction	35	28	27	29	27	33	33	24	0.076877	1	0.14046	1	0.076295	1	0.095958	1	0.089204	1	0.12427	1	58	36	22	down	CJD_VglutCb
146	AMPK signaling pathway	35	28	27	29	27	33	33	24	0.0016415	1	0.0078792	1	0.002814	1	0.0026264	1	0.0015152	1	0.0039396	1	103	74	29	down	CJD_VglutCb
147	Amyotrophic lateral sclerosis (ALS)	35	28	27	29	27	33	33	24	0.43911	1	0.35819	1	0.42696	1	0.44426	1	0.43723	1	0.37368	1	49	27	22	down	CJD_VglutCb
148	Apelin signaling pathway	35	28	27	29	27	33	33	24	0.057036	1	0.10834	1	0.057624	1	0.060047	1	0.054646	1	0.053301	1	113	67	46	down	CJD_VglutCb
149	Apoptosis	35	28	27	29	27	33	33	24	0.1805	1	0.26156	1	0.18773	1	0.16477	1	0.16824	1	0.20173	1	118	67	51	down	CJD_VglutCb
150	Arginine and proline metabolism	35	28	27	29	27	33	33	24	0.54481	1	0.44439	1	0.52624	1	0.56181	1	0.56304	1	0.81048	1	41	22	19	down	CJD_VglutCb
151	Autophagy	35	28	27	29	27	33	33	24	0.018183	1	0.1402	1	0.020178	1	0.0078792	1	0.010189	1	0.022512	1	122	77	45	down	CJD_VglutCb
152	Axon guidance	35	28	27	29	27	33	33	24	0.00469	1	0.062846	1	0.003752	1	0.0021887	1	0.0015152	1	0.0039396	1	173	111	62	down	CJD_VglutCb
153	B cell receptor signaling pathway	35	28	27	29	27	33	33	24	0.0221	1	0.023174	1	0.016743	1	0.020659	1	0.017625	1	0.038521	1	57	39	18	down	CJD_VglutCb
154	beta-Alanine metabolism	35	28	27	29	27	33	33	24	0.17016	1	0.27558	1	0.17141	1	0.25505	1	0.25136	1	0.50492	1	26	15	11	down	CJD_VglutCb
155	Biosynthesis of unsaturated fatty acids	35	28	27	29	27	33	33	24	0.61929	1	0.255	1	0.60535	1	0.90859	1	0.90598	1	0.95389	1	28	18	10	down	CJD_VglutCb
156	Butanoate metabolism	35	28	27	29	27	33	33	24	0.15801	1	0.25218	1	0.1593	1	0.23573	1	0.23529	1	0.46105	1	21	12	9	down	CJD_VglutCb
157	C-type lectin receptor signaling pathway	35	28	27	29	27	33	33	24	0.026895	1	0.13884	1	0.021887	1	0.031441	1	0.038667	1	0.076682	1	79	50	29	down	CJD_VglutCb
158	Calcium signaling pathway	35	28	27	29	27	33	33	24	0.040433	1	0.071005	1	0.04575	1	0.030552	1	0.028691	1	0.01894	1	144	86	58	down	CJD_VglutCb
159	cAMP signaling pathway	35	28	27	29	27	33	33	24	0.0083338	1	0.062846	1	0.011438	1	0.031285	1	0.036051	1	0.031517	1	166	101	65	down	CJD_VglutCb
160	Carbohydrate digestion and absorption	35	28	27	29	27	33	33	24	0.023363	1	0.062846	1	0.02347	1	0.054573	1	0.054646	1	0.052397	1	27	21	6	down	CJD_VglutCb
161	Cell adhesion molecules (CAMs)	35	28	27	29	27	33	33	24	0.20466	1	0.1402	1	0.20195	1	0.30589	1	0.29798	1	0.55594	1	88	52	36	down	CJD_VglutCb
162	Cell cycle	35	28	27	29	27	33	33	24	0.54988	1	0.45524	1	0.53909	1	0.55037	1	0.55357	1	0.55594	1	108	61	47	down	CJD_VglutCb
163	Cellular senescence	35	28	27	29	27	33	33	24	0.15649	1	0.18037	1	0.15474	1	0.21041	1	0.21108	1	0.22075	1	134	75	59	down	CJD_VglutCb
164	Central carbon metabolism in cancer	35	28	27	29	27	33	33	24	0.091492	1	0.2134	1	0.094909	1	0.12228	1	0.12866	1	0.19242	1	56	36	20	down	CJD_VglutCb
165	cGMP-PKG signaling pathway	35	28	27	29	27	33	33	24	0.091492	1	0.1035	1	0.092975	1	0.22324	1	0.2274	1	0.21624	1	134	81	53	down	CJD_VglutCb
166	Chemical carcinogenesis	35	28	27	29	27	33	33	24	0.82296	1	0.80132	1	0.8162	1	0.86901	1	0.87157	1	0.98435	1	32	14	18	down	CJD_VglutCb
167	Chemokine signaling pathway	35	28	27	29	27	33	33	24	0.010506	1	0.049585	1	0.011696	1	0.0083338	1	0.0062676	1	0.0068943	1	127	80	47	down	CJD_VglutCb
168	Cholesterol metabolism	35	28	27	29	27	33	33	24	0.91754	1	0.81843	1	0.91973	1	0.95856	1	0.97284	1	1	1	31	15	16	down	CJD_VglutCb
169	Choline metabolism in cancer	35	28	27	29	27	33	33	24	0.0024623	1	0.045728	1	0.002814	1	0.0034761	1	0.0015152	1	0.0039396	1	86	62	24	down	CJD_VglutCb
170	Cholinergic synapse	35	28	27	29	27	33	33	24	0.02665	1	0.038608	1	0.021887	1	0.015971	1	0.015758	1	0.01343	1	100	61	39	down	CJD_VglutCb
171	Circadian entrainment	35	28	27	29	27	33	33	24	0.0024623	1	0.036113	1	0.002814	1	0.0021887	1	0.0015152	1	0.0024623	1	85	56	29	down	CJD_VglutCb
172	Circadian rhythm	35	28	27	29	27	33	33	24	0.058804	1	0.13884	1	0.057624	1	0.03623	1	0.042453	1	0.078113	1	28	17	11	down	CJD_VglutCb
173	Citrate cycle (TCA cycle)	35	28	27	29	27	33	33	24	0.87563	1	0.76062	1	0.87071	1	0.89402	1	0.88049	1	0.95389	1	28	13	15	down	CJD_VglutCb
174	Cocaine addiction	35	28	27	29	27	33	33	24	0.24182	1	0.27558	1	0.23938	1	0.30532	1	0.29798	1	0.43563	1	43	26	17	down	CJD_VglutCb
175	Cortisol synthesis and secretion	35	28	27	29	27	33	33	24	0.053862	1	0.34313	1	0.052015	1	0.022512	1	0.017625	1	0.036262	1	50	31	19	down	CJD_VglutCb
176	Cysteine and methionine metabolism	35	28	27	29	27	33	33	24	0.91754	1	0.8824	1	0.91973	1	0.94391	1	0.94294	1	1	1	39	18	21	down	CJD_VglutCb
177	Cytosolic DNA-sensing pathway	35	28	27	29	27	33	33	24	0.15649	1	0.31907	1	0.15382	1	0.15782	1	0.16455	1	0.22018	1	36	20	16	down	CJD_VglutCb
178	Dopaminergic synapse	35	28	27	29	27	33	33	24	0.017509	1	0.072525	1	0.016743	1	0.030552	1	0.035062	1	0.058365	1	115	70	45	down	CJD_VglutCb
179	Drug metabolism	35	28	27	29	27	33	33	24	0.91754	1	0.96649	1	0.91973	1	0.93101	1	0.92333	1	1	1	57	24	33	down	CJD_VglutCb
180	ECM-receptor interaction	35	28	27	29	27	33	33	24	0.0016415	1	0.0078792	1	0.002814	1	0.010214	1	0.0049245	1	0.0039396	1	65	45	20	down	CJD_VglutCb
181	Endocrine and other factor-regulated calcium reabsorption	35	28	27	29	27	33	33	24	0.22058	1	0.26156	1	0.23562	1	0.29806	1	0.29448	1	0.21482	1	38	24	14	down	CJD_VglutCb
182	Endocytosis	35	28	27	29	27	33	33	24	0.10223	1	0.17631	1	0.10603	1	0.10314	1	0.097103	1	0.13151	1	221	120	101	down	CJD_VglutCb
183	ErbB signaling pathway	35	28	27	29	27	33	33	24	0.020683	1	0.062846	1	0.021887	1	0.017678	1	0.017625	1	0.036262	1	78	52	26	down	CJD_VglutCb
184	Estrogen signaling pathway	35	28	27	29	27	33	33	24	0.32197	1	0.26156	1	0.33164	1	0.2808	1	0.28261	1	0.39033	1	98	52	46	down	CJD_VglutCb
185	Fanconi anemia pathway	35	28	27	29	27	33	33	24	0.017625	1	0.062846	1	0.011938	1	0.011162	1	0.013542	1	0.014971	1	46	28	18	down	CJD_VglutCb
186	Fat digestion and absorption	35	28	27	29	27	29	30	24	0.91754	1	0.79361	1	0.91973	1	0.99854	0.92458	0.99769	0.97177	1	1	19	9	10	down	CJD_VglutCb
187	Fatty acid degradation	35	28	27	29	27	33	33	24	0.091037	1	0.15481	1	0.091303	1	0.15272	1	0.15467	1	0.3656	1	35	22	13	down	CJD_VglutCb
188	Fatty acid elongation	35	28	27	29	27	33	33	24	0.82296	1	0.34313	1	0.8162	1	0.97547	1	0.97284	1	1	1	27	16	11	down	CJD_VglutCb
189	Fc epsilon RI signaling pathway	35	28	27	29	27	33	33	24	0.0071629	1	0.062846	1	0.0053722	1	0.006566	1	0.0073868	1	0.036113	1	49	35	14	down	CJD_VglutCb
190	Fc gamma R-mediated phagocytosis	35	28	27	29	27	33	33	24	0.041065	1	0.026264	1	0.03412	1	0.065761	1	0.063034	1	0.1595	1	80	51	29	down	CJD_VglutCb
191	Ferroptosis	35	28	27	29	27	33	33	24	0.7992	1	0.57564	1	0.7972	1	0.89402	1	0.88833	1	1	1	36	20	16	down	CJD_VglutCb
192	Focal adhesion	35	28	27	29	27	33	33	24	0.0024623	1	0.0039396	1	0.0021887	1	0.0021887	1	0.0015152	1	0.0024623	1	173	111	62	down	CJD_VglutCb
193	FoxO signaling pathway	35	28	27	29	27	33	33	24	0.10465	1	0.13088	1	0.10398	1	0.19019	1	0.19426	1	0.32634	1	114	73	41	down	CJD_VglutCb
194	Fructose and mannose metabolism	35	28	27	29	27	33	33	24	0.25589	1	0.49362	1	0.25143	1	0.34919	1	0.33379	1	0.69027	1	28	20	8	down	CJD_VglutCb
195	GABAergic synapse	35	28	27	29	27	33	33	24	0.26233	1	0.40852	1	0.27651	1	0.25505	1	0.25136	1	0.21624	1	78	43	35	down	CJD_VglutCb
196	Galactose metabolism	35	28	27	29	27	33	33	24	0.72458	1	0.56147	1	0.7159	1	0.87071	1	0.87157	1	1	1	26	15	11	down	CJD_VglutCb
197	Gap junction	35	28	27	29	27	33	33	24	0.074571	1	0.16916	1	0.074571	1	0.086034	1	0.078792	1	0.12296	1	77	47	30	down	CJD_VglutCb
198	Glucagon signaling pathway	35	28	27	29	27	33	33	24	0.023727	1	0.086928	1	0.016743	1	0.030552	1	0.029337	1	0.036262	1	80	53	27	down	CJD_VglutCb
199	Glutamatergic synapse	35	28	27	29	27	33	33	24	0.0016415	1	0.0039396	1	0.0021887	1	0.0021887	1	0.0015152	1	0.0024623	1	100	68	32	down	CJD_VglutCb
200	Glycerolipid metabolism	35	28	27	29	27	33	33	24	0.10964	1	0.19497	1	0.10751	1	0.11766	1	0.1118	1	0.12427	1	50	33	17	down	CJD_VglutCb
201	Glycerophospholipid metabolism	35	28	27	29	27	33	33	24	0.1805	1	0.32374	1	0.18297	1	0.2211	1	0.21402	1	0.25421	1	81	47	34	down	CJD_VglutCb
202	Glycine, serine and threonine metabolism	35	28	27	29	27	33	33	24	0.28481	1	0.30797	1	0.27686	1	0.30635	1	0.3193	1	0.35158	1	33	19	14	down	CJD_VglutCb
203	Glycosaminoglycan degradation	35	28	27	29	27	33	33	24	0.63463	1	0.56147	1	0.64641	1	0.69118	1	0.68085	1	0.74626	1	15	8	7	down	CJD_VglutCb
204	Glycosylphosphatidylinositol (GPI)-anchor biosynthesis	35	28	27	29	27	33	33	24	0.91754	1	0.94501	1	0.91973	1	0.93196	1	0.92618	1	1	1	25	11	14	down	CJD_VglutCb
205	Glyoxylate and dicarboxylate metabolism	35	28	27	29	27	33	33	24	0.14174	1	0.15704	1	0.14567	1	0.27334	1	0.27334	1	0.37697	1	24	17	7	down	CJD_VglutCb
206	GnRH signaling pathway	35	28	27	29	27	33	33	24	0.01108	1	0.054498	1	0.010868	1	0.011162	1	0.013729	1	0.031517	1	76	49	27	down	CJD_VglutCb
207	Hedgehog signaling pathway	35	28	27	29	27	33	33	24	0.0082075	1	0.03597	1	0.0055154	1	0.014633	1	0.022043	1	0.036262	1	41	31	10	down	CJD_VglutCb
208	HIF-1 signaling pathway	35	28	27	29	27	33	33	24	0.056973	1	0.26048	1	0.057624	1	0.06248	1	0.058781	1	0.091709	1	87	55	32	down	CJD_VglutCb
209	Hippo signaling pathway	35	28	27	29	27	33	33	24	0.14174	1	0.16666	1	0.14567	1	0.13148	1	0.13715	1	0.21363	1	136	79	57	down	CJD_VglutCb
210	Histidine metabolism	35	28	27	29	27	33	33	24	0.67646	1	0.61109	1	0.6747	1	0.74884	1	0.74341	1	1	1	16	9	7	down	CJD_VglutCb
211	Homologous recombination	35	28	27	29	27	33	33	24	0.095676	1	0.16666	1	0.094909	1	0.089069	1	0.089204	1	0.10287	1	35	23	12	down	CJD_VglutCb
212	IL-17 signaling pathway	35	28	27	29	27	33	33	24	0.54481	1	0.51084	1	0.55121	1	0.70361	1	0.7055	1	0.82623	1	52	29	23	down	CJD_VglutCb
213	Inflammatory mediator regulation of TRP channels	35	28	27	29	27	33	33	24	0.0039396	1	0.062846	1	0.0031102	1	0.0073868	1	0.0090914	1	0.014774	1	73	51	22	down	CJD_VglutCb
214	Inositol phosphate metabolism	35	28	27	29	27	33	33	24	0.0016415	1	0.0039396	1	0.0021887	1	0.0021887	1	0.0015152	1	0.0024623	1	66	56	10	down	CJD_VglutCb
215	Insulin resistance	35	28	27	29	27	33	33	24	0.0016415	1	0.0039396	1	0.0021887	1	0.0049245	1	0.0049245	1	0.027577	1	92	68	24	down	CJD_VglutCb
216	Insulin secretion	35	28	27	29	27	33	33	24	0.22209	1	0.32438	1	0.21395	1	0.30532	1	0.30083	1	0.12504	1	69	39	30	down	CJD_VglutCb
217	Insulin signaling pathway	35	28	27	29	27	33	33	24	0.017625	1	0.1092	1	0.014907	1	0.013729	1	0.010802	1	0.0305	1	119	77	42	down	CJD_VglutCb
218	JAK-STAT signaling pathway	35	28	27	29	27	33	33	24	0.10554	1	0.16916	1	0.10603	1	0.12374	1	0.12519	1	0.16718	1	95	58	37	down	CJD_VglutCb
219	Long-term depression	35	28	27	29	27	33	33	24	0.0024623	1	0.0078792	1	0.002814	1	0.0026264	1	0.0049245	1	0.0062204	1	53	39	14	down	CJD_VglutCb
220	Long-term potentiation	35	28	27	29	27	33	33	24	0.040433	1	0.20628	1	0.042351	1	0.03623	1	0.036051	1	0.05417	1	61	39	22	down	CJD_VglutCb
221	Longevity regulating pathway	35	28	27	29	27	33	33	24	0.0083338	1	0.1035	1	0.0080251	1	0.0026264	1	0.0015152	1	0.0062204	1	91	59	32	down	CJD_VglutCb
222	Lysine degradation	35	28	27	29	27	33	33	24	0.0077079	1	0.13945	1	0.003752	1	0.0026264	1	0.0049245	1	0.0039396	1	55	37	18	down	CJD_VglutCb
223	Lysosome	35	28	27	29	27	33	33	24	0.85291	1	0.63431	1	0.86122	1	0.8839	1	0.88049	1	0.91987	1	112	58	54	down	CJD_VglutCb
224	Mannose type O-glycan biosynthesis	35	28	27	29	27	33	33	24	0.27048	1	0.28388	1	0.27686	1	0.40177	1	0.41135	1	0.47458	1	21	14	7	down	CJD_VglutCb
225	MAPK signaling pathway	35	28	27	29	27	33	33	24	0.0094842	1	0.091538	1	0.0055154	1	0.011162	1	0.010189	1	0.014774	1	252	146	106	down	CJD_VglutCb
226	MicroRNAs in cancer	35	28	27	29	27	33	33	24	0.01108	1	0.091538	1	0.013507	1	0.0068515	1	0.005628	1	0.0062204	1	125	77	48	down	CJD_VglutCb
227	Mineral absorption	35	28	27	29	27	33	33	24	0.58723	1	0.56985	1	0.6045	1	0.64267	1	0.66237	1	0.65569	1	31	17	14	down	CJD_VglutCb
228	Mismatch repair	35	28	27	29	27	33	33	24	0.73733	1	0.54098	1	0.72584	1	0.80421	1	0.79547	1	0.89053	1	22	13	9	down	CJD_VglutCb
229	Mitophagy	35	28	27	29	27	33	33	24	0.58723	1	0.52781	1	0.58231	1	0.50368	1	0.50558	1	0.44386	1	61	32	29	down	CJD_VglutCb
230	Morphine addiction	35	28	27	29	27	33	33	24	0.15672	1	0.30522	1	0.1593	1	0.16477	1	0.1666	1	0.16433	1	77	46	31	down	CJD_VglutCb
231	mTOR signaling pathway	35	28	27	29	27	33	33	24	0.015643	1	0.038638	1	0.014774	1	0.0068515	1	0.0068515	1	0.010318	1	135	86	49	down	CJD_VglutCb
232	Mucin type O-glycan biosynthesis	35	28	27	29	27	33	33	24	0.84148	1	0.81843	1	0.84243	1	0.86901	1	0.87157	1	0.95389	1	21	9	12	down	CJD_VglutCb
233	Natural killer cell mediated cytotoxicity	35	28	27	29	27	33	33	24	0.14174	1	0.25777	1	0.15333	1	0.18072	1	0.1766	1	0.21624	1	62	37	25	down	CJD_VglutCb
234	Necroptosis	35	28	27	29	27	33	33	24	0.49742	1	0.49593	1	0.51301	1	0.5399	1	0.53864	1	0.66888	1	94	52	42	down	CJD_VglutCb
235	Neurotrophin signaling pathway	35	28	27	29	27	33	33	24	0.041065	1	0.19472	1	0.038359	1	0.03623	1	0.036051	1	0.11849	1	112	73	39	down	CJD_VglutCb
236	NF-kappa B signaling pathway	35	28	27	29	27	33	33	24	0.10177	1	0.271	1	0.10127	1	0.10982	1	0.1118	1	0.16718	1	66	39	27	down	CJD_VglutCb
237	Nicotinate and nicotinamide metabolism	35	28	27	29	27	33	33	24	0.89613	1	0.87479	1	0.89363	1	0.90859	1	0.90598	1	1	1	24	10	14	down	CJD_VglutCb
238	Nicotine addiction	35	28	27	29	27	33	33	24	0.45236	1	0.33952	1	0.42696	1	0.54102	1	0.53864	1	0.46355	1	34	20	14	down	CJD_VglutCb
239	NOD-like receptor signaling pathway	35	28	27	29	27	33	33	24	0.02665	1	0.1035	1	0.025213	1	0.022905	1	0.023821	1	0.051858	1	112	64	48	down	CJD_VglutCb
240	Notch signaling pathway	35	28	27	29	27	33	33	24	0.045854	1	0.031102	1	0.039056	1	0.043811	1	0.042161	1	0.048424	1	46	30	16	down	CJD_VglutCb
241	One carbon pool by folate	35	28	27	29	27	33	33	24	0.19957	1	0.1768	1	0.20387	1	0.33118	1	0.32903	1	0.53722	1	18	12	6	down	CJD_VglutCb
242	Other glycan degradation	35	28	27	29	27	33	33	24	0.56533	1	0.57564	1	0.57272	1	0.60289	1	0.59772	1	0.70848	1	17	11	6	down	CJD_VglutCb
243	Other types of O-glycan biosynthesis	35	28	27	29	27	33	33	24	0.10666	1	0.077917	1	0.10751	1	0.1309	1	0.12703	1	0.16718	1	20	12	8	down	CJD_VglutCb
244	Oxytocin signaling pathway	35	28	27	29	27	33	33	24	0.076877	1	0.1402	1	0.081221	1	0.07644	1	0.078792	1	0.11726	1	130	73	57	down	CJD_VglutCb
245	Pathways in cancer	35	28	27	29	27	33	33	24	0.0016415	1	0.045233	1	0.0031102	1	0.0021887	1	0.0015152	1	0.0062204	1	418	245	173	down	CJD_VglutCb
246	Pentose and glucuronate interconversions	35	28	27	29	27	29	32	24	0.9805	1	0.93312	1	0.99023	1	0.99854	0.92458	0.9976	0.98182	1	1	15	6	9	down	CJD_VglutCb
247	Pentose phosphate pathway	35	28	27	29	27	33	33	24	0.639	1	0.69346	1	0.64641	1	0.56181	1	0.56304	1	0.69027	1	23	13	10	down	CJD_VglutCb
248	Phosphatidylinositol signaling system	35	28	27	29	27	33	33	24	0.0016415	1	0.0039396	1	0.0021887	1	0.0021887	1	0.0015152	1	0.0024623	1	88	72	16	down	CJD_VglutCb
249	Phospholipase D signaling pathway	35	28	27	29	27	33	33	24	0.0016415	1	0.0089537	1	0.0021887	1	0.0021887	1	0.0015152	1	0.0024623	1	119	82	37	down	CJD_VglutCb
250	PI3K-Akt signaling pathway	35	28	27	29	27	33	33	24	0.080681	1	0.1402	1	0.079339	1	0.11766	1	0.12561	1	0.057979	1	263	148	115	down	CJD_VglutCb
251	Platelet activation	35	28	27	29	27	33	33	24	0.02665	1	0.062846	1	0.028968	1	0.029975	1	0.03417	1	0.036262	1	97	61	36	down	CJD_VglutCb
252	Porphyrin and chlorophyll metabolism	35	28	27	29	27	33	33	24	0.91754	1	0.73334	1	0.91973	1	0.90859	1	0.90756	1	0.89044	1	23	11	12	down	CJD_VglutCb
253	PPAR signaling pathway	35	28	27	29	27	33	33	24	0.154	1	0.1402	1	0.1483	1	0.30532	1	0.29798	1	0.59146	1	49	32	17	down	CJD_VglutCb
254	Prion diseases	35	28	27	29	27	33	33	24	0.82787	1	0.62708	1	0.82926	1	0.78151	1	0.78038	1	0.84024	1	24	13	11	down	CJD_VglutCb
255	Prolactin signaling pathway	35	28	27	29	27	33	33	24	0.0039396	1	0.033768	1	0.0075762	1	0.014633	1	0.018713	1	0.036262	1	58	44	14	down	CJD_VglutCb
256	Propanoate metabolism	35	28	27	29	27	33	33	24	0.72477	1	0.65558	1	0.7159	1	0.80421	1	0.79547	1	0.87393	1	28	14	14	down	CJD_VglutCb
257	Protein digestion and absorption	35	28	27	29	27	33	33	24	0.1805	1	0.15892	1	0.1818	1	0.25505	1	0.25136	1	0.16718	1	48	29	19	down	CJD_VglutCb
258	Proteoglycans in cancer	35	28	27	29	27	33	33	24	0.0016415	1	0.006566	1	0.0031102	1	0.0026264	1	0.0015152	1	0.0039396	1	172	108	64	down	CJD_VglutCb
259	Purine metabolism	35	28	27	29	27	33	33	24	0.91754	1	0.96649	1	0.91973	1	0.90859	1	0.90598	1	1	1	109	53	56	down	CJD_VglutCb
260	Pyrimidine metabolism	35	28	27	29	27	33	33	24	0.83186	1	0.89264	1	0.83302	1	0.78151	1	0.78441	1	0.89053	1	50	24	26	down	CJD_VglutCb
261	Rap1 signaling pathway	35	28	27	29	27	33	33	24	0.010189	1	0.012122	1	0.0091455	1	0.012927	1	0.015063	1	0.031517	1	174	105	69	down	CJD_VglutCb
262	Ras signaling pathway	35	28	27	29	27	33	33	24	0.1805	1	0.15481	1	0.17728	1	0.32743	1	0.32223	1	0.32783	1	185	105	80	down	CJD_VglutCb
263	Regulation of actin cytoskeleton	35	28	27	29	27	33	33	24	0.023363	1	0.062846	1	0.022696	1	0.017678	1	0.018688	1	0.031517	1	174	103	71	down	CJD_VglutCb
264	Relaxin signaling pathway	35	28	27	29	27	33	33	24	0.015758	1	0.091538	1	0.013325	1	0.015321	1	0.010189	1	0.036262	1	109	68	41	down	CJD_VglutCb
265	Renin secretion	35	28	27	29	27	33	33	24	0.79511	1	0.57564	1	0.7972	1	0.8839	1	0.88049	1	0.84126	1	52	28	24	down	CJD_VglutCb
266	Retinol metabolism	35	28	27	29	27	33	33	24	0.78413	1	0.80932	1	0.78704	1	0.72679	1	0.7221	1	0.82623	1	16	6	10	down	CJD_VglutCb
267	Retrograde endocannabinoid signaling	35	28	27	29	27	33	33	24	0.95646	1	0.96291	1	0.95305	1	0.90859	1	0.91163	1	0.96798	1	131	62	69	down	CJD_VglutCb
268	RIG-I-like receptor signaling pathway	35	28	27	29	27	33	33	24	0.55982	1	0.76662	1	0.56313	1	0.50368	1	0.50558	1	0.69633	1	44	21	23	down	CJD_VglutCb
269	RNA degradation	35	28	27	29	27	33	33	24	0.68261	1	0.56171	1	0.6747	1	0.60289	1	0.59772	1	0.81408	1	73	37	36	down	CJD_VglutCb
270	RNA transport	35	28	27	29	27	33	33	24	0.91754	1	0.96291	1	0.91973	1	0.91125	1	0.91163	1	1	1	146	70	76	down	CJD_VglutCb
271	Selenocompound metabolism	35	28	27	29	27	33	33	24	0.82787	1	0.61377	1	0.82926	1	0.88988	1	0.88049	1	0.91987	1	15	8	7	down	CJD_VglutCb
272	Serotonergic synapse	35	28	27	29	27	33	33	24	0.24149	1	0.16916	1	0.23389	1	0.34047	1	0.32903	1	0.22075	1	79	47	32	down	CJD_VglutCb
273	Signaling pathways regulating pluripotency of stem cells	35	28	27	29	27	33	33	24	0.024837	1	0.020929	1	0.021887	1	0.019698	1	0.018737	1	0.039396	1	107	64	43	down	CJD_VglutCb
274	Sphingolipid metabolism	35	28	27	29	27	33	33	24	0.93157	1	0.72716	1	0.92965	1	0.97547	1	0.97284	1	1	1	41	21	20	down	CJD_VglutCb
275	Sphingolipid signaling pathway	35	28	27	29	27	33	33	24	0.046587	1	0.13884	1	0.045962	1	0.07644	1	0.074912	1	0.21624	1	108	67	41	down	CJD_VglutCb
276	Starch and sucrose metabolism	35	28	27	29	27	33	33	24	0.13671	1	0.19286	1	0.13906	1	0.25311	1	0.25136	1	0.25421	1	21	14	7	down	CJD_VglutCb
277	Synaptic vesicle cycle	35	28	27	29	27	33	33	24	0.78087	1	0.83346	1	0.79274	1	0.8839	1	0.88049	1	0.6198	1	62	30	32	down	CJD_VglutCb
278	T cell receptor signaling pathway	35	28	27	29	27	33	33	24	0.046587	1	0.097354	1	0.04575	1	0.062221	1	0.061249	1	0.078101	1	73	46	27	down	CJD_VglutCb
279	Taste transduction	35	28	27	29	27	33	33	24	0.92279	1	0.85667	1	0.92472	1	0.92631	1	0.92244	1	0.95389	1	39	19	20	down	CJD_VglutCb
280	Terpenoid backbone biosynthesis	35	28	27	29	27	33	33	24	0.79511	1	0.70374	1	0.7972	1	0.89402	1	0.89062	1	1	1	21	11	10	down	CJD_VglutCb
281	TGF-beta signaling pathway	35	28	27	29	27	33	33	24	0.4068	1	0.271	1	0.39167	1	0.56862	1	0.56304	1	0.84106	1	73	42	31	down	CJD_VglutCb
282	Th1 and Th2 cell differentiation	35	28	27	29	27	33	33	24	0.0039396	1	0.031517	1	0.0031102	1	0.0043773	1	0.0078792	1	0.02717	1	57	41	16	down	CJD_VglutCb
283	Th17 cell differentiation	35	28	27	29	27	33	33	24	0.009849	1	0.062846	1	0.0055154	1	0.012073	1	0.010506	1	0.062676	1	68	45	23	down	CJD_VglutCb
284	Tight junction	35	28	27	29	27	33	33	24	0.028246	1	0.16916	1	0.029361	1	0.031285	1	0.02714	1	0.036262	1	125	74	51	down	CJD_VglutCb
285	TNF signaling pathway	35	28	27	29	27	33	33	24	0.01552	1	0.062846	1	0.011438	1	0.027756	1	0.024175	1	0.081747	1	80	52	28	down	CJD_VglutCb
286	Toll-like receptor signaling pathway	35	28	27	29	27	33	33	24	0.029182	1	0.091514	1	0.029361	1	0.10314	1	0.097122	1	0.16718	1	64	41	23	down	CJD_VglutCb
287	Transcriptional misregulation in cancer	35	28	27	29	27	33	33	24	0.065375	1	0.15892	1	0.072512	1	0.16375	1	0.16696	1	0.24231	1	129	80	49	down	CJD_VglutCb
288	Tryptophan metabolism	35	28	27	29	27	33	33	24	0.90209	1	0.76662	1	0.89363	1	0.91125	1	0.91163	1	1	1	27	12	15	down	CJD_VglutCb
289	Type I diabetes mellitus	35	28	27	29	27	33	33	24	0.72458	1	0.72086	1	0.7159	1	0.80421	1	0.79547	1	0.93386	1	19	10	9	down	CJD_VglutCb
290	Type II diabetes mellitus	35	28	27	29	27	33	33	24	0.0016415	1	0.009849	1	0.0021887	1	0.0026264	1	0.0015152	1	0.0024623	1	37	32	5	down	CJD_VglutCb
291	Tyrosine metabolism	35	28	27	29	27	33	33	24	0.91754	1	0.77208	1	0.91973	1	0.95779	1	0.95706	1	1	1	18	8	10	down	CJD_VglutCb
292	Ubiquitin mediated proteolysis	35	28	27	29	27	33	33	24	0.34126	1	0.70374	1	0.33859	1	0.33614	1	0.33379	1	0.69633	1	129	65	64	down	CJD_VglutCb
293	Valine, leucine and isoleucine degradation	35	28	27	29	27	33	33	24	0.74912	1	0.73034	1	0.73786	1	0.86901	1	0.87157	1	1	1	45	22	23	down	CJD_VglutCb
294	Vascular smooth muscle contraction	35	28	27	29	27	33	33	24	0.2228	1	0.18377	1	0.22923	1	0.30589	1	0.30229	1	0.27557	1	97	56	41	down	CJD_VglutCb
295	Vasopressin-regulated water reabsorption	35	28	27	29	27	33	33	24	0.95001	1	0.96649	1	0.95274	1	0.91125	1	0.91163	1	1	1	38	15	23	down	CJD_VglutCb
296	VEGF signaling pathway	35	28	27	29	27	33	33	24	0.02665	1	0.034024	1	0.024522	1	0.04147	1	0.039038	1	0.095631	1	51	34	17	down	CJD_VglutCb
297	Wnt signaling pathway	35	28	27	29	27	33	33	24	0.02665	1	0.090946	1	0.024522	1	0.029975	1	0.03324	1	0.079794	1	132	79	53	down	CJD_VglutCb

## Sheet: KEGG_CJD_vGluTCer
	geneset	ConsRank	ConsScore	mean	median	sum	stouffer	reporter	tail	mean_padj_up	mean_padj_down	median_padj_up	median_padj_down	sum_padj_up	sum_padj_down	stouffer_padj_up	stouffer_padj_down	reporter_padj_up	reporter_padj_down	tail_padj_up	tail_padj_down	genes_tot	genes_up	genes_dn	Dir	dataset
1	Aminoacyl-tRNA biosynthesis	1	1	1	2	1	2	1	1	0.0079992	1	0.034997	1	0.014284	0.9999	0.024998	1	0.024998	0.9998	0.064994	1	43	32	11	up	CJD_VglutCer
2	cAMP signaling pathway	1	1	1	21	1	1	1	1	0.0079992	1	0.1238	1	0.014284	0.9999	0.019998	1	0.024998	0.9998	0.064994	1	184	112	72	up	CJD_VglutCer
3	Purine metabolism	1	1	1	1	1	2	1	5	0.0079992	1	0.019998	1	0.014284	0.9999	0.024998	1	0.024998	0.9998	0.074993	1	117	74	43	up	CJD_VglutCer
4	Fatty acid degradation	4	1.5	7	5	1	2	1	1	0.011427	1	0.067266	1	0.014284	0.9999	0.024998	1	0.024998	0.9998	0.064994	1	35	26	9	up	CJD_VglutCer
5	Glycerolipid metabolism	4	1.5	1	5	1	2	1	14	0.0079992	1	0.067266	1	0.014284	0.9999	0.024998	1	0.024998	0.9998	0.08142	1	52	41	11	up	CJD_VglutCer
6	Nicotine addiction	4	1.5	1	12	1	2	1	5	0.0079992	1	0.069326	1	0.014284	0.9999	0.024998	1	0.024998	0.9998	0.074993	1	37	28	9	up	CJD_VglutCer
7	Hedgehog signaling pathway	7	3.5	6	29	1	2	1	5	0.009999	1	0.14412	1	0.014284	0.9999	0.024998	1	0.024998	0.9998	0.074993	1	42	32	10	up	CJD_VglutCer
8	Axon guidance	8	7	11	53	9	2	1	5	0.031664	1	0.26653	1	0.024442	0.9999	0.024998	1	0.024998	0.9998	0.074993	1	173	103	70	up	CJD_VglutCer
9	Propanoate metabolism	9	9	8	5	8	10	11	17	0.017498	1	0.067266	1	0.019998	0.9999	0.043073	1	0.044996	0.9998	0.11726	1	27	24	3	up	CJD_VglutCer
10	Calcium signaling pathway	10	9.5	10	16	11	9	9	1	0.029997	1	0.087769	1	0.028331	0.9999	0.035552	1	0.026664	0.9998	0.064994	1	167	104	63	up	CJD_VglutCer
11	Arginine and proline metabolism	11	10	9	2	10	10	10	13	0.019998	1	0.034997	1	0.027997	0.9999	0.043073	1	0.027997	0.9998	0.075377	1	42	30	12	up	CJD_VglutCer
12	Lysine degradation	12	11	11	5	13	14	11	5	0.031664	1	0.067266	1	0.032497	0.9999	0.04571	1	0.044996	0.9998	0.074993	1	55	37	18	up	CJD_VglutCer
13	Gap junction	13	13	13	30	13	10	13	17	0.032854	1	0.14749	1	0.032497	0.9999	0.043073	1	0.047995	0.9998	0.11726	1	78	53	25	up	CJD_VglutCer
14	Valine, leucine and isoleucine degradation	14	14	15	22	13	16	13	5	0.038663	1	0.14213	1	0.032497	0.9999	0.053745	1	0.047995	0.9998	0.074993	1	48	35	13	up	CJD_VglutCer
15	Pyruvate metabolism	15	16	16	16	11	15	16	23	0.038746	1	0.087769	1	0.028331	0.9999	0.049328	1	0.05176	0.9998	0.11738	1	32	25	7	up	CJD_VglutCer
16	Alanine, aspartate and glutamate metabolism	16	17	18	42	13	17	16	17	0.038885	1	0.19141	1	0.032497	0.9999	0.06117	1	0.05176	0.9998	0.11726	1	31	23	8	up	CJD_VglutCer
17	Proteoglycans in cancer	17	18	20	22	19	10	13	17	0.051995	1	0.14213	1	0.041049	0.9999	0.043073	1	0.047995	0.9998	0.11726	1	183	107	76	up	CJD_VglutCer
18	Inositol phosphate metabolism	18	18.5	13	62	17	18	19	61	0.032854	1	0.26893	1	0.034114	0.9999	0.064204	1	0.073839	0.9998	0.2485	1	71	50	21	up	CJD_VglutCer
19	Other types of O-glycan biosynthesis	18	18.5	17	5	18	21	19	24	0.03882	1	0.067266	1	0.035552	0.9999	0.068175	1	0.073839	0.9998	0.11932	1	22	16	6	up	CJD_VglutCer
20	Central carbon metabolism in cancer	20	19.5	19	41	20	20	19	15	0.043154	1	0.18681	1	0.053995	0.9999	0.065993	1	0.073839	0.9998	0.09999	1	60	38	22	up	CJD_VglutCer
21	Autophagy	21	20.5	22	19	23	18	18	24	0.061661	1	0.11899	1	0.065827	0.9999	0.064204	1	0.065549	0.9998	0.11932	1	124	76	48	up	CJD_VglutCer
22	Focal adhesion	22	22.5	22	53	23	21	19	31	0.061661	1	0.26653	1	0.065827	0.9999	0.068175	1	0.073839	0.9998	0.12544	1	180	103	77	up	CJD_VglutCer
23	Other glycan degradation	23	24.5	25	74	26	23	19	24	0.063994	1	0.30105	1	0.070902	0.9999	0.068793	1	0.073839	0.9998	0.11932	1	18	14	4	up	CJD_VglutCer
24	Glucagon signaling pathway	24	26	26	30	26	26	27	5	0.072407	1	0.14749	1	0.070902	0.9999	0.079421	1	0.075287	0.9998	0.074993	1	82	52	30	up	CJD_VglutCer
25	Glyoxylate and dicarboxylate metabolism	25	26.5	21	44	21	26	27	35	0.059042	1	0.21109	1	0.060903	0.9999	0.079421	1	0.075287	0.9998	0.17048	1	25	22	3	up	CJD_VglutCer
26	Mannose type O-glycan biosynthesis	25	26.5	26	36	26	26	27	47	0.072407	1	0.16101	1	0.070902	0.9999	0.079421	1	0.075287	0.9998	0.18977	1	21	17	4	up	CJD_VglutCer
27	Morphine addiction	25	26.5	22	90	21	26	27	41	0.061661	1	0.34103	1	0.060903	0.9999	0.079421	1	0.075287	0.9998	0.17362	1	85	50	35	up	CJD_VglutCer
28	cGMP-PKG signaling pathway	28	29	35	69	34	23	19	24	0.073677	1	0.28397	1	0.072188	0.9999	0.068793	1	0.073839	0.9998	0.11932	1	143	82	61	up	CJD_VglutCer
29	Aldosterone synthesis and secretion	29	29.5	46	36	46	23	19	16	0.087651	1	0.16101	1	0.085825	0.9999	0.068793	1	0.073839	0.9998	0.11374	1	84	48	36	up	CJD_VglutCer
30	Th17 cell differentiation	30	30.5	35	12	34	26	27	48	0.073677	1	0.069326	1	0.072188	0.9999	0.079421	1	0.075287	0.9998	0.1954	1	79	51	28	up	CJD_VglutCer
31	Phosphatidylinositol signaling system	31	31	26	50	26	26	36	62	0.072407	1	0.23558	1	0.070902	0.9999	0.079421	1	0.076104	0.9998	0.26497	1	94	63	31	up	CJD_VglutCer
32	MAPK signaling pathway	32	32	30	46	34	26	19	49	0.072934	1	0.231	1	0.072188	0.9999	0.079421	1	0.073839	0.9998	0.2039	1	263	145	118	up	CJD_VglutCer
33	Type II diabetes mellitus	33	33	30	62	26	36	27	46	0.072934	1	0.26893	1	0.070902	0.9999	0.088325	1	0.075287	0.9998	0.1852	1	39	25	14	up	CJD_VglutCer
34	Tryptophan metabolism	34	34	41	71	44	26	27	5	0.079548	1	0.28448	1	0.081325	0.9999	0.079421	1	0.075287	0.9998	0.074993	1	32	22	10	up	CJD_VglutCer
35	Choline metabolism in cancer	35	34.5	35	40	34	26	27	35	0.073677	1	0.16498	1	0.072188	0.9999	0.079421	1	0.075287	0.9998	0.17048	1	93	57	36	up	CJD_VglutCer
36	Cysteine and methionine metabolism	35	34.5	40	44	34	26	35	24	0.075992	1	0.21109	1	0.072188	0.9999	0.079421	1	0.075421	0.9998	0.11932	1	38	24	14	up	CJD_VglutCer
37	Adipocytokine signaling pathway	37	35	30	5	26	40	45	62	0.072934	1	0.067266	1	0.070902	0.9999	0.098627	1	0.094657	0.9998	0.26497	1	59	38	21	up	CJD_VglutCer
38	Renin secretion	38	35.5	30	22	26	45	41	41	0.072934	1	0.14213	1	0.070902	0.9999	0.10221	1	0.091355	0.9998	0.17362	1	58	39	19	up	CJD_VglutCer
39	Galactose metabolism	39	37.5	35	53	34	37	38	41	0.073677	1	0.26653	1	0.072188	0.9999	0.091883	1	0.087491	0.9998	0.17362	1	25	15	10	up	CJD_VglutCer
40	Tight junction	40	38	26	12	25	52	50	102	0.072407	1	0.069326	1	0.068793	0.9999	0.1311	1	0.13245	0.9998	0.408	1	141	85	56	up	CJD_VglutCer
41	RNA degradation	41	38.5	30	12	26	47	47	57	0.072934	1	0.069326	1	0.070902	0.9999	0.10893	1	0.11041	0.9998	0.23218	1	73	47	26	up	CJD_VglutCer
42	Prolactin signaling pathway	42	39.5	39	22	34	40	41	80	0.073839	1	0.14213	1	0.072188	0.9999	0.098627	1	0.091355	0.9998	0.33261	1	60	40	20	up	CJD_VglutCer
43	Glutamatergic synapse	43	40.5	41	69	34	40	41	31	0.079548	1	0.28397	1	0.072188	0.9999	0.098627	1	0.091355	0.9998	0.12544	1	104	63	41	up	CJD_VglutCer
44	Platelet activation	44	41	41	76	43	40	38	41	0.079548	1	0.31356	1	0.077202	0.9999	0.098627	1	0.087491	0.9998	0.17362	1	100	59	41	up	CJD_VglutCer
45	GnRH signaling pathway	45	42	51	62	46	38	37	31	0.099598	1	0.26893	1	0.085825	0.9999	0.096913	1	0.083235	0.9998	0.12544	1	77	48	29	up	CJD_VglutCer
46	Glycosaminoglycan degradation	46	43.5	41	33	42	48	47	45	0.079548	1	0.15704	1	0.076659	0.9999	0.10916	1	0.11041	0.9998	0.18132	1	17	11	6	up	CJD_VglutCer
47	Circadian entrainment	47	45	57	82	52	38	38	17	0.1042	1	0.32559	1	0.10385	0.9999	0.096913	1	0.087491	0.9998	0.11726	1	90	54	36	up	CJD_VglutCer
48	Apoptosis	48	46	48	46	51	46	46	17	0.087746	1	0.231	1	0.097637	0.9999	0.10695	1	0.10825	0.9998	0.11726	1	118	71	47	up	CJD_VglutCer
49	ABC transporters	49	47	48	2	46	50	50	24	0.087746	1	0.034997	1	0.085825	0.9999	0.13097	1	0.13245	0.9998	0.11932	1	35	22	13	up	CJD_VglutCer
50	Neuroactive ligand-receptor interaction	49	47	41	33	44	52	50	71	0.079548	1	0.15704	1	0.081325	0.9999	0.1311	1	0.13245	0.9998	0.28436	1	230	128	102	up	CJD_VglutCer
51	Cholinergic synapse	51	49.5	58	118	58	40	41	24	0.10634	1	0.46143	1	0.10412	0.9999	0.098627	1	0.091355	0.9998	0.11932	1	107	58	49	up	CJD_VglutCer
52	Insulin resistance	52	50	46	22	50	52	50	74	0.087651	1	0.14213	1	0.088391	0.9999	0.1311	1	0.13245	0.9998	0.31384	1	93	56	37	up	CJD_VglutCer
53	Citrate cycle (TCA cycle)	53	51	50	76	49	52	50	57	0.090391	1	0.31356	1	0.08693	0.9999	0.1311	1	0.13245	0.9998	0.23218	1	28	22	6	up	CJD_VglutCer
54	Phospholipase D signaling pathway	54	52	52	73	52	52	50	52	0.10114	1	0.2923	1	0.10385	0.9999	0.1311	1	0.13245	0.9998	0.20498	1	129	76	53	up	CJD_VglutCer
55	Cortisol synthesis and secretion	55	52.5	78	53	78	52	50	35	0.15845	1	0.26653	1	0.1587	0.9999	0.1311	1	0.13245	0.9998	0.17048	1	54	32	22	up	CJD_VglutCer
56	PPAR signaling pathway	55	52.5	53	5	52	79	80	35	0.1032	1	0.067266	1	0.10385	0.9999	0.19398	1	0.19331	0.9998	0.17048	1	52	33	19	up	CJD_VglutCer
57	Rap1 signaling pathway	55	52.5	53	53	52	52	50	96	0.1032	1	0.26653	1	0.10385	0.9999	0.1311	1	0.13245	0.9998	0.38364	1	182	103	79	up	CJD_VglutCer
58	TNF signaling pathway	55	52.5	53	53	52	49	49	53	0.1032	1	0.26653	1	0.10385	0.9999	0.11509	1	0.1257	0.9998	0.20677	1	83	52	31	up	CJD_VglutCer
59	Fructose and mannose metabolism	59	55	58	52	58	52	50	66	0.10634	1	0.24613	1	0.10412	0.9999	0.1311	1	0.13245	0.9998	0.27939	1	29	19	10	up	CJD_VglutCer
60	Oxytocin signaling pathway	60	60	68	96	70	52	50	34	0.11912	1	0.37176	1	0.12227	0.9999	0.1311	1	0.13245	0.9998	0.14352	1	136	73	63	up	CJD_VglutCer
61	VEGF signaling pathway	60	60	58	112	58	52	62	96	0.10634	1	0.40686	1	0.10412	0.9999	0.1311	1	0.13418	0.9998	0.38364	1	52	29	23	up	CJD_VglutCer
62	Terpenoid backbone biosynthesis	62	61	53	51	58	64	64	80	0.1032	1	0.24115	1	0.10412	0.9999	0.14374	1	0.14155	0.9998	0.33261	1	21	14	7	up	CJD_VglutCer
63	Amphetamine addiction	63	62	74	82	76	50	50	35	0.1363	1	0.32559	1	0.13683	0.9999	0.13097	1	0.13245	0.9998	0.17048	1	62	35	27	up	CJD_VglutCer
64	PI3K-Akt signaling pathway	63	62	70	68	69	52	50	56	0.12427	1	0.26997	1	0.11593	0.9999	0.1311	1	0.13245	0.9998	0.22069	1	280	156	124	up	CJD_VglutCer
65	Toll-like receptor signaling pathway	65	63.5	64	35	65	52	63	66	0.1109	1	0.15998	1	0.10984	0.9999	0.1311	1	0.13427	0.9998	0.27939	1	63	41	22	up	CJD_VglutCer
66	Glycerophospholipid metabolism	66	64.5	64	43	65	69	67	62	0.1109	1	0.19254	1	0.10984	0.9999	0.16375	1	0.16549	0.9998	0.26497	1	84	56	28	up	CJD_VglutCer
67	beta-Alanine metabolism	67	66	67	36	65	67	67	55	0.11372	1	0.16101	1	0.10984	0.9999	0.16292	1	0.16549	0.9998	0.21598	1	28	18	10	up	CJD_VglutCer
68	Fc epsilon RI signaling pathway	67	66	58	46	58	74	76	106	0.10634	1	0.231	1	0.10412	0.9999	0.17305	1	0.17525	0.9998	0.46162	1	51	33	18	up	CJD_VglutCer
69	Sphingolipid metabolism	67	66	58	53	52	74	75	127	0.10634	1	0.26653	1	0.10385	0.9999	0.17305	1	0.17225	0.9998	0.59057	1	41	26	15	up	CJD_VglutCer
70	AMPK signaling pathway	70	67	58	19	64	70	70	70	0.10634	1	0.11899	1	0.10561	0.9999	0.16554	1	0.1657	0.9998	0.2834	1	110	68	42	up	CJD_VglutCer
71	Circadian rhythm	71	67.5	68	62	68	67	67	80	0.11912	1	0.26893	1	0.11587	0.9999	0.16292	1	0.16549	0.9998	0.33261	1	28	18	10	up	CJD_VglutCer
72	Natural killer cell mediated cytotoxicity	72	69	74	62	73	65	65	76	0.1363	1	0.26893	1	0.13286	0.9999	0.14922	1	0.15229	0.9998	0.31503	1	67	41	26	up	CJD_VglutCer
73	Histidine metabolism	73	71.5	72	22	72	73	71	57	0.12804	1	0.14213	1	0.12943	0.9999	0.17039	1	0.17079	0.9998	0.23218	1	17	12	5	up	CJD_VglutCer
74	Inflammatory mediator regulation of TRP channels	74	72	73	53	75	70	71	105	0.12821	1	0.26653	1	0.13492	0.9999	0.16554	1	0.17079	0.9998	0.45576	1	82	48	34	up	CJD_VglutCer
75	Sphingolipid signaling pathway	75	75.5	64	75	58	76	78	140	0.1109	1	0.31224	1	0.10412	0.9999	0.17788	1	0.18884	0.9998	0.67604	1	108	64	44	up	CJD_VglutCer
76	Glycosaminoglycan biosynthesis	76	76	71	30	71	81	82	100	0.12506	1	0.14749	1	0.12309	0.9999	0.19641	1	0.19853	0.9998	0.38796	1	51	31	20	up	CJD_VglutCer
77	AGE-RAGE signaling pathway in diabetic complications	77	77.5	74	82	74	78	77	121	0.1363	1	0.32559	1	0.13404	0.9999	0.1846	1	0.1779	0.9998	0.55994	1	85	48	37	up	CJD_VglutCer
78	Relaxin signaling pathway	78	78.5	79	82	79	66	66	78	0.16758	1	0.32559	1	0.17098	0.9999	0.16089	1	0.15302	0.9998	0.32099	1	113	65	48	up	CJD_VglutCer
79	Lysosome	79	79.5	86	72	87	81	78	49	0.20642	1	0.28775	1	0.20793	0.9999	0.19641	1	0.18884	0.9998	0.2039	1	113	65	48	up	CJD_VglutCer
80	Ras signaling pathway	80	80	80	62	82	79	80	80	0.17998	1	0.26893	1	0.19193	0.9999	0.19398	1	0.19331	0.9998	0.33261	1	196	109	87	up	CJD_VglutCer
81	T cell receptor signaling pathway	81	81	82	81	81	77	71	91	0.18218	1	0.32096	1	0.18319	0.9999	0.1792	1	0.17079	0.9998	0.35051	1	80	47	33	up	CJD_VglutCer
82	Selenocompound metabolism	82	81.5	88	53	89	81	82	54	0.22198	1	0.26653	1	0.21841	0.9999	0.19641	1	0.19853	0.9998	0.2159	1	15	9	6	up	CJD_VglutCer
83	Insulin signaling pathway	83	82.5	86	90	85	70	71	80	0.20642	1	0.34103	1	0.19951	0.9999	0.16554	1	0.17079	0.9998	0.33261	1	124	69	55	up	CJD_VglutCer
84	Pathways in cancer	83	82.5	91	79	90	81	84	80	0.22723	1	0.32022	1	0.22283	0.9999	0.19641	1	0.2045	0.9998	0.33261	1	448	240	208	up	CJD_VglutCer
85	Glycolysis / Gluconeogenesis	85	83	83	82	83	87	88	66	0.18986	1	0.32559	1	0.1945	0.9999	0.21702	1	0.23089	0.9998	0.27939	1	50	31	19	up	CJD_VglutCer
86	MicroRNAs in cancer	86	83.5	77	79	77	100	101	88	0.14154	1	0.32022	1	0.14674	0.9999	0.30591	1	0.30294	0.9998	0.34797	1	129	71	58	up	CJD_VglutCer
87	Amino sugar and nucleotide sugar metabolism	87	84.5	80	36	79	89	89	96	0.17998	1	0.16101	1	0.17098	0.9999	0.2429	1	0.24874	0.9998	0.38364	1	43	26	17	up	CJD_VglutCer
88	ECM-receptor interaction	88	85	85	46	85	90	90	49	0.20398	1	0.231	1	0.19951	0.9999	0.24975	1	0.26242	0.9998	0.2039	1	69	41	28	up	CJD_VglutCer
89	Fanconi anemia pathway	89	88	98	90	98	86	86	79	0.28609	1	0.34103	1	0.28609	0.9999	0.2144	1	0.21515	0.9998	0.32959	1	46	25	21	up	CJD_VglutCer
90	Estrogen signaling pathway	90	90	94	95	95	85	86	66	0.27359	1	0.3547	1	0.27226	0.9999	0.21339	1	0.21515	0.9998	0.27939	1	105	58	47	up	CJD_VglutCer
91	Glycosphingolipid biosynthesis	91	91	88	107	87	91	91	140	0.22198	1	0.40514	1	0.20793	0.9999	0.26723	1	0.26569	0.9998	0.67604	1	40	26	14	up	CJD_VglutCer
92	NOD-like receptor signaling pathway	91	91	88	82	90	102	100	92	0.22198	1	0.32559	1	0.22283	0.9999	0.31056	1	0.30177	0.9998	0.35692	1	112	64	48	up	CJD_VglutCer
93	Th1 and Th2 cell differentiation	93	92	100	22	99	92	92	65	0.29877	1	0.14213	1	0.29237	0.9999	0.2741	1	0.27997	0.9998	0.27659	1	67	39	28	up	CJD_VglutCer
94	Renin-angiotensin system	94	94	95	127	95	93	92	80	0.27872	1	0.50626	1	0.27226	0.9999	0.27847	1	0.27997	0.9998	0.33261	1	15	9	6	up	CJD_VglutCer
95	Butanoate metabolism	95	94.5	84	101	83	94	95	110	0.19736	1	0.37278	1	0.1945	0.9999	0.27892	1	0.2856	0.9998	0.4737	1	20	15	5	up	CJD_VglutCer
96	Cholesterol metabolism	95	94.5	95	16	94	109	109	35	0.27872	1	0.087769	1	0.27167	0.9999	0.39996	1	0.39739	0.9998	0.17048	1	35	21	14	up	CJD_VglutCer
97	Mucin type O-glycan biosynthesis	95	94.5	92	90	92	98	97	110	0.24758	1	0.34103	1	0.24901	0.9999	0.29834	1	0.29128	0.9998	0.4737	1	24	15	9	up	CJD_VglutCer
98	Nucleotide excision repair	98	97	108	144	107	87	85	60	0.40015	1	0.65424	1	0.38996	0.9999	0.21702	1	0.21386	0.9998	0.24731	1	42	21	21	up	CJD_VglutCer
99	Starch and sucrose metabolism	99	98.5	103	147	104	94	92	71	0.35063	1	0.68034	1	0.36823	0.9999	0.27892	1	0.27997	0.9998	0.28436	1	23	11	12	up	CJD_VglutCer
100	Pyrimidine metabolism	100	100	103	101	103	99	97	99	0.35063	1	0.37278	1	0.36307	0.9999	0.29916	1	0.29128	0.9998	0.38441	1	51	28	23	up	CJD_VglutCer
101	Alzheimer disease	1	1	1	1	1	1	1	1	1	0.0028569	1	0.0028569	1	0.0028569	1	0.003333	1	0.0028569	1	0.0028569	160	49	111	down	CJD_VglutCer
102	Huntington disease	1	1	1	1	1	1	1	1	1	0.0028569	1	0.0028569	1	0.0028569	1	0.003333	1	0.0028569	1	0.0028569	176	58	118	down	CJD_VglutCer
103	Oxidative phosphorylation	1	1	1	1	1	1	1	1	1	0.0028569	1	0.0028569	1	0.0028569	1	0.003333	1	0.0028569	1	0.0028569	124	24	100	down	CJD_VglutCer
104	Parkinson disease	1	1	1	1	1	1	1	1	1	0.0028569	1	0.0028569	1	0.0028569	1	0.003333	1	0.0028569	1	0.0028569	135	33	102	down	CJD_VglutCer
105	Ribosome	1	1	1	1	1	1	1	1	1	0.0028569	1	0.0028569	1	0.0028569	1	0.003333	1	0.0028569	1	0.0028569	128	17	111	down	CJD_VglutCer
106	Spliceosome	1	1	1	1	1	1	1	1	1	0.0028569	1	0.0028569	1	0.0028569	1	0.003333	1	0.0028569	1	0.0028569	127	35	92	down	CJD_VglutCer
107	Thermogenesis	1	1	1	1	1	7	1	1	1	0.0028569	1	0.0028569	1	0.0028569	1	0.0057137	1	0.0028569	1	0.0028569	214	77	137	down	CJD_VglutCer
108	SNARE interactions in vesicular transport	8	8	8	8	8	8	8	10	1	0.019998	1	0.094991	1	0.037496	1	0.09749	1	0.059994	1	0.32197	29	7	22	down	CJD_VglutCer
109	Synaptic vesicle cycle	9	9.5	10	13	10	9	9	8	1	0.14799	1	0.31535	1	0.13399	1	0.12221	1	0.12888	0.93807	0.024998	71	29	42	down	CJD_VglutCer
110	Protein export	10	10	9	11	9	10	10	11	1	0.075548	1	0.29164	1	0.086658	1	0.22798	1	0.23398	1	0.66763	27	8	19	down	CJD_VglutCer
111	Collecting duct acid secretion	11	11	11	9	11	11	11	9	1	0.40663	1	0.10399	1	0.38663	1	0.27634	1	0.28179	0.88434	0.06666	20	7	13	down	CJD_VglutCer
112	Notch signaling pathway	12	12.5	11	9	11	14	14	15	1	0.40663	1	0.10399	1	0.38663	1	0.74259	1	0.75326	0.93807	0.94791	49	17	32	down	CJD_VglutCer
113	Antigen processing and presentation	13	13	13	14	13	12	13	11	1	0.43996	1	0.39425	1	0.45688	1	0.57071	1	0.57071	0.96811	0.66763	50	19	31	down	CJD_VglutCer
114	Cytokine-cytokine receptor interaction	14	14	14	11	14	18	18	11	1	0.6885	1	0.29164	1	0.64708	0.96521	1	0.9725	0.9998	0.91258	0.66763	121	53	68	down	CJD_VglutCer
115	Endocytosis	15	15	15	16	15	14	14	18	1	0.85241	1	0.80815	1	0.79117	1	0.74259	1	0.75326	0.98241	1	228	101	127	down	CJD_VglutCer
116	Transcriptional misregulation in cancer	16	15.5	17	21	17	12	12	14	0.99686	0.97637	0.9742	1	0.99403	0.9999	1	0.57071	1	0.56661	0.96811	0.77849	138	61	77	down	CJD_VglutCer
117	Base excision repair	17	16	15	16	15	17	17	16	1	0.85241	1	0.80815	1	0.79117	1	0.90697	1	0.93638	0.93807	0.95755	31	12	19	down	CJD_VglutCer
118	p53 signaling pathway	18	16.5	18	21	17	16	16	16	0.93628	1	0.66614	1	0.94265	0.9999	1	0.75242	1	0.77117	0.91258	0.95755	62	31	31	down	CJD_VglutCer
119	ABC transporters	19	18	18	21	17	18	18	18	0.087746	1	0.034997	1	0.085825	0.9999	0.13097	1	0.13245	0.9998	0.11932	1	35	22	13	down	CJD_VglutCer
120	Adherens junction	19	18	18	21	17	18	18	18	0.60733	1	0.65238	1	0.61298	0.9999	0.588	1	0.58483	0.9998	0.55994	1	67	34	33	down	CJD_VglutCer
121	Adipocytokine signaling pathway	19	18	18	21	17	18	18	18	0.072934	1	0.067266	1	0.070902	0.9999	0.098627	1	0.094657	0.9998	0.26497	1	59	38	21	down	CJD_VglutCer
122	AGE-RAGE signaling pathway in diabetic complications	19	18	18	21	17	18	18	18	0.1363	1	0.32559	1	0.13404	0.9999	0.1846	1	0.1779	0.9998	0.55994	1	85	48	37	down	CJD_VglutCer
123	Alanine, aspartate and glutamate metabolism	19	18	18	21	17	18	18	18	0.038885	1	0.19141	1	0.032497	0.9999	0.06117	1	0.05176	0.9998	0.11726	1	31	23	8	down	CJD_VglutCer
124	Alcoholism	19	18	18	20	17	18	18	18	0.9928	1	1	0.92691	0.99378	0.9999	0.98165	1	0.97946	0.9998	0.96022	1	100	43	57	down	CJD_VglutCer
125	Aldosterone synthesis and secretion	19	18	18	21	17	18	18	18	0.087651	1	0.16101	1	0.085825	0.9999	0.068793	1	0.073839	0.9998	0.11374	1	84	48	36	down	CJD_VglutCer
126	Aldosterone-regulated sodium reabsorption	19	18	18	21	17	18	18	18	0.73915	1	0.69954	1	0.74302	0.9999	0.72306	1	0.71852	0.9998	0.77252	1	30	14	16	down	CJD_VglutCer
127	Amino sugar and nucleotide sugar metabolism	19	18	18	21	17	18	18	18	0.17998	1	0.16101	1	0.17098	0.9999	0.2429	1	0.24874	0.9998	0.38364	1	43	26	17	down	CJD_VglutCer
128	Aminoacyl-tRNA biosynthesis	19	18	18	21	17	18	18	18	0.0079992	1	0.034997	1	0.014284	0.9999	0.024998	1	0.024998	0.9998	0.064994	1	43	32	11	down	CJD_VglutCer
129	Amphetamine addiction	19	18	18	21	17	18	18	18	0.1363	1	0.32559	1	0.13683	0.9999	0.13097	1	0.13245	0.9998	0.17048	1	62	35	27	down	CJD_VglutCer
130	AMPK signaling pathway	19	18	18	21	17	18	18	18	0.10634	1	0.11899	1	0.10561	0.9999	0.16554	1	0.1657	0.9998	0.2834	1	110	68	42	down	CJD_VglutCer
131	Amyotrophic lateral sclerosis (ALS)	19	18	18	21	17	18	18	18	0.55333	1	0.41752	1	0.54116	0.9999	0.6188	1	0.60814	0.9998	0.88391	1	49	30	19	down	CJD_VglutCer
132	Apelin signaling pathway	19	18	18	21	17	18	18	18	0.77259	1	0.69073	1	0.77317	0.9999	0.72306	1	0.71852	0.9998	0.70753	1	120	59	61	down	CJD_VglutCer
133	Apoptosis	19	18	18	21	17	18	18	18	0.087746	1	0.231	1	0.097637	0.9999	0.10695	1	0.10825	0.9998	0.11726	1	118	71	47	down	CJD_VglutCer
134	Arachidonic acid metabolism	19	18	18	21	17	18	18	18	0.45226	1	0.34103	1	0.46012	0.9999	0.41306	1	0.41589	0.9998	0.4819	1	37	20	17	down	CJD_VglutCer
135	Arginine and proline metabolism	19	18	18	21	17	18	18	18	0.019998	1	0.034997	1	0.027997	0.9999	0.043073	1	0.027997	0.9998	0.075377	1	42	30	12	down	CJD_VglutCer
136	Autophagy	19	18	18	21	17	18	18	18	0.061661	1	0.11899	1	0.065827	0.9999	0.064204	1	0.065549	0.9998	0.11932	1	124	76	48	down	CJD_VglutCer
137	Axon guidance	19	18	18	21	17	18	18	18	0.031664	1	0.26653	1	0.024442	0.9999	0.024998	1	0.024998	0.9998	0.074993	1	173	103	70	down	CJD_VglutCer
138	B cell receptor signaling pathway	19	18	18	21	17	18	18	18	0.47199	1	0.4817	1	0.46606	0.9999	0.41014	1	0.40915	0.9998	0.46162	1	60	33	27	down	CJD_VglutCer
139	Basal transcription factors	19	18	18	21	17	18	18	18	0.55333	1	0.50626	1	0.53033	0.9999	0.48979	1	0.50228	0.9998	0.28436	1	40	21	19	down	CJD_VglutCer
140	beta-Alanine metabolism	19	18	18	21	17	18	18	18	0.11372	1	0.16101	1	0.10984	0.9999	0.16292	1	0.16549	0.9998	0.21598	1	28	18	10	down	CJD_VglutCer
141	Biosynthesis of unsaturated fatty acids	19	18	18	21	17	18	18	18	0.86412	1	0.89238	1	0.86015	0.9999	0.78114	1	0.78161	0.9998	0.74647	1	30	14	16	down	CJD_VglutCer
142	Butanoate metabolism	19	18	18	21	17	18	18	18	0.19736	1	0.37278	1	0.1945	0.9999	0.27892	1	0.2856	0.9998	0.4737	1	20	15	5	down	CJD_VglutCer
143	C-type lectin receptor signaling pathway	19	18	18	21	17	18	18	18	0.53793	1	0.60705	1	0.53033	0.9999	0.46187	1	0.47595	0.9998	0.74647	1	81	42	39	down	CJD_VglutCer
144	Calcium signaling pathway	19	18	18	21	17	18	18	18	0.029997	1	0.087769	1	0.028331	0.9999	0.035552	1	0.026664	0.9998	0.064994	1	167	104	63	down	CJD_VglutCer
145	cAMP signaling pathway	19	18	18	21	17	18	18	18	0.0079992	1	0.1238	1	0.014284	0.9999	0.019998	1	0.024998	0.9998	0.064994	1	184	112	72	down	CJD_VglutCer
146	Carbohydrate digestion and absorption	19	18	18	21	17	18	18	18	0.5583	1	0.69692	1	0.56069	0.9999	0.588	1	0.58483	0.9998	0.63918	1	27	13	14	down	CJD_VglutCer
147	Cell adhesion molecules (CAMs)	19	18	18	21	17	18	18	18	0.28644	1	0.3872	1	0.29237	0.9999	0.41306	1	0.41962	0.9998	0.5874	1	101	59	42	down	CJD_VglutCer
148	Cell cycle	19	18	18	21	17	18	18	18	0.51028	1	0.69388	1	0.50077	0.9999	0.60979	1	0.60814	0.9998	0.33261	1	109	54	55	down	CJD_VglutCer
149	Cellular senescence	19	18	18	21	17	18	18	18	0.53793	1	0.41452	1	0.53033	0.9999	0.75904	1	0.74841	0.9998	0.75657	1	141	80	61	down	CJD_VglutCer
150	Central carbon metabolism in cancer	19	18	18	21	17	18	18	18	0.043154	1	0.18681	1	0.053995	0.9999	0.065993	1	0.073839	0.9998	0.09999	1	60	38	22	down	CJD_VglutCer
151	cGMP-PKG signaling pathway	19	18	18	21	17	18	18	18	0.073677	1	0.28397	1	0.072188	0.9999	0.068793	1	0.073839	0.9998	0.11932	1	143	82	61	down	CJD_VglutCer
152	Chemical carcinogenesis	19	18	18	18	17	18	18	18	0.92217	1	1	0.81325	0.92906	0.9999	0.7892	1	0.78161	0.9998	0.70753	1	37	13	24	down	CJD_VglutCer
153	Chemokine signaling pathway	19	18	18	21	17	18	18	18	0.55333	1	0.46987	1	0.55859	0.9999	0.50197	1	0.48605	0.9998	0.52798	1	134	70	64	down	CJD_VglutCer
154	Cholesterol metabolism	19	18	18	21	17	18	18	18	0.27872	1	0.087769	1	0.27167	0.9999	0.39996	1	0.39739	0.9998	0.17048	1	35	21	14	down	CJD_VglutCer
155	Choline metabolism in cancer	19	18	18	21	17	18	18	18	0.073677	1	0.16498	1	0.072188	0.9999	0.079421	1	0.075287	0.9998	0.17048	1	93	57	36	down	CJD_VglutCer
156	Cholinergic synapse	19	18	18	21	17	18	18	18	0.10634	1	0.46143	1	0.10412	0.9999	0.098627	1	0.091355	0.9998	0.11932	1	107	58	49	down	CJD_VglutCer
157	Circadian entrainment	19	18	18	21	17	18	18	18	0.1042	1	0.32559	1	0.10385	0.9999	0.096913	1	0.087491	0.9998	0.11726	1	90	54	36	down	CJD_VglutCer
158	Circadian rhythm	19	18	18	21	17	18	18	18	0.11912	1	0.26893	1	0.11587	0.9999	0.16292	1	0.16549	0.9998	0.33261	1	28	18	10	down	CJD_VglutCer
159	Citrate cycle (TCA cycle)	19	18	18	21	17	18	18	18	0.090391	1	0.31356	1	0.08693	0.9999	0.1311	1	0.13245	0.9998	0.23218	1	28	22	6	down	CJD_VglutCer
160	Cocaine addiction	19	18	18	21	17	18	18	18	0.28038	1	0.37176	1	0.27626	0.9999	0.388	1	0.38355	0.9998	0.46162	1	47	27	20	down	CJD_VglutCer
161	Cortisol synthesis and secretion	19	18	18	21	17	18	18	18	0.15845	1	0.26653	1	0.1587	0.9999	0.1311	1	0.13245	0.9998	0.17048	1	54	32	22	down	CJD_VglutCer
162	Cysteine and methionine metabolism	19	18	18	21	17	18	18	18	0.075992	1	0.21109	1	0.072188	0.9999	0.079421	1	0.075421	0.9998	0.11932	1	38	24	14	down	CJD_VglutCer
163	Cytosolic DNA-sensing pathway	19	18	18	21	17	18	18	18	0.87631	1	0.82901	1	0.87309	0.9999	0.81509	1	0.81545	0.9998	0.77612	1	36	18	18	down	CJD_VglutCer
164	DNA replication	19	18	18	21	17	18	18	18	0.52499	1	0.374	1	0.52543	0.9999	0.45378	1	0.44412	0.9998	0.52798	1	34	18	16	down	CJD_VglutCer
165	Dopaminergic synapse	19	18	18	21	17	18	18	18	0.48495	1	0.46143	1	0.46929	0.9999	0.48979	1	0.48515	0.9998	0.63918	1	124	66	58	down	CJD_VglutCer
166	Drug metabolism	19	18	18	21	17	18	18	18	0.93582	1	0.93491	1	0.93074	0.9999	0.87168	1	0.87844	0.9998	0.80123	1	64	29	35	down	CJD_VglutCer
167	ECM-receptor interaction	19	18	18	21	17	18	18	18	0.20398	1	0.231	1	0.19951	0.9999	0.24975	1	0.26242	0.9998	0.2039	1	69	41	28	down	CJD_VglutCer
168	Endocrine and other factor-regulated calcium reabsorption	19	18	18	21	17	18	18	18	0.68281	1	0.40681	1	0.6924	0.9999	0.71753	1	0.71385	0.9998	0.80112	1	41	23	18	down	CJD_VglutCer
169	ErbB signaling pathway	19	18	18	21	17	18	18	18	0.32314	1	0.40514	1	0.32314	0.9999	0.34587	1	0.33285	0.9998	0.41083	1	80	45	35	down	CJD_VglutCer
170	Estrogen signaling pathway	19	18	18	21	17	18	18	18	0.27359	1	0.3547	1	0.27226	0.9999	0.21339	1	0.21515	0.9998	0.27939	1	105	58	47	down	CJD_VglutCer
171	Ether lipid metabolism	19	18	18	21	17	18	18	18	0.695	1	0.39185	1	0.70353	0.9999	0.71753	1	0.71701	0.9998	0.67604	1	35	18	17	down	CJD_VglutCer
172	Fanconi anemia pathway	19	18	18	21	17	18	18	18	0.28609	1	0.34103	1	0.28609	0.9999	0.2144	1	0.21515	0.9998	0.32959	1	46	25	21	down	CJD_VglutCer
173	Fat digestion and absorption	19	18	18	21	17	18	18	18	0.40104	1	0.31356	1	0.3956	0.9999	0.44365	1	0.42937	0.9998	0.4737	1	21	14	7	down	CJD_VglutCer
174	Fatty acid degradation	19	18	18	21	17	18	18	18	0.011427	1	0.067266	1	0.014284	0.9999	0.024998	1	0.024998	0.9998	0.064994	1	35	26	9	down	CJD_VglutCer
175	Fatty acid elongation	19	18	18	21	17	18	18	18	0.92561	1	0.82968	1	0.93074	0.9999	0.87548	1	0.87844	0.9998	0.92013	1	27	12	15	down	CJD_VglutCer
176	Fc epsilon RI signaling pathway	19	18	18	21	17	18	18	18	0.10634	1	0.231	1	0.10412	0.9999	0.17305	1	0.17525	0.9998	0.46162	1	51	33	18	down	CJD_VglutCer
177	Fc gamma R-mediated phagocytosis	19	18	18	15	17	18	18	18	0.92561	1	1	0.6266	0.93074	0.9999	0.8855	1	0.88729	0.9998	0.91258	1	82	34	48	down	CJD_VglutCer
178	Ferroptosis	19	18	18	21	17	18	18	18	0.62425	1	0.93324	1	0.63922	0.9999	0.6087	1	0.60814	0.9998	0.63964	1	36	16	20	down	CJD_VglutCer
179	Focal adhesion	19	18	18	21	17	18	18	18	0.061661	1	0.26653	1	0.065827	0.9999	0.068175	1	0.073839	0.9998	0.12544	1	180	103	77	down	CJD_VglutCer
180	Folate biosynthesis	19	18	18	21	17	18	18	18	0.89175	1	0.69073	1	0.88187	0.9999	0.86405	1	0.8598	0.9998	0.95509	1	21	10	11	down	CJD_VglutCer
181	FoxO signaling pathway	19	18	18	21	17	18	18	18	0.58259	1	0.40681	1	0.57759	0.9999	0.71653	1	0.70551	0.9998	0.73436	1	112	62	50	down	CJD_VglutCer
182	Fructose and mannose metabolism	19	18	18	21	17	18	18	18	0.10634	1	0.24613	1	0.10412	0.9999	0.1311	1	0.13245	0.9998	0.27939	1	29	19	10	down	CJD_VglutCer
183	GABAergic synapse	19	18	18	21	17	18	18	18	0.695	1	0.73162	1	0.70353	0.9999	0.69	1	0.70551	0.9998	0.73585	1	83	41	42	down	CJD_VglutCer
184	Galactose metabolism	19	18	18	21	17	18	18	18	0.073677	1	0.26653	1	0.072188	0.9999	0.091883	1	0.087491	0.9998	0.17362	1	25	15	10	down	CJD_VglutCer
185	Gap junction	19	18	18	21	17	18	18	18	0.032854	1	0.14749	1	0.032497	0.9999	0.043073	1	0.047995	0.9998	0.11726	1	78	53	25	down	CJD_VglutCer
186	Glucagon signaling pathway	19	18	18	21	17	18	18	18	0.072407	1	0.14749	1	0.070902	0.9999	0.079421	1	0.075287	0.9998	0.074993	1	82	52	30	down	CJD_VglutCer
187	Glutamatergic synapse	19	18	18	21	17	18	18	18	0.079548	1	0.28397	1	0.072188	0.9999	0.098627	1	0.091355	0.9998	0.12544	1	104	63	41	down	CJD_VglutCer
188	Glutathione metabolism	19	18	18	21	17	18	18	18	0.75146	1	0.84207	1	0.74441	0.9999	0.72859	1	0.71852	0.9998	0.91258	1	51	24	27	down	CJD_VglutCer
189	Glycerolipid metabolism	19	18	18	21	17	18	18	18	0.0079992	1	0.067266	1	0.014284	0.9999	0.024998	1	0.024998	0.9998	0.08142	1	52	41	11	down	CJD_VglutCer
190	Glycerophospholipid metabolism	19	18	18	21	17	18	18	18	0.1109	1	0.19254	1	0.10984	0.9999	0.16375	1	0.16549	0.9998	0.26497	1	84	56	28	down	CJD_VglutCer
191	Glycine, serine and threonine metabolism	19	18	18	21	17	18	18	18	0.40104	1	0.37176	1	0.3956	0.9999	0.43453	1	0.41962	0.9998	0.48656	1	34	19	15	down	CJD_VglutCer
192	Glycolysis / Gluconeogenesis	19	18	18	21	17	18	18	18	0.18986	1	0.32559	1	0.1945	0.9999	0.21702	1	0.23089	0.9998	0.27939	1	50	31	19	down	CJD_VglutCer
193	Glycosaminoglycan biosynthesis	19	18	18	21	17	18	18	18	0.12506	1	0.14749	1	0.12309	0.9999	0.19641	1	0.19853	0.9998	0.38796	1	51	31	20	down	CJD_VglutCer
194	Glycosaminoglycan degradation	19	18	18	21	17	18	18	18	0.079548	1	0.15704	1	0.076659	0.9999	0.10916	1	0.11041	0.9998	0.18132	1	17	11	6	down	CJD_VglutCer
195	Glycosphingolipid biosynthesis	19	18	18	21	17	18	18	18	0.22198	1	0.40514	1	0.20793	0.9999	0.26723	1	0.26569	0.9998	0.67604	1	40	26	14	down	CJD_VglutCer
196	Glycosylphosphatidylinositol (GPI)-anchor biosynthesis	19	18	18	21	17	18	18	18	0.78609	1	0.9742	1	0.79035	0.9999	0.72306	1	0.71701	0.9998	0.6902	1	25	10	15	down	CJD_VglutCer
197	Glyoxylate and dicarboxylate metabolism	19	18	18	21	17	18	18	18	0.059042	1	0.21109	1	0.060903	0.9999	0.079421	1	0.075287	0.9998	0.17048	1	25	22	3	down	CJD_VglutCer
198	GnRH signaling pathway	19	18	18	21	17	18	18	18	0.099598	1	0.26893	1	0.085825	0.9999	0.096913	1	0.083235	0.9998	0.12544	1	77	48	29	down	CJD_VglutCer
199	Hedgehog signaling pathway	19	18	18	21	17	18	18	18	0.009999	1	0.14412	1	0.014284	0.9999	0.024998	1	0.024998	0.9998	0.074993	1	42	32	10	down	CJD_VglutCer
200	HIF-1 signaling pathway	19	18	18	21	17	18	18	18	0.3837	1	0.45346	1	0.38996	0.9999	0.41306	1	0.41962	0.9998	0.39897	1	89	49	40	down	CJD_VglutCer
201	Hippo signaling pathway	19	18	18	21	17	18	18	18	0.45226	1	0.50626	1	0.45178	0.9999	0.38694	1	0.38706	0.9998	0.74647	1	143	74	69	down	CJD_VglutCer
202	Histidine metabolism	19	18	18	21	17	18	18	18	0.12804	1	0.14213	1	0.12943	0.9999	0.17039	1	0.17079	0.9998	0.23218	1	17	12	5	down	CJD_VglutCer
203	Homologous recombination	19	18	18	21	17	18	18	18	0.57017	1	0.47131	1	0.57105	0.9999	0.7892	1	0.78161	0.9998	0.63964	1	35	18	17	down	CJD_VglutCer
204	IL-17 signaling pathway	19	18	18	21	17	18	18	18	0.68146	1	0.65238	1	0.68007	0.9999	0.6188	1	0.61694	0.9998	0.67604	1	55	28	27	down	CJD_VglutCer
205	Inflammatory mediator regulation of TRP channels	19	18	18	21	17	18	18	18	0.12821	1	0.26653	1	0.13492	0.9999	0.16554	1	0.17079	0.9998	0.45576	1	82	48	34	down	CJD_VglutCer
206	Inositol phosphate metabolism	19	18	18	21	17	18	18	18	0.032854	1	0.26893	1	0.034114	0.9999	0.064204	1	0.073839	0.9998	0.2485	1	71	50	21	down	CJD_VglutCer
207	Insulin resistance	19	18	18	21	17	18	18	18	0.087651	1	0.14213	1	0.088391	0.9999	0.1311	1	0.13245	0.9998	0.31384	1	93	56	37	down	CJD_VglutCer
208	Insulin secretion	19	18	18	21	17	18	18	18	0.695	1	0.70528	1	0.70128	0.9999	0.69	1	0.70551	0.9998	0.5944	1	71	35	36	down	CJD_VglutCer
209	Insulin signaling pathway	19	18	18	21	17	18	18	18	0.20642	1	0.34103	1	0.19951	0.9999	0.16554	1	0.17079	0.9998	0.33261	1	124	69	55	down	CJD_VglutCer
210	JAK-STAT signaling pathway	19	18	18	21	17	18	18	18	0.45226	1	0.37176	1	0.46012	0.9999	0.45931	1	0.47595	0.9998	0.55994	1	103	59	44	down	CJD_VglutCer
211	Long-term depression	19	18	18	21	17	18	18	18	0.44118	1	0.37278	1	0.44329	0.9999	0.45378	1	0.46207	0.9998	0.5944	1	55	34	21	down	CJD_VglutCer
212	Long-term potentiation	19	18	18	21	17	18	18	18	0.70351	1	0.69954	1	0.71664	0.9999	0.69	1	0.70551	0.9998	0.78534	1	62	31	31	down	CJD_VglutCer
213	Longevity regulating pathway	19	18	18	21	17	18	18	18	0.3837	1	0.37176	1	0.38128	0.9999	0.41654	1	0.41962	0.9998	0.67604	1	94	53	41	down	CJD_VglutCer
214	Lysine degradation	19	18	18	21	17	18	18	18	0.031664	1	0.067266	1	0.032497	0.9999	0.04571	1	0.044996	0.9998	0.074993	1	55	37	18	down	CJD_VglutCer
215	Lysosome	19	18	18	21	17	18	18	18	0.20642	1	0.28775	1	0.20793	0.9999	0.19641	1	0.18884	0.9998	0.2039	1	113	65	48	down	CJD_VglutCer
216	Mannose type O-glycan biosynthesis	19	18	18	21	17	18	18	18	0.072407	1	0.16101	1	0.070902	0.9999	0.079421	1	0.075287	0.9998	0.18977	1	21	17	4	down	CJD_VglutCer
217	MAPK signaling pathway	19	18	18	21	17	18	18	18	0.072934	1	0.231	1	0.072188	0.9999	0.079421	1	0.073839	0.9998	0.2039	1	263	145	118	down	CJD_VglutCer
218	MicroRNAs in cancer	19	18	18	21	17	18	18	18	0.14154	1	0.32022	1	0.14674	0.9999	0.30591	1	0.30294	0.9998	0.34797	1	129	71	58	down	CJD_VglutCer
219	Mineral absorption	19	18	18	21	17	18	18	18	0.77259	1	0.96318	1	0.78407	0.9999	0.72625	1	0.71852	0.9998	0.74647	1	34	15	19	down	CJD_VglutCer
220	Mismatch repair	19	18	18	21	17	18	18	18	0.59614	1	0.5786	1	0.5979	0.9999	0.45062	1	0.44979	0.9998	0.44399	1	22	12	10	down	CJD_VglutCer
221	Mitophagy	19	18	18	21	17	18	18	18	0.40104	1	0.56115	1	0.41032	0.9999	0.29358	1	0.29128	0.9998	0.31384	1	61	32	29	down	CJD_VglutCer
222	Morphine addiction	19	18	18	21	17	18	18	18	0.061661	1	0.34103	1	0.060903	0.9999	0.079421	1	0.075287	0.9998	0.17362	1	85	50	35	down	CJD_VglutCer
223	mRNA surveillance pathway	19	18	18	21	17	18	18	18	0.85356	1	0.92991	1	0.86015	0.9999	0.83321	1	0.83201	0.9998	0.88391	1	81	35	46	down	CJD_VglutCer
224	mTOR signaling pathway	19	18	18	21	17	18	18	18	0.42049	1	0.40681	1	0.3996	0.9999	0.34587	1	0.34816	0.9998	0.34797	1	141	79	62	down	CJD_VglutCer
225	Mucin type O-glycan biosynthesis	19	18	18	21	17	18	18	18	0.24758	1	0.34103	1	0.24901	0.9999	0.29834	1	0.29128	0.9998	0.4737	1	24	15	9	down	CJD_VglutCer
226	N-Glycan biosynthesis	19	18	18	21	17	18	18	18	0.40639	1	0.46143	1	0.41111	0.9999	0.6087	1	0.60814	0.9998	0.59057	1	48	28	20	down	CJD_VglutCer
227	Natural killer cell mediated cytotoxicity	19	18	18	21	17	18	18	18	0.1363	1	0.26893	1	0.13286	0.9999	0.14922	1	0.15229	0.9998	0.31503	1	67	41	26	down	CJD_VglutCer
228	Necroptosis	19	18	18	21	17	18	18	18	0.65422	1	0.61629	1	0.66022	0.9999	0.4863	1	0.48027	0.9998	0.53723	1	98	51	47	down	CJD_VglutCer
229	Neuroactive ligand-receptor interaction	19	18	18	21	17	18	18	18	0.079548	1	0.15704	1	0.081325	0.9999	0.1311	1	0.13245	0.9998	0.28436	1	230	128	102	down	CJD_VglutCer
230	Neurotrophin signaling pathway	19	18	18	21	17	18	18	18	0.51028	1	0.78609	1	0.49978	0.9999	0.45378	1	0.44979	0.9998	0.55194	1	115	57	58	down	CJD_VglutCer
231	NF-kappa B signaling pathway	19	18	18	21	17	18	18	18	0.53793	1	0.45237	1	0.53033	0.9999	0.72826	1	0.72337	0.9998	0.66341	1	72	39	33	down	CJD_VglutCer
232	Nicotinate and nicotinamide metabolism	19	18	18	21	17	18	18	18	0.53793	1	0.62617	1	0.53033	0.9999	0.32288	1	0.32482	0.9998	0.36649	1	27	14	13	down	CJD_VglutCer
233	Nicotine addiction	19	18	18	21	17	18	18	18	0.0079992	1	0.069326	1	0.014284	0.9999	0.024998	1	0.024998	0.9998	0.074993	1	37	28	9	down	CJD_VglutCer
234	NOD-like receptor signaling pathway	19	18	18	21	17	18	18	18	0.22198	1	0.32559	1	0.22283	0.9999	0.31056	1	0.30177	0.9998	0.35692	1	112	64	48	down	CJD_VglutCer
235	Nucleotide excision repair	19	18	18	21	17	18	18	18	0.40015	1	0.65424	1	0.38996	0.9999	0.21702	1	0.21386	0.9998	0.24731	1	42	21	21	down	CJD_VglutCer
236	One carbon pool by folate	19	18	18	21	17	18	18	18	0.54041	1	0.75292	1	0.53033	0.9999	0.41306	1	0.41962	0.9998	0.36649	1	18	7	11	down	CJD_VglutCer
237	Other glycan degradation	19	18	18	21	17	18	18	18	0.063994	1	0.30105	1	0.070902	0.9999	0.068793	1	0.073839	0.9998	0.11932	1	18	14	4	down	CJD_VglutCer
238	Other types of O-glycan biosynthesis	19	18	18	21	17	18	18	18	0.03882	1	0.067266	1	0.035552	0.9999	0.068175	1	0.073839	0.9998	0.11932	1	22	16	6	down	CJD_VglutCer
239	Oxytocin signaling pathway	19	18	18	21	17	18	18	18	0.11912	1	0.37176	1	0.12227	0.9999	0.1311	1	0.13245	0.9998	0.14352	1	136	73	63	down	CJD_VglutCer
240	Pantothenate and CoA biosynthesis	19	18	18	21	17	18	18	18	0.68281	1	0.78609	1	0.68614	0.9999	0.69	1	0.69035	0.9998	0.67461	1	15	7	8	down	CJD_VglutCer
241	Pathways in cancer	19	18	18	21	17	18	18	18	0.22723	1	0.32022	1	0.22283	0.9999	0.19641	1	0.2045	0.9998	0.33261	1	448	240	208	down	CJD_VglutCer
242	Pentose phosphate pathway	19	18	18	19	17	18	18	18	0.79944	1	1	0.92307	0.79786	0.9999	0.76937	1	0.76918	0.9998	0.70753	1	26	12	14	down	CJD_VglutCer
243	Peroxisome	19	18	18	21	17	18	18	18	0.85356	1	0.93324	1	0.86015	0.9999	0.76937	1	0.78161	0.9998	0.5729	1	77	36	41	down	CJD_VglutCer
244	Phagosome	19	18	18	21	17	18	18	18	0.92217	1	0.69073	1	0.92906	0.9999	0.98165	1	0.97946	0.9998	0.94259	1	113	56	57	down	CJD_VglutCer
245	Phosphatidylinositol signaling system	19	18	18	21	17	18	18	18	0.072407	1	0.23558	1	0.070902	0.9999	0.079421	1	0.076104	0.9998	0.26497	1	94	63	31	down	CJD_VglutCer
246	Phospholipase D signaling pathway	19	18	18	21	17	18	18	18	0.10114	1	0.2923	1	0.10385	0.9999	0.1311	1	0.13245	0.9998	0.20498	1	129	76	53	down	CJD_VglutCer
247	PI3K-Akt signaling pathway	19	18	18	21	17	18	18	18	0.12427	1	0.26997	1	0.11593	0.9999	0.1311	1	0.13245	0.9998	0.22069	1	280	156	124	down	CJD_VglutCer
248	Platelet activation	19	18	18	21	17	18	18	18	0.079548	1	0.31356	1	0.077202	0.9999	0.098627	1	0.087491	0.9998	0.17362	1	100	59	41	down	CJD_VglutCer
249	Porphyrin and chlorophyll metabolism	19	18	18	21	17	18	18	18	0.77259	1	0.84666	1	0.78407	0.9999	0.7663	1	0.76918	0.9998	0.74359	1	23	10	13	down	CJD_VglutCer
250	PPAR signaling pathway	19	18	18	21	17	18	18	18	0.1032	1	0.067266	1	0.10385	0.9999	0.19398	1	0.19331	0.9998	0.17048	1	52	33	19	down	CJD_VglutCer
251	Primary immunodeficiency	19	18	18	21	17	18	18	18	0.53793	1	0.70917	1	0.53033	0.9999	0.40735	1	0.41589	0.9998	0.36649	1	18	9	9	down	CJD_VglutCer
252	Prion diseases	19	18	18	21	17	18	18	18	0.78949	1	0.51644	1	0.79035	0.9999	0.91435	1	0.90746	0.9998	0.75655	1	26	15	11	down	CJD_VglutCer
253	Prolactin signaling pathway	19	18	18	21	17	18	18	18	0.073839	1	0.14213	1	0.072188	0.9999	0.098627	1	0.091355	0.9998	0.33261	1	60	40	20	down	CJD_VglutCer
254	Propanoate metabolism	19	18	18	21	17	18	18	18	0.017498	1	0.067266	1	0.019998	0.9999	0.043073	1	0.044996	0.9998	0.11726	1	27	24	3	down	CJD_VglutCer
255	Proteasome	19	18	18	21	17	18	18	18	0.73915	1	0.61629	1	0.73457	0.9999	0.72551	1	0.71852	0.9998	0.87061	1	44	23	21	down	CJD_VglutCer
256	Protein digestion and absorption	19	18	18	21	17	18	18	18	0.66895	1	0.82901	1	0.66782	0.9999	0.57479	1	0.57615	0.9998	0.31503	1	54	27	27	down	CJD_VglutCer
257	Protein processing in endoplasmic reticulum	19	18	18	21	17	18	18	18	0.93213	1	0.84265	1	0.93074	0.9999	0.8855	1	0.88317	0.9998	0.87061	1	150	69	81	down	CJD_VglutCer
258	Proteoglycans in cancer	19	18	18	21	17	18	18	18	0.051995	1	0.14213	1	0.041049	0.9999	0.043073	1	0.047995	0.9998	0.11726	1	183	107	76	down	CJD_VglutCer
259	Purine metabolism	19	18	18	21	17	18	18	18	0.0079992	1	0.019998	1	0.014284	0.9999	0.024998	1	0.024998	0.9998	0.074993	1	117	74	43	down	CJD_VglutCer
260	Pyrimidine metabolism	19	18	18	21	17	18	18	18	0.35063	1	0.37278	1	0.36307	0.9999	0.29916	1	0.29128	0.9998	0.38441	1	51	28	23	down	CJD_VglutCer
261	Pyruvate metabolism	19	18	18	21	17	18	18	18	0.038746	1	0.087769	1	0.028331	0.9999	0.049328	1	0.05176	0.9998	0.11738	1	32	25	7	down	CJD_VglutCer
262	Rap1 signaling pathway	19	18	18	21	17	18	18	18	0.1032	1	0.26653	1	0.10385	0.9999	0.1311	1	0.13245	0.9998	0.38364	1	182	103	79	down	CJD_VglutCer
263	Ras signaling pathway	19	18	18	21	17	18	18	18	0.17998	1	0.26893	1	0.19193	0.9999	0.19398	1	0.19331	0.9998	0.33261	1	196	109	87	down	CJD_VglutCer
264	Regulation of actin cytoskeleton	19	18	18	21	17	18	18	18	0.35063	1	0.32559	1	0.37215	0.9999	0.39126	1	0.38941	0.9998	0.56865	1	183	98	85	down	CJD_VglutCer
265	Relaxin signaling pathway	19	18	18	21	17	18	18	18	0.16758	1	0.32559	1	0.17098	0.9999	0.16089	1	0.15302	0.9998	0.32099	1	113	65	48	down	CJD_VglutCer
266	Renin secretion	19	18	18	21	17	18	18	18	0.072934	1	0.14213	1	0.070902	0.9999	0.10221	1	0.091355	0.9998	0.17362	1	58	39	19	down	CJD_VglutCer
267	Renin-angiotensin system	19	18	18	21	17	18	18	18	0.27872	1	0.50626	1	0.27226	0.9999	0.27847	1	0.27997	0.9998	0.33261	1	15	9	6	down	CJD_VglutCer
268	Retinol metabolism	19	18	18	21	17	18	18	18	0.48331	1	0.40686	1	0.46929	0.9999	0.40196	1	0.40214	0.9998	0.34797	1	19	11	8	down	CJD_VglutCer
269	Retrograde endocannabinoid signaling	19	18	18	21	17	18	18	18	0.85356	1	0.70528	1	0.86015	0.9999	0.83321	1	0.83691	0.9998	0.81104	1	140	70	70	down	CJD_VglutCer
270	Ribosome biogenesis in eukaryotes	19	18	18	21	17	18	18	18	0.695	1	0.5554	1	0.69626	0.9999	0.76937	1	0.76918	0.9998	0.66341	1	72	37	35	down	CJD_VglutCer
271	RIG-I-like receptor signaling pathway	19	18	18	21	17	18	18	18	0.79944	1	0.65238	1	0.79224	0.9999	0.7663	1	0.76918	0.9998	0.81721	1	44	22	22	down	CJD_VglutCer
272	RNA degradation	19	18	18	21	17	18	18	18	0.072934	1	0.069326	1	0.070902	0.9999	0.10893	1	0.11041	0.9998	0.23218	1	73	47	26	down	CJD_VglutCer
273	RNA polymerase	19	18	18	21	17	18	18	18	0.88639	1	0.80458	1	0.87309	0.9999	0.81509	1	0.81545	0.9998	0.65023	1	28	14	14	down	CJD_VglutCer
274	RNA transport	19	18	18	21	17	18	18	18	0.77259	1	0.97746	1	0.78452	0.9999	0.71753	1	0.71701	0.9998	0.6902	1	148	68	80	down	CJD_VglutCer
275	Selenocompound metabolism	19	18	18	21	17	18	18	18	0.22198	1	0.26653	1	0.21841	0.9999	0.19641	1	0.19853	0.9998	0.2159	1	15	9	6	down	CJD_VglutCer
276	Serotonergic synapse	19	18	18	21	17	18	18	18	0.66773	1	0.65238	1	0.66782	0.9999	0.58824	1	0.58483	0.9998	0.63964	1	97	49	48	down	CJD_VglutCer
277	Signaling pathways regulating pluripotency of stem cells	19	18	18	21	17	18	18	18	0.67658	1	0.67459	1	0.67028	0.9999	0.57002	1	0.56513	0.9998	0.78295	1	118	59	59	down	CJD_VglutCer
278	Sphingolipid metabolism	19	18	18	21	17	18	18	18	0.10634	1	0.26653	1	0.10385	0.9999	0.17305	1	0.17225	0.9998	0.59057	1	41	26	15	down	CJD_VglutCer
279	Sphingolipid signaling pathway	19	18	18	21	17	18	18	18	0.1109	1	0.31224	1	0.10412	0.9999	0.17788	1	0.18884	0.9998	0.67604	1	108	64	44	down	CJD_VglutCer
280	Starch and sucrose metabolism	19	18	18	21	17	18	18	18	0.35063	1	0.68034	1	0.36823	0.9999	0.27892	1	0.27997	0.9998	0.28436	1	23	11	12	down	CJD_VglutCer
281	Steroid hormone biosynthesis	19	18	18	21	17	18	18	18	0.92217	1	0.93491	1	0.92368	0.9999	0.87957	1	0.87844	0.9998	0.88391	1	15	5	10	down	CJD_VglutCer
282	T cell receptor signaling pathway	19	18	18	21	17	18	18	18	0.18218	1	0.32096	1	0.18319	0.9999	0.1792	1	0.17079	0.9998	0.35051	1	80	47	33	down	CJD_VglutCer
283	Taste transduction	19	18	18	21	17	18	18	18	0.27223	1	0.47131	1	0.24901	0.9999	0.30591	1	0.3035	0.9998	0.70753	1	40	24	16	down	CJD_VglutCer
284	Terpenoid backbone biosynthesis	19	18	18	21	17	18	18	18	0.1032	1	0.24115	1	0.10412	0.9999	0.14374	1	0.14155	0.9998	0.33261	1	21	14	7	down	CJD_VglutCer
285	TGF-beta signaling pathway	19	18	18	21	17	18	18	18	0.85356	1	0.92991	1	0.86015	0.9999	0.78992	1	0.78635	0.9998	0.93807	1	75	34	41	down	CJD_VglutCer
286	Th1 and Th2 cell differentiation	19	18	18	21	17	18	18	18	0.29877	1	0.14213	1	0.29237	0.9999	0.2741	1	0.27997	0.9998	0.27659	1	67	39	28	down	CJD_VglutCer
287	Th17 cell differentiation	19	18	18	21	17	18	18	18	0.073677	1	0.069326	1	0.072188	0.9999	0.079421	1	0.075287	0.9998	0.1954	1	79	51	28	down	CJD_VglutCer
288	Tight junction	19	18	18	21	17	18	18	18	0.072407	1	0.069326	1	0.068793	0.9999	0.1311	1	0.13245	0.9998	0.408	1	141	85	56	down	CJD_VglutCer
289	TNF signaling pathway	19	18	18	21	17	18	18	18	0.1032	1	0.26653	1	0.10385	0.9999	0.11509	1	0.1257	0.9998	0.20677	1	83	52	31	down	CJD_VglutCer
290	Toll-like receptor signaling pathway	19	18	18	21	17	18	18	18	0.1109	1	0.15998	1	0.10984	0.9999	0.1311	1	0.13427	0.9998	0.27939	1	63	41	22	down	CJD_VglutCer
291	Tryptophan metabolism	19	18	18	21	17	18	18	18	0.079548	1	0.28448	1	0.081325	0.9999	0.079421	1	0.075287	0.9998	0.074993	1	32	22	10	down	CJD_VglutCer
292	Type I diabetes mellitus	19	18	18	21	17	18	18	18	0.801	1	0.50626	1	0.79944	0.9999	0.78992	1	0.78635	0.9998	0.74647	1	26	15	11	down	CJD_VglutCer
293	Type II diabetes mellitus	19	18	18	21	17	18	18	18	0.072934	1	0.26893	1	0.070902	0.9999	0.088325	1	0.075287	0.9998	0.1852	1	39	25	14	down	CJD_VglutCer
294	Tyrosine metabolism	19	18	18	21	17	18	18	18	0.71467	1	0.65238	1	0.71664	0.9999	0.5661	1	0.55087	0.9998	0.46179	1	25	13	12	down	CJD_VglutCer
295	Ubiquitin mediated proteolysis	19	18	18	21	17	18	18	18	0.73365	1	0.69291	1	0.74302	0.9999	0.70911	1	0.70551	0.9998	0.74647	1	129	64	65	down	CJD_VglutCer
296	Valine, leucine and isoleucine degradation	19	18	18	21	17	18	18	18	0.038663	1	0.14213	1	0.032497	0.9999	0.053745	1	0.047995	0.9998	0.074993	1	48	35	13	down	CJD_VglutCer
297	Vascular smooth muscle contraction	19	18	18	21	17	18	18	18	0.5335	1	0.32559	1	0.51962	0.9999	0.61895	1	0.62235	0.9998	0.54751	1	102	57	45	down	CJD_VglutCer
298	Vasopressin-regulated water reabsorption	19	18	18	21	17	18	18	18	0.77259	1	0.46143	1	0.78452	0.9999	0.83021	1	0.81793	0.9998	0.78295	1	39	23	16	down	CJD_VglutCer
299	VEGF signaling pathway	19	18	18	21	17	18	18	18	0.10634	1	0.40686	1	0.10412	0.9999	0.1311	1	0.13418	0.9998	0.38364	1	52	29	23	down	CJD_VglutCer
300	Wnt signaling pathway	19	18	18	21	17	18	18	18	0.33938	1	0.46143	1	0.34742	0.9999	0.2906	1	0.2856	0.9998	0.48656	1	140	75	65	down	CJD_VglutCer

## Sheet: KEGG_FFI_GadCb
	geneset	ConsRank	ConsScore	mean	median	sum	stouffer	reporter	tail	mean_padj_up	mean_padj_down	median_padj_up	median_padj_down	sum_padj_up	sum_padj_down	stouffer_padj_up	stouffer_padj_down	reporter_padj_up	reporter_padj_down	tail_padj_up	tail_padj_down	genes_tot	genes_up	genes_dn	Dir	dataset
1	Alzheimer disease	1	1	1	1	1	1	1	1	0.0014141	1	0.0015229	1	0.0012374	1	0.0013199	1	0.0012374	1	0.0013199	1	158	118	40	up	FFI_GadCb
2	Citrate cycle (TCA cycle)	1	1	1	1	1	1	1	1	0.0014141	1	0.0015229	1	0.0012374	1	0.0013199	1	0.0012374	1	0.0013199	1	28	22	6	up	FFI_GadCb
3	Glycolysis / Gluconeogenesis	1	1	1	16	1	1	1	1	0.0014141	1	0.0074243	1	0.0012374	1	0.0013199	1	0.0012374	1	0.0013199	1	49	36	13	up	FFI_GadCb
4	Huntington disease	1	1	1	1	1	1	1	1	0.0014141	1	0.0015229	1	0.0012374	1	0.0013199	1	0.0012374	1	0.0013199	1	172	134	38	up	FFI_GadCb
5	Oxidative phosphorylation	1	1	1	1	1	1	1	1	0.0014141	1	0.0015229	1	0.0012374	1	0.0013199	1	0.0012374	1	0.0013199	1	119	113	6	up	FFI_GadCb
6	Parkinson disease	1	1	1	1	1	1	1	1	0.0014141	1	0.0015229	1	0.0012374	1	0.0013199	1	0.0012374	1	0.0013199	1	128	108	20	up	FFI_GadCb
7	Proteasome	1	1	1	1	1	1	1	1	0.0014141	1	0.0015229	1	0.0012374	1	0.0013199	1	0.0012374	1	0.0013199	1	45	40	5	up	FFI_GadCb
8	Pyruvate metabolism	1	1	1	1	1	1	1	1	0.0014141	1	0.0015229	1	0.0012374	1	0.0013199	1	0.0012374	1	0.0013199	1	32	24	8	up	FFI_GadCb
9	Ribosome	1	1	1	1	1	1	1	1	0.0014141	1	0.0015229	1	0.0012374	1	0.0013199	1	0.0012374	1	0.0013199	1	128	127	1	up	FFI_GadCb
10	Ribosome biogenesis in eukaryotes	1	1	1	1	1	1	1	1	0.0014141	1	0.0015229	1	0.0012374	1	0.0013199	1	0.0012374	1	0.0013199	1	72	58	14	up	FFI_GadCb
11	RNA polymerase	1	1	1	20	1	1	17	1	0.0014141	1	0.019798	1	0.0012374	1	0.0013199	1	0.0023292	1	0.0013199	1	28	21	7	up	FFI_GadCb
12	RNA transport	1	1	1	1	1	1	1	1	0.0014141	1	0.0015229	1	0.0012374	1	0.0013199	1	0.0012374	1	0.0013199	1	146	114	32	up	FFI_GadCb
13	Spliceosome	1	1	1	1	1	1	1	1	0.0014141	1	0.0015229	1	0.0012374	1	0.0013199	1	0.0012374	1	0.0013199	1	127	106	21	up	FFI_GadCb
14	Thermogenesis	1	1	1	1	1	1	1	1	0.0014141	1	0.0015229	1	0.0012374	1	0.0013199	1	0.0012374	1	0.0013199	1	211	149	62	up	FFI_GadCb
15	RNA degradation	15	9	21	17	19	1	1	1	0.0037711	1	0.01281	1	0.0029697	1	0.0013199	1	0.0012374	1	0.0013199	1	73	47	26	up	FFI_GadCb
16	Glyoxylate and dicarboxylate metabolism	16	15.5	15	14	19	18	1	16	0.0021998	1	0.0056566	1	0.0029697	1	0.0032997	1	0.0012374	1	0.0024748	1	24	20	4	up	FFI_GadCb
17	Protein processing in endoplasmic reticulum	16	15.5	15	19	1	16	1	18	0.0021998	1	0.017714	1	0.0012374	1	0.0023292	1	0.0012374	1	0.0054995	1	149	96	53	up	FFI_GadCb
18	Aminoacyl-tRNA biosynthesis	18	17	15	18	1	16	18	20	0.0021998	1	0.013199	1	0.0012374	1	0.0023292	1	0.0043996	1	0.0069293	1	43	35	8	up	FFI_GadCb
19	Fructose and mannose metabolism	18	17	15	1	17	20	20	17	0.0021998	1	0.0015229	1	0.0021998	1	0.0059394	1	0.0059394	1	0.0046584	1	29	19	10	up	FFI_GadCb
20	Basal transcription factors	20	19	19	20	21	19	19	19	0.0029697	1	0.019798	1	0.0047138	1	0.004168	1	0.00521	1	0.006252	1	39	28	11	up	FFI_GadCb
21	Protein export	21	21.5	19	27	17	21	22	25	0.0029697	1	0.096162	1	0.0021998	1	0.0065993	1	0.0071993	1	0.078431	1	27	24	3	up	FFI_GadCb
22	Pentose phosphate pathway	22	22	23	24	22	22	21	21	0.010329	1	0.040421	1	0.010799	1	0.013499	1	0.0065993	1	0.0084849	1	24	17	7	up	FFI_GadCb
23	Collecting duct acid secretion	23	23	22	20	23	23	23	23	0.0089991	1	0.019798	1	0.013773	1	0.029267	1	0.035292	1	0.03271	1	20	16	4	up	FFI_GadCb
24	Antigen processing and presentation	24	24	24	15	24	25	25	24	0.026397	1	0.0065993	1	0.027222	1	0.049891	1	0.054643	1	0.04867	1	50	35	15	up	FFI_GadCb
25	Amino sugar and nucleotide sugar metabolism	25	25	25	37	25	24	24	29	0.036428	1	0.34138	1	0.031677	1	0.034647	1	0.041246	1	0.13654	1	43	30	13	up	FFI_GadCb
26	DNA replication	26	26	26	29	26	26	26	27	0.051018	1	0.099673	1	0.063636	1	0.11101	1	0.11808	1	0.11879	1	34	22	12	up	FFI_GadCb
27	Pyrimidine metabolism	26	26	28	25	26	26	26	33	0.072828	1	0.071273	1	0.063636	1	0.11101	1	0.11808	1	0.2434	1	49	33	16	up	FFI_GadCb
28	Retrograde endocannabinoid signaling	28	28	30	33	30	26	26	22	0.09767	1	0.26337	1	0.092391	1	0.11101	1	0.11808	1	0.011699	1	134	80	54	up	FFI_GadCb
29	Synaptic vesicle cycle	28	28	27	32	26	29	29	25	0.06526	1	0.17261	1	0.063636	1	0.13176	1	0.11811	1	0.078431	1	63	41	22	up	FFI_GadCb
30	Nucleotide excision repair	30	29.5	29	23	29	30	30	33	0.084654	1	0.036153	1	0.082606	1	0.14453	1	0.13661	1	0.2434	1	42	28	14	up	FFI_GadCb
31	Galactose metabolism	31	31.5	32	49	31	31	31	41	0.12064	1	0.59394	1	0.11751	1	0.15519	1	0.15902	1	0.29508	1	27	18	9	up	FFI_GadCb
32	Peroxisome	32	32	31	43	32	32	32	40	0.11687	1	0.5062	1	0.12064	1	0.16952	1	0.18066	1	0.27717	1	78	44	34	up	FFI_GadCb
33	Mismatch repair	33	33.5	35	30	34	33	33	35	0.20024	1	0.12671	1	0.17935	1	0.23991	1	0.23698	1	0.27666	1	22	15	7	up	FFI_GadCb
34	Alanine, aspartate and glutamate metabolism	34	34	33	26	33	40	42	35	0.14099	1	0.086807	1	0.15118	1	0.27959	1	0.27576	1	0.27666	1	31	22	9	up	FFI_GadCb
35	Valine, leucine and isoleucine degradation	35	36	40	36	40	35	36	35	0.24946	1	0.32392	1	0.25292	1	0.24267	1	0.25077	1	0.27666	1	47	30	17	up	FFI_GadCb
36	Cysteine and methionine metabolism	36	36.5	39	42	39	33	34	32	0.24265	1	0.48317	1	0.24418	1	0.23991	1	0.24832	1	0.19303	1	39	24	15	up	FFI_GadCb
37	Tryptophan metabolism	37	37	37	27	37	36	37	41	0.20632	1	0.096162	1	0.19852	1	0.26102	1	0.26968	1	0.29508	1	28	17	11	up	FFI_GadCb
38	Base excision repair	38	37.5	34	40	35	44	43	35	0.17294	1	0.42021	1	0.19459	1	0.35328	1	0.34317	1	0.27666	1	31	22	9	up	FFI_GadCb
39	Porphyrin and chlorophyll metabolism	39	40	37	39	38	42	41	51	0.20632	1	0.3853	1	0.2058	1	0.2833	1	0.27476	1	0.56716	1	24	16	8	up	FFI_GadCb
40	Mitophagy	40	41	36	31	36	46	47	76	0.20403	1	0.1488	1	0.19468	1	0.36626	1	0.3829	1	0.99016	1	62	39	23	up	FFI_GadCb
41	Drug metabolism	41	41.5	44	43	44	40	38	30	0.28333	1	0.5062	1	0.28482	1	0.27959	1	0.27173	1	0.14255	1	61	33	28	up	FFI_GadCb
42	p53 signaling pathway	41	41.5	46	45	46	36	38	35	0.32064	1	0.50727	1	0.30343	1	0.26102	1	0.27173	1	0.27666	1	65	39	26	up	FFI_GadCb
43	Propanoate metabolism	43	42	42	35	42	43	43	27	0.28086	1	0.30432	1	0.26963	1	0.35084	1	0.34317	1	0.11879	1	28	18	10	up	FFI_GadCb
44	Glutathione metabolism	44	42.5	42	53	43	36	34	46	0.28086	1	0.706	1	0.27027	1	0.26102	1	0.24832	1	0.49743	1	53	30	23	up	FFI_GadCb
45	Folate biosynthesis	45	43.5	41	34	41	47	46	50	0.25351	1	0.26494	1	0.25979	1	0.3669	1	0.36798	1	0.54563	1	21	13	8	up	FFI_GadCb
46	Endocytosis	46	44	44	41	45	44	43	80	0.28333	1	0.43073	1	0.28773	1	0.35328	1	0.34317	1	1	1	229	126	103	up	FFI_GadCb
47	Ubiquitin mediated proteolysis	47	47	47	57	47	39	38	73	0.3697	1	0.76973	1	0.36824	1	0.27007	1	0.27173	1	0.9685	1	131	69	62	up	FFI_GadCb
48	Purine metabolism	48	47.5	50	38	47	48	48	31	0.37379	1	0.37147	1	0.36824	1	0.37575	1	0.39967	1	0.19223	1	108	63	45	up	FFI_GadCb
49	Type I diabetes mellitus	49	49	47	49	47	49	49	49	0.3697	1	0.59394	1	0.36824	1	0.4303	1	0.42101	1	0.52525	1	25	17	8	up	FFI_GadCb
50	Prion diseases	50	50.5	53	51	53	50	50	45	0.4632	1	0.62655	1	0.48972	1	0.46661	1	0.44664	1	0.48659	1	24	14	10	up	FFI_GadCb
51	Central carbon metabolism in cancer	51	51	51	61	51	50	51	46	0.4243	1	0.99607	0.99535	0.41382	1	0.46661	1	0.45264	1	0.49743	1	59	35	24	up	FFI_GadCb
52	mRNA surveillance pathway	52	52	47	62	47	52	52	66	0.3697	1	1	0.92161	0.36824	1	0.47777	1	0.47851	1	0.88921	1	80	45	35	up	FFI_GadCb
53	Phagosome	53	54.5	52	54	52	55	56	66	0.45231	1	0.70841	1	0.46868	1	0.54551	1	0.53808	1	0.88921	1	118	65	53	up	FFI_GadCb
54	SNARE interactions in vesicular transport	53	54.5	54	52	54	55	55	55	0.50045	1	0.67085	1	0.51731	1	0.54551	1	0.53455	1	0.70589	1	30	18	12	up	FFI_GadCb
55	Butanoate metabolism	55	55.5	55	48	55	61	61	56	0.59854	1	0.58693	1	0.59571	1	0.7309	1	0.70916	1	0.80147	1	21	14	7	up	FFI_GadCb
56	Fc gamma R-mediated phagocytosis	56	56	58	62	58	52	52	54	0.66084	1	1	0.93604	0.64528	1	0.47777	1	0.47851	1	0.61814	1	82	45	37	up	FFI_GadCb
57	Starch and sucrose metabolism	57	57	55	60	57	57	57	80	0.59854	1	0.93381	1	0.60783	1	0.64222	1	0.63215	1	1	1	22	12	10	up	FFI_GadCb
58	Homologous recombination	58	57.5	57	62	55	58	58	43	0.61131	1	1	0.826	0.59571	1	0.65914	1	0.63627	1	0.35452	1	36	19	17	up	FFI_GadCb
59	VEGF signaling pathway	58	57.5	61	62	61	54	54	52	0.74681	1	1	0.93036	0.7552	1	0.50705	1	0.50742	1	0.59618	1	51	27	24	up	FFI_GadCb
60	Arginine and proline metabolism	60	59	59	62	58	59	59	46	0.67615	1	1	0.93604	0.64528	1	0.67414	1	0.70712	1	0.49743	1	41	23	18	up	FFI_GadCb
61	Endocrine and other factor-regulated calcium reabsorption	61	60	60	47	60	64	64	44	0.73715	1	0.5455	1	0.71174	1	0.83956	1	0.85375	1	0.36041	0.87862	41	22	19	up	FFI_GadCb
62	Cell cycle	62	61	63	57	63	60	59	62	0.78388	1	0.76973	1	0.79316	1	0.70811	1	0.70712	1	0.84786	1	110	61	49	up	FFI_GadCb
63	One carbon pool by folate	63	63	63	56	63	63	63	58	0.78388	1	0.7099	1	0.79316	1	0.79946	1	0.77589	1	0.83732	1	18	11	7	up	FFI_GadCb
64	Fc epsilon RI signaling pathway	64	64	66	62	66	62	62	78	0.89557	1	1	0.77534	0.8782	1	0.75424	1	0.74115	1	0.99767	1	53	27	26	up	FFI_GadCb
65	Terpenoid backbone biosynthesis	65	64.5	70	62	70	65	64	59	0.9701	1	1	0.93036	0.9817	1	0.87081	1	0.85375	1	0.84288	1	21	11	10	up	FFI_GadCb
66	Tyrosine metabolism	66	65.5	62	46	61	70	69	71	0.75552	1	0.51001	1	0.7552	1	0.97094	1	0.96871	1	0.89971	1	23	12	11	up	FFI_GadCb
67	Amyotrophic lateral sclerosis (ALS)	67	66	66	62	66	69	69	59	0.89557	1	1	0.88557	0.8782	1	0.96666	1	0.96871	1	0.84288	0.89561	49	26	23	up	FFI_GadCb
68	Autophagy	68	66.5	65	62	65	68	68	80	0.8169	1	1	0.99294	0.85406	1	0.9538	1	0.93866	1	1	1	123	67	56	up	FFI_GadCb
69	Ferroptosis	69	67	66	62	68	70	69	57	0.89557	1	1	0.85547	0.89673	1	0.97094	1	0.96871	1	0.81832	0.92418	37	20	17	up	FFI_GadCb
70	Necroptosis	69	67	75	62	75	67	67	59	1	0.78277	1	0.17282	1	0.78443	0.89446	1	0.89327	1	0.84288	0.94354	97	42	55	up	FFI_GadCb
71	Inositol phosphate metabolism	71	68.5	71	62	71	66	66	80	0.99953	0.98522	1	0.76848	0.99873	0.97938	0.88491	1	0.87501	1	1	1	69	35	34	up	FFI_GadCb
72	Pentose and glucuronate interconversions	72	69	69	59	69	72	72	66	0.95346	1	0.90702	1	0.96695	1	1	0.90016	1	0.9	0.88921	0.85692	16	8	8	up	FFI_GadCb
73	Arachidonic acid metabolism	73	71	71	62	71	72	72	66	0.99953	0.98522	1	0.89325	0.99873	0.97938	1	0.94516	1	0.95748	0.88921	0.87862	36	20	16	up	FFI_GadCb
74	Fat digestion and absorption	73	71	71	62	71	72	72	66	0.99953	0.98789	1	0.77615	0.99873	0.97938	1	0.87062	1	0.87145	0.88921	0.85641	21	11	10	up	FFI_GadCb
75	Fatty acid degradation	73	71	71	62	71	72	72	71	0.99953	0.98522	1	0.92826	0.99873	0.97938	1	0.94433	1	0.95298	0.89971	0.87862	37	20	17	up	FFI_GadCb
76	Cholesterol metabolism	76	72	75	62	75	72	72	62	1	0.91963	1	0.92219	1	0.91006	1	0.76431	1	0.77287	0.84786	0.65563	33	17	16	up	FFI_GadCb
77	GnRH signaling pathway	76	72	75	62	75	72	72	64	1	0.7327	1	0.60746	1	0.73816	1	0.83066	1	0.81415	0.85967	0.45108	77	38	39	up	FFI_GadCb
78	HIF-1 signaling pathway	76	72	75	62	75	72	72	52	1	0.74679	1	0.27126	1	0.76608	1	0.94318	1	0.9465	0.59618	0.54509	89	42	47	up	FFI_GadCb
79	Long-term depression	76	72	75	62	75	72	72	65	1	0.64344	1	0.83425	1	0.63629	1	0.76431	1	0.7763	0.88208	0.32876	54	28	26	up	FFI_GadCb
80	Gap junction	80	72.5	75	62	75	72	72	73	1	0.55038	1	0.3368	1	0.55317	1	0.76431	1	0.76155	0.9685	0.35664	79	38	41	up	FFI_GadCb
81	ABC transporters	81	73.5	75	62	75	72	72	80	1	0.0046584	1	0.011313	1	0.0039596	1	0.10524	1	0.11879	1	0.0035996	34	10	24	up	FFI_GadCb
82	Adherens junction	81	73.5	75	62	75	72	72	80	1	0.70566	1	0.77534	1	0.7023	1	0.82136	1	0.81415	1	1	65	33	32	up	FFI_GadCb
83	Adipocytokine signaling pathway	81	73.5	75	62	75	72	72	80	1	0.13654	1	0.31921	1	0.12782	1	0.28106	1	0.27258	1	0.20173	58	26	32	up	FFI_GadCb
84	AGE-RAGE signaling pathway in diabetic complications	81	73.5	75	62	75	72	72	80	1	0.1776	1	0.22061	1	0.1705	1	0.30482	1	0.30905	1	0.17635	85	36	49	up	FFI_GadCb
85	Alcoholism	81	73.5	75	62	75	72	72	80	1	0.23242	1	0.27391	1	0.23622	1	0.34898	1	0.3578	1	0.25172	92	43	49	up	FFI_GadCb
86	Aldosterone synthesis and secretion	81	73.5	75	62	75	72	72	80	1	0.067643	1	0.036428	1	0.060525	1	0.15497	1	0.16058	1	0.011462	82	32	50	up	FFI_GadCb
87	Aldosterone-regulated sodium reabsorption	81	73.5	75	62	75	72	72	80	1	0.15199	1	0.1564	1	0.1441	1	0.26997	1	0.27258	1	0.17635	31	13	18	up	FFI_GadCb
88	Amphetamine addiction	81	73.5	75	62	75	72	72	80	1	0.23242	1	0.054285	1	0.20858	1	0.46464	1	0.44313	1	0.45108	57	22	35	up	FFI_GadCb
89	AMPK signaling pathway	81	73.5	75	62	75	72	72	80	1	0.012256	1	0.016672	1	0.010889	1	0.15497	1	0.16058	1	0.062888	103	40	63	up	FFI_GadCb
90	Apelin signaling pathway	81	73.5	75	62	75	72	72	80	1	0.13492	1	0.27387	1	0.12782	1	0.24028	1	0.23297	1	0.079727	117	54	63	up	FFI_GadCb
91	Apoptosis	81	73.5	75	62	75	72	72	75	1	0.7327	1	0.75586	1	0.73551	1	0.87062	1	0.87815	0.98383	0.75077	123	62	61	up	FFI_GadCb
92	Axon guidance	81	73.5	75	62	75	72	72	80	1	0.0016498	1	0.0065993	1	0.0021998	1	0.031677	1	0.024748	1	0.0019798	172	62	110	up	FFI_GadCb
93	B cell receptor signaling pathway	81	73.5	75	62	75	72	72	80	1	0.55959	1	0.62185	1	0.55317	1	0.76431	1	0.77287	1	0.86704	61	29	32	up	FFI_GadCb
94	beta-Alanine metabolism	81	73.5	75	62	75	72	72	80	1	0.81865	1	0.92219	1	0.83284	1	0.76431	1	0.7736	1	0.75077	25	13	12	up	FFI_GadCb
95	Biosynthesis of unsaturated fatty acids	81	73.5	75	62	75	72	72	80	1	0.14864	1	0.25412	1	0.1441	1	0.26783	1	0.26918	1	0.13589	29	12	17	up	FFI_GadCb
96	C-type lectin receptor signaling pathway	81	73.5	75	62	75	72	72	80	1	0.051092	1	0.080992	1	0.048876	1	0.19049	1	0.1937	1	0.17635	81	29	52	up	FFI_GadCb
97	Calcium signaling pathway	81	73.5	75	62	75	72	72	80	1	0.015838	1	0.036428	1	0.015673	1	0.11879	1	0.13199	1	0.0074243	147	56	91	up	FFI_GadCb
98	cAMP signaling pathway	81	73.5	75	62	75	72	72	80	1	0.0016498	1	0.011313	1	0.0021998	1	0.031677	1	0.024748	1	0.0019798	171	66	105	up	FFI_GadCb
99	Carbohydrate digestion and absorption	81	73.5	75	62	75	72	72	80	1	0.094491	1	0.18789	1	0.09767	1	0.20736	1	0.2257	1	0.1061	30	11	19	up	FFI_GadCb
100	Cell adhesion molecules (CAMs)	81	73.5	75	62	75	72	72	80	1	0.0016498	1	0.0065993	1	0.0021998	1	0.031677	1	0.024748	1	0.0019798	97	29	68	up	FFI_GadCb
101	Cellular senescence	81	73.5	75	62	75	72	72	80	1	0.6477	1	0.75586	1	0.63753	1	0.79354	1	0.78328	1	0.87862	141	71	70	up	FFI_GadCb
102	cGMP-PKG signaling pathway	81	73.5	75	62	75	72	72	80	1	0.070856	1	0.19014	1	0.072593	1	0.19049	1	0.17935	1	0.030458	138	61	77	up	FFI_GadCb
103	Chemical carcinogenesis	81	73.5	75	62	75	72	72	80	1	0.55959	1	0.25412	1	0.56347	1	0.63712	1	0.61033	1	0.38143	35	14	21	up	FFI_GadCb
104	Chemokine signaling pathway	81	73.5	75	62	75	72	72	80	1	0.19176	1	0.2041	1	0.18582	1	0.56524	1	0.55346	1	0.28562	134	58	76	up	FFI_GadCb
105	Choline metabolism in cancer	81	73.5	75	62	75	72	72	80	1	0.12849	1	0.17216	1	0.12782	1	0.34898	1	0.35426	1	0.25099	86	37	49	up	FFI_GadCb
106	Cholinergic synapse	81	73.5	75	62	75	72	72	80	1	0.089091	1	0.083042	1	0.078697	1	0.30984	1	0.32403	1	0.19485	100	40	60	up	FFI_GadCb
107	Circadian entrainment	81	73.5	75	62	75	72	72	80	1	0.056483	1	0.25412	1	0.053571	1	0.21016	1	0.2257	1	0.024963	87	38	49	up	FFI_GadCb
108	Circadian rhythm	81	73.5	75	62	75	72	72	80	1	0.70566	1	0.76634	1	0.69757	1	0.7962	1	0.8053	1	0.87862	29	14	15	up	FFI_GadCb
109	Cocaine addiction	81	73.5	75	62	75	72	72	80	1	0.13654	1	0.17216	1	0.12782	1	0.24066	1	0.23353	1	0.13589	42	16	26	up	FFI_GadCb
110	Cortisol synthesis and secretion	81	73.5	75	62	75	72	72	80	1	0.14864	1	0.3399	1	0.16234	1	0.26783	1	0.26918	1	0.068445	51	19	32	up	FFI_GadCb
111	Cytokine-cytokine receptor interaction	81	73.5	75	62	75	72	72	80	1	0.0016498	1	0.023569	1	0.0021998	1	0.050595	1	0.059394	1	0.0019798	114	42	72	up	FFI_GadCb
112	Cytosolic DNA-sensing pathway	81	73.5	75	62	75	72	72	78	1	0.95674	1	0.68712	1	0.95159	1	0.93067	1	0.94161	0.99767	0.87862	37	17	20	up	FFI_GadCb
113	Dopaminergic synapse	81	73.5	75	62	75	72	72	80	1	0.13654	1	0.17082	1	0.13381	1	0.40071	1	0.40399	1	0.45108	118	52	66	up	FFI_GadCb
114	ECM-receptor interaction	81	73.5	75	62	75	72	72	80	1	0.0016498	1	0.012599	1	0.0021998	1	0.039596	1	0.050909	1	0.0019798	66	22	44	up	FFI_GadCb
115	ErbB signaling pathway	81	73.5	75	62	75	72	72	80	1	0.15096	1	0.27126	1	0.15147	1	0.34898	1	0.34784	1	0.45108	78	31	47	up	FFI_GadCb
116	Estrogen signaling pathway	81	73.5	75	62	75	72	72	80	1	0.54822	1	0.49137	1	0.54413	1	0.70053	1	0.70593	1	0.37484	104	50	54	up	FFI_GadCb
117	Ether lipid metabolism	81	73.5	75	62	75	72	72	80	1	0.2456	1	0.18254	1	0.25176	1	0.39243	1	0.38661	1	0.4482	35	12	23	up	FFI_GadCb
118	Fanconi anemia pathway	81	73.5	75	62	75	72	72	80	1	0.7299	1	0.82235	1	0.73816	1	0.83066	1	0.84426	1	1	46	24	22	up	FFI_GadCb
119	Fatty acid elongation	81	73.5	75	62	75	72	72	80	1	0.40854	1	0.25711	1	0.39366	1	0.58008	1	0.55346	1	0.52106	27	12	15	up	FFI_GadCb
120	Focal adhesion	81	73.5	75	62	75	72	72	80	1	0.017598	1	0.083042	1	0.016132	1	0.1178	1	0.11879	1	0.026925	174	72	102	up	FFI_GadCb
121	FoxO signaling pathway	81	73.5	75	62	75	72	72	80	1	0.34993	1	0.27445	1	0.37567	1	0.47395	1	0.48119	1	0.73292	115	54	61	up	FFI_GadCb
122	GABAergic synapse	81	73.5	75	62	75	72	72	80	1	0.10828	1	0.23668	1	0.11192	1	0.26783	1	0.26918	1	0.11348	79	33	46	up	FFI_GadCb
123	Glucagon signaling pathway	81	73.5	75	62	75	72	72	80	1	0.49952	1	0.10113	1	0.49077	1	0.76431	1	0.76451	1	0.87862	83	34	49	up	FFI_GadCb
124	Glutamatergic synapse	81	73.5	75	62	75	72	72	80	1	0.0016498	1	0.009899	1	0.0021998	1	0.055434	1	0.067643	1	0.0019798	102	34	68	up	FFI_GadCb
125	Glycerolipid metabolism	81	73.5	75	62	75	72	72	80	1	0.41484	1	0.25412	1	0.39172	1	0.41758	1	0.41062	1	0.28562	50	21	29	up	FFI_GadCb
126	Glycerophospholipid metabolism	81	73.5	75	62	75	72	72	80	1	0.40854	1	0.17282	1	0.39366	1	0.56524	1	0.55346	1	0.69004	83	35	48	up	FFI_GadCb
127	Glycine, serine and threonine metabolism	81	73.5	75	62	75	72	72	80	1	0.54822	1	0.81238	1	0.54413	1	0.34898	1	0.34784	1	0.38143	34	17	17	up	FFI_GadCb
128	Glycosaminoglycan biosynthesis	81	73.5	75	62	75	72	72	80	1	0.074116	1	0.037312	1	0.072593	1	0.23051	1	0.23297	1	0.14475	48	18	30	up	FFI_GadCb
129	Glycosaminoglycan degradation	81	73.5	75	62	75	72	72	80	1	0.28733	1	0.18254	1	0.2806	1	0.42013	1	0.41576	1	0.73153	16	6	10	up	FFI_GadCb
130	Glycosphingolipid biosynthesis	81	73.5	75	62	75	72	72	80	1	0.52551	1	0.3399	1	0.52422	1	0.69717	1	0.6994	1	0.83628	37	18	19	up	FFI_GadCb
131	Glycosylphosphatidylinositol (GPI)-anchor biosynthesis	81	73.5	75	62	75	72	72	80	1	0.82154	1	0.68712	1	0.83479	1	0.87062	1	0.87408	1	1	25	12	13	up	FFI_GadCb
132	Hedgehog signaling pathway	81	73.5	75	62	75	72	72	80	1	0.032086	1	0.012599	1	0.033452	1	0.13686	1	0.14547	1	0.009899	41	17	24	up	FFI_GadCb
133	Hippo signaling pathway	81	73.5	75	62	75	72	72	80	1	0.013499	1	0.2502	1	0.016132	1	0.10524	1	0.11879	1	0.073693	140	63	77	up	FFI_GadCb
134	Histidine metabolism	81	73.5	75	62	75	72	72	80	1	0.5881	1	0.6846	1	0.59375	1	0.54806	1	0.55085	1	0.4482	16	8	8	up	FFI_GadCb
135	IL-17 signaling pathway	81	73.5	75	62	75	72	72	80	1	0.54809	1	0.64157	1	0.55125	1	0.74958	1	0.74056	1	0.69763	53	24	29	up	FFI_GadCb
136	Inflammatory mediator regulation of TRP channels	81	73.5	75	62	75	72	72	80	1	0.14864	1	0.082686	1	0.16234	1	0.39436	1	0.40166	1	0.17635	80	33	47	up	FFI_GadCb
137	Insulin resistance	81	73.5	75	62	75	72	72	80	1	0.0016498	1	0.011313	1	0.0061869	1	0.1027	1	0.10691	1	0.030797	95	32	63	up	FFI_GadCb
138	Insulin secretion	81	73.5	75	62	75	72	72	80	1	0.054595	1	0.013975	1	0.053571	1	0.19049	1	0.18258	1	0.023398	70	27	43	up	FFI_GadCb
139	Insulin signaling pathway	81	73.5	75	62	75	72	72	80	1	0.16991	1	0.22061	1	0.18019	1	0.39243	1	0.38661	1	0.89446	121	54	67	up	FFI_GadCb
140	JAK-STAT signaling pathway	81	73.5	75	62	75	72	72	80	1	0.015673	1	0.23668	1	0.015838	1	0.1027	1	0.096162	1	0.057594	98	40	58	up	FFI_GadCb
141	Long-term potentiation	81	73.5	75	62	75	72	72	80	1	0.34709	1	0.47877	1	0.35933	1	0.4328	1	0.41927	1	0.27352	62	30	32	up	FFI_GadCb
142	Longevity regulating pathway	81	73.5	75	62	75	72	72	80	1	0.22252	1	0.035096	1	0.21888	1	0.44447	1	0.44313	1	0.38143	93	42	51	up	FFI_GadCb
143	Lysine degradation	81	73.5	75	62	75	72	72	80	1	0.3921	1	0.33492	1	0.39172	1	0.39002	1	0.38661	1	0.36172	55	23	32	up	FFI_GadCb
144	Lysosome	81	73.5	75	62	75	72	72	80	1	0.7327	1	0.69995	1	0.73816	1	0.86173	1	0.85302	1	1	114	56	58	up	FFI_GadCb
145	Mannose type O-glycan biosynthesis	81	73.5	75	62	75	72	72	80	1	0.49952	1	0.51166	1	0.503	1	0.56524	1	0.55346	1	0.87862	20	9	11	up	FFI_GadCb
146	MAPK signaling pathway	81	73.5	75	62	75	72	72	80	1	0.0042424	1	0.013975	1	0.010889	1	0.14651	1	0.15013	1	0.038913	252	98	154	up	FFI_GadCb
147	MicroRNAs in cancer	81	73.5	75	62	75	72	72	80	1	0.012256	1	0.048788	1	0.010889	1	0.15583	1	0.16395	1	0.18898	125	44	81	up	FFI_GadCb
148	Mineral absorption	81	73.5	75	62	75	72	72	80	1	0.051092	1	0.11067	1	0.048876	1	0.13686	1	0.13949	1	0.0081521	35	13	22	up	FFI_GadCb
149	Morphine addiction	81	73.5	75	62	75	72	72	80	1	0.0046584	1	0.012599	1	0.0032997	1	0.1027	1	0.096162	1	0.0045688	79	31	48	up	FFI_GadCb
150	mTOR signaling pathway	81	73.5	75	62	75	72	72	80	1	0.68717	1	0.57551	1	0.69059	1	0.87062	1	0.87145	1	1	138	67	71	up	FFI_GadCb
151	Mucin type O-glycan biosynthesis	81	73.5	75	62	75	72	72	80	1	0.021919	1	0.022768	1	0.025455	1	0.15497	1	0.16121	1	0.038889	22	5	17	up	FFI_GadCb
152	N-Glycan biosynthesis	81	73.5	75	62	75	72	72	80	1	0.54809	1	0.45772	1	0.55149	1	0.65438	1	0.64792	1	0.82133	48	23	25	up	FFI_GadCb
153	Natural killer cell mediated cytotoxicity	81	73.5	75	62	75	72	72	80	1	0.54849	1	0.33492	1	0.55317	1	0.80801	1	0.80606	1	1	65	28	37	up	FFI_GadCb
154	Neuroactive ligand-receptor interaction	81	73.5	75	62	75	72	72	80	1	0.0030458	1	0.012727	1	0.0081521	1	0.057744	1	0.059394	1	0.0074243	170	66	104	up	FFI_GadCb
155	Neurotrophin signaling pathway	81	73.5	75	62	75	72	72	80	1	0.40854	1	0.25523	1	0.39172	1	0.54806	1	0.54515	1	0.63205	114	53	61	up	FFI_GadCb
156	NF-kappa B signaling pathway	81	73.5	75	62	75	72	72	80	1	0.015673	1	0.039596	1	0.015673	1	0.19049	1	0.17935	1	0.23725	71	24	47	up	FFI_GadCb
157	Nicotinate and nicotinamide metabolism	81	73.5	75	62	75	72	72	80	1	0.55038	1	0.60345	1	0.55317	1	0.56524	1	0.55346	1	0.87862	26	12	14	up	FFI_GadCb
158	Nicotine addiction	81	73.5	75	62	75	72	72	80	1	0.0054995	1	0.057538	1	0.0039596	1	0.1027	1	0.10889	1	0.0019798	33	11	22	up	FFI_GadCb
159	NOD-like receptor signaling pathway	81	73.5	75	62	75	72	72	80	1	0.42273	1	0.20603	1	0.41963	1	0.69538	1	0.65519	1	0.45108	117	53	64	up	FFI_GadCb
160	Notch signaling pathway	81	73.5	75	62	75	72	72	80	1	0.3527	1	0.89818	1	0.35933	1	0.34898	1	0.3578	1	0.43877	47	24	23	up	FFI_GadCb
161	Other glycan degradation	81	73.5	75	54	75	72	72	80	1	0.98522	0.70841	1	1	0.97938	1	0.94318	1	0.94296	1	1	17	10	7	up	FFI_GadCb
162	Other types of O-glycan biosynthesis	81	73.5	75	62	75	72	72	80	1	0.33047	1	0.79492	1	0.32011	1	0.39243	1	0.40494	1	0.43947	22	11	11	up	FFI_GadCb
163	Oxytocin signaling pathway	81	73.5	75	62	75	72	72	80	1	0.13448	1	0.32353	1	0.12564	1	0.26997	1	0.27258	1	0.082318	134	64	70	up	FFI_GadCb
164	Pathways in cancer	81	73.5	75	62	75	72	72	80	1	0.0016498	1	0.013199	1	0.0032997	1	0.039596	1	0.036296	1	0.0019798	432	179	253	up	FFI_GadCb
165	Phosphatidylinositol signaling system	81	73.5	75	62	75	72	72	80	1	0.42273	1	0.57551	1	0.43061	1	0.63712	1	0.63269	1	1	91	41	50	up	FFI_GadCb
166	Phospholipase D signaling pathway	81	73.5	75	62	75	72	72	80	1	0.096884	1	0.10576	1	0.10447	1	0.26783	1	0.27752	1	0.22482	124	49	75	up	FFI_GadCb
167	PI3K-Akt signaling pathway	81	73.5	75	62	75	72	72	80	1	0.0016498	1	0.012727	1	0.0021998	1	0.031677	1	0.036296	1	0.0019798	268	107	161	up	FFI_GadCb
168	Platelet activation	81	73.5	75	62	75	72	72	80	1	0.09503	1	0.23668	1	0.09764	1	0.26783	1	0.26918	1	0.10839	102	44	58	up	FFI_GadCb
169	PPAR signaling pathway	81	73.5	75	62	75	72	72	80	1	0.096884	1	0.3399	1	0.10447	1	0.17633	1	0.16395	1	0.023398	52	21	31	up	FFI_GadCb
170	Primary immunodeficiency	81	73.5	75	62	75	72	72	80	1	0.63816	1	0.57551	1	0.63629	1	0.76431	1	0.76155	1	1	17	6	11	up	FFI_GadCb
171	Prolactin signaling pathway	81	73.5	75	62	75	72	72	80	1	0.13654	1	0.2502	1	0.12782	1	0.26783	1	0.26918	1	0.19485	58	23	35	up	FFI_GadCb
172	Protein digestion and absorption	81	73.5	75	62	75	72	72	80	1	0.0016498	1	0.0065993	1	0.0021998	1	0.031677	1	0.024748	1	0.0019798	52	15	37	up	FFI_GadCb
173	Proteoglycans in cancer	81	73.5	75	62	75	72	72	80	1	0.0016498	1	0.016672	1	0.0032997	1	0.049495	1	0.059394	1	0.0074243	176	65	111	up	FFI_GadCb
174	Rap1 signaling pathway	81	73.5	75	62	75	72	72	80	1	0.053207	1	0.19014	1	0.048876	1	0.15583	1	0.16395	1	0.026925	172	77	95	up	FFI_GadCb
175	Ras signaling pathway	81	73.5	75	62	75	72	72	80	1	0.012256	1	0.036428	1	0.014141	1	0.14601	1	0.16058	1	0.041576	189	76	113	up	FFI_GadCb
176	Regulation of actin cytoskeleton	81	73.5	75	62	75	72	72	80	1	0.065051	1	0.2041	1	0.071701	1	0.19049	1	0.18044	1	0.17635	176	81	95	up	FFI_GadCb
177	Relaxin signaling pathway	81	73.5	75	62	75	72	72	80	1	0.14864	1	0.20603	1	0.14497	1	0.35407	1	0.34784	1	0.14701	111	47	64	up	FFI_GadCb
178	Renin secretion	81	73.5	75	62	75	72	72	80	1	0.16438	1	0.34097	1	0.1705	1	0.34898	1	0.34784	1	0.13104	55	23	32	up	FFI_GadCb
179	Retinol metabolism	81	73.5	75	62	75	72	72	80	1	0.58709	1	0.5087	1	0.58937	1	0.58154	1	0.5885	1	0.65563	18	7	11	up	FFI_GadCb
180	RIG-I-like receptor signaling pathway	81	73.5	75	62	75	72	72	80	1	0.31677	1	0.21713	1	0.33504	1	0.50234	1	0.48732	1	0.50837	45	19	26	up	FFI_GadCb
181	Selenocompound metabolism	81	73.5	75	62	75	72	72	80	1	0.13448	1	0.17082	1	0.11285	1	0.2385	1	0.24858	1	0.17635	15	4	11	up	FFI_GadCb
182	Serotonergic synapse	81	73.5	75	62	75	72	72	80	1	0.54809	1	0.8841	1	0.54413	1	0.71411	1	0.72302	1	0.38143	84	43	41	up	FFI_GadCb
183	Signaling pathways regulating pluripotency of stem cells	81	73.5	75	62	75	72	72	80	1	0.0046584	1	0.012599	1	0.0039596	1	0.10524	1	0.11879	1	0.055682	110	39	71	up	FFI_GadCb
184	Sphingolipid metabolism	81	73.5	75	62	75	72	72	80	1	0.094491	1	0.053455	1	0.093805	1	0.26783	1	0.25953	1	0.25099	41	15	26	up	FFI_GadCb
185	Sphingolipid signaling pathway	81	73.5	75	62	75	72	72	80	1	0.17818	1	0.20603	1	0.17236	1	0.42566	1	0.41062	1	0.32876	108	47	61	up	FFI_GadCb
186	T cell receptor signaling pathway	81	73.5	75	62	75	72	72	80	1	0.56665	1	0.34114	1	0.56915	1	0.76431	1	0.7763	1	1	75	34	41	up	FFI_GadCb
187	Taste transduction	81	73.5	75	62	75	72	72	80	1	0.017598	1	0.012727	1	0.015673	1	0.15497	1	0.16395	1	0.023398	40	12	28	up	FFI_GadCb
188	TGF-beta signaling pathway	81	73.5	75	62	75	72	72	80	1	0.0016498	1	0.05325	1	0.0021998	1	0.057744	1	0.059394	1	0.0045688	73	21	52	up	FFI_GadCb
189	Th1 and Th2 cell differentiation	81	73.5	75	62	75	72	72	80	1	0.14864	1	0.3399	1	0.13691	1	0.2869	1	0.27258	1	0.27352	60	26	34	up	FFI_GadCb
190	Th17 cell differentiation	81	73.5	75	62	75	72	72	80	1	0.094491	1	0.2502	1	0.094846	1	0.21184	1	0.21622	1	0.14701	71	29	42	up	FFI_GadCb
191	Tight junction	81	73.5	75	62	75	72	72	80	1	0.12473	1	0.21415	1	0.12564	1	0.26783	1	0.26918	1	0.29037	130	56	74	up	FFI_GadCb
192	TNF signaling pathway	81	73.5	75	62	75	72	72	80	1	0.094491	1	0.17216	1	0.093805	1	0.34898	1	0.34784	1	0.28562	81	30	51	up	FFI_GadCb
193	Toll-like receptor signaling pathway	81	73.5	75	62	75	72	72	80	1	0.099815	1	0.20603	1	0.10971	1	0.30984	1	0.30905	1	0.35772	64	24	40	up	FFI_GadCb
194	Transcriptional misregulation in cancer	81	73.5	75	62	75	72	72	80	1	0.070856	1	0.17082	1	0.063244	1	0.23051	1	0.23297	1	0.043428	136	58	78	up	FFI_GadCb
195	Type II diabetes mellitus	81	73.5	75	62	75	72	72	80	1	0.60459	1	0.77534	1	0.6143	1	0.68798	1	0.68068	1	0.95292	38	19	19	up	FFI_GadCb
196	Vascular smooth muscle contraction	81	73.5	75	62	75	72	72	80	1	0.28509	1	0.57172	1	0.29332	1	0.35407	1	0.3578	1	0.17635	99	47	52	up	FFI_GadCb
197	Vasopressin-regulated water reabsorption	81	73.5	75	62	75	72	72	76	1	0.7327	1	0.53924	1	0.74116	1	0.87062	1	0.87145	0.99016	0.73153	38	17	21	up	FFI_GadCb
198	Wnt signaling pathway	81	73.5	75	62	75	72	72	80	1	0.49952	1	0.60746	1	0.49077	1	0.60018	1	0.59394	1	0.4954	135	66	69	up	FFI_GadCb
199	Axon guidance	1	1	1	1	1	1	1	1	1	0.0016498	1	0.0065993	1	0.0021998	1	0.031677	1	0.024748	1	0.0019798	172	62	110	down	FFI_GadCb
200	cAMP signaling pathway	1	1	1	5	1	1	1	1	1	0.0016498	1	0.011313	1	0.0021998	1	0.031677	1	0.024748	1	0.0019798	171	66	105	down	FFI_GadCb
201	Cell adhesion molecules (CAMs)	1	1	1	1	1	1	1	1	1	0.0016498	1	0.0065993	1	0.0021998	1	0.031677	1	0.024748	1	0.0019798	97	29	68	down	FFI_GadCb
202	PI3K-Akt signaling pathway	1	1	1	12	1	1	5	1	1	0.0016498	1	0.012727	1	0.0021998	1	0.031677	1	0.036296	1	0.0019798	268	107	161	down	FFI_GadCb
203	Protein digestion and absorption	1	1	1	1	1	1	1	1	1	0.0016498	1	0.0065993	1	0.0021998	1	0.031677	1	0.024748	1	0.0019798	52	15	37	down	FFI_GadCb
204	Glutamatergic synapse	6	2.5	1	4	1	10	12	1	1	0.0016498	1	0.009899	1	0.0021998	1	0.055434	1	0.067643	1	0.0019798	102	34	68	down	FFI_GadCb
205	ECM-receptor interaction	7	3.5	1	8	1	6	7	1	1	0.0016498	1	0.012599	1	0.0021998	1	0.039596	1	0.050909	1	0.0019798	66	22	44	down	FFI_GadCb
206	Cytokine-cytokine receptor interaction	8	4.5	1	21	1	9	8	1	1	0.0016498	1	0.023569	1	0.0021998	1	0.050595	1	0.059394	1	0.0019798	114	42	72	down	FFI_GadCb
207	Pathways in cancer	9	5.5	1	15	10	6	5	1	1	0.0016498	1	0.013199	1	0.0032997	1	0.039596	1	0.036296	1	0.0019798	432	179	253	down	FFI_GadCb
208	Proteoglycans in cancer	10	9	1	18	10	8	8	14	1	0.0016498	1	0.016672	1	0.0032997	1	0.049495	1	0.059394	1	0.0074243	176	65	111	down	FFI_GadCb
209	TGF-beta signaling pathway	11	9.5	1	29	1	11	8	12	1	0.0016498	1	0.05325	1	0.0021998	1	0.057744	1	0.059394	1	0.0045688	73	21	52	down	FFI_GadCb
210	Morphine addiction	12	12.5	15	8	10	13	13	12	1	0.0046584	1	0.012599	1	0.0032997	1	0.1027	1	0.096162	1	0.0045688	79	31	48	down	FFI_GadCb
211	Neuroactive ligand-receptor interaction	12	12.5	13	12	17	11	8	14	1	0.0030458	1	0.012727	1	0.0081521	1	0.057744	1	0.059394	1	0.0074243	170	66	104	down	FFI_GadCb
212	ABC transporters	14	14	15	5	13	17	17	11	1	0.0046584	1	0.011313	1	0.0039596	1	0.10524	1	0.11879	1	0.0035996	34	10	24	down	FFI_GadCb
213	Insulin resistance	14	14	1	5	16	13	15	27	1	0.0016498	1	0.011313	1	0.0061869	1	0.1027	1	0.10691	1	0.030797	95	32	63	down	FFI_GadCb
214	Nicotine addiction	16	14.5	18	32	13	13	16	1	1	0.0054995	1	0.057538	1	0.0039596	1	0.1027	1	0.10889	1	0.0019798	33	11	22	down	FFI_GadCb
215	Signaling pathways regulating pluripotency of stem cells	17	16	15	8	13	17	17	32	1	0.0046584	1	0.012599	1	0.0039596	1	0.10524	1	0.11879	1	0.055682	110	39	71	down	FFI_GadCb
216	MAPK signaling pathway	18	21	14	16	18	25	24	29	1	0.0042424	1	0.013975	1	0.010889	1	0.14651	1	0.15013	1	0.038913	252	98	154	down	FFI_GadCb
217	Calcium signaling pathway	19	21.5	25	23	22	21	21	14	1	0.015838	1	0.036428	1	0.015673	1	0.11879	1	0.13199	1	0.0074243	147	56	91	down	FFI_GadCb
218	AMPK signaling pathway	20	22	19	18	18	26	25	34	1	0.012256	1	0.016672	1	0.010889	1	0.15497	1	0.16058	1	0.062888	103	40	63	down	FFI_GadCb
219	Hedgehog signaling pathway	21	22.5	29	8	29	22	23	18	1	0.032086	1	0.012599	1	0.033452	1	0.13686	1	0.14547	1	0.009899	41	17	24	down	FFI_GadCb
220	Ras signaling pathway	22	23.5	19	23	21	24	25	30	1	0.012256	1	0.036428	1	0.014141	1	0.14601	1	0.16058	1	0.041576	189	76	113	down	FFI_GadCb
221	Hippo signaling pathway	23	24	22	67	26	17	17	36	1	0.013499	1	0.2502	1	0.016132	1	0.10524	1	0.11879	1	0.073693	140	63	77	down	FFI_GadCb
222	JAK-STAT signaling pathway	23	24	23	64	25	13	13	33	1	0.015673	1	0.23668	1	0.015838	1	0.1027	1	0.096162	1	0.057594	98	40	58	down	FFI_GadCb
223	Taste transduction	23	24	26	12	22	26	29	20	1	0.017598	1	0.012727	1	0.015673	1	0.15497	1	0.16395	1	0.023398	40	12	28	down	FFI_GadCb
224	Focal adhesion	26	25	26	35	26	20	17	24	1	0.017598	1	0.083042	1	0.016132	1	0.1178	1	0.11879	1	0.026925	174	72	102	down	FFI_GadCb
225	Aldosterone synthesis and secretion	27	25.5	36	23	35	26	25	19	1	0.067643	1	0.036428	1	0.060525	1	0.15497	1	0.16058	1	0.011462	82	32	50	down	FFI_GadCb
226	Mineral absorption	28	26	30	39	30	22	22	17	1	0.051092	1	0.11067	1	0.048876	1	0.13686	1	0.13949	1	0.0081521	35	13	22	down	FFI_GadCb
227	Mucin type O-glycan biosynthesis	29	28	28	20	28	26	28	28	1	0.021919	1	0.022768	1	0.025455	1	0.15497	1	0.16121	1	0.038889	22	5	17	down	FFI_GadCb
228	MicroRNAs in cancer	30	28.5	19	28	18	30	29	55	1	0.012256	1	0.048788	1	0.010889	1	0.15583	1	0.16395	1	0.18898	125	44	81	down	FFI_GadCb
229	NF-kappa B signaling pathway	31	30	23	27	22	33	33	60	1	0.015673	1	0.039596	1	0.015673	1	0.19049	1	0.17935	1	0.23725	71	24	47	down	FFI_GadCb
230	Rap1 signaling pathway	31	30	32	52	30	30	29	24	1	0.053207	1	0.19014	1	0.048876	1	0.15583	1	0.16395	1	0.026925	172	77	95	down	FFI_GadCb
231	C-type lectin receptor signaling pathway	33	33	30	33	30	33	37	48	1	0.051092	1	0.080992	1	0.048876	1	0.19049	1	0.1937	1	0.17635	81	29	52	down	FFI_GadCb
232	Insulin secretion	33	33	33	16	33	33	36	20	1	0.054595	1	0.013975	1	0.053571	1	0.19049	1	0.18258	1	0.023398	70	27	43	down	FFI_GadCb
233	cGMP-PKG signaling pathway	35	35	37	52	38	33	33	26	1	0.070856	1	0.19014	1	0.072593	1	0.19049	1	0.17935	1	0.030458	138	61	77	down	FFI_GadCb
234	Regulation of actin cytoskeleton	36	36	35	54	37	33	35	48	1	0.065051	1	0.2041	1	0.071701	1	0.19049	1	0.18044	1	0.17635	176	81	95	down	FFI_GadCb
235	Circadian entrainment	37	36.5	34	70	33	39	39	23	1	0.056483	1	0.25412	1	0.053571	1	0.21016	1	0.2257	1	0.024963	87	38	49	down	FFI_GadCb
236	PPAR signaling pathway	38	39	46	86	46	32	29	20	1	0.096884	1	0.3399	1	0.10447	1	0.17633	1	0.16395	1	0.023398	52	21	31	down	FFI_GadCb
237	Transcriptional misregulation in cancer	38	39	37	41	36	41	41	31	1	0.070856	1	0.17082	1	0.063244	1	0.23051	1	0.23297	1	0.043428	136	58	78	down	FFI_GadCb
238	Carbohydrate digestion and absorption	40	40	41	51	45	38	39	39	1	0.094491	1	0.18789	1	0.09767	1	0.20736	1	0.2257	1	0.1061	30	11	19	down	FFI_GadCb
239	Glycosaminoglycan biosynthesis	40	40	39	26	38	41	41	45	1	0.074116	1	0.037312	1	0.072593	1	0.23051	1	0.23297	1	0.14475	48	18	30	down	FFI_GadCb
240	Th17 cell differentiation	42	42	41	67	43	40	38	46	1	0.094491	1	0.2502	1	0.094846	1	0.21184	1	0.21622	1	0.14701	71	29	42	down	FFI_GadCb
241	Sphingolipid metabolism	43	43.5	41	30	41	46	46	61	1	0.094491	1	0.053455	1	0.093805	1	0.26783	1	0.25953	1	0.25099	41	15	26	down	FFI_GadCb
242	Cocaine addiction	44	44.5	55	44	53	45	44	43	1	0.13654	1	0.17216	1	0.12782	1	0.24066	1	0.23353	1	0.13589	42	16	26	down	FFI_GadCb
243	Platelet activation	45	45.5	45	64	44	46	47	40	1	0.09503	1	0.23668	1	0.09764	1	0.26783	1	0.26918	1	0.10839	102	44	58	down	FFI_GadCb
244	Phospholipase D signaling pathway	46	46	46	38	46	46	57	59	1	0.096884	1	0.10576	1	0.10447	1	0.26783	1	0.27752	1	0.22482	124	49	75	down	FFI_GadCb
245	Selenocompound metabolism	47	46.5	52	41	50	43	45	48	1	0.13448	1	0.17082	1	0.11285	1	0.2385	1	0.24858	1	0.17635	15	4	11	down	FFI_GadCb
246	Cholinergic synapse	48	48	40	35	40	59	60	56	1	0.089091	1	0.083042	1	0.078697	1	0.30984	1	0.32403	1	0.19485	100	40	60	down	FFI_GadCb
247	GABAergic synapse	48	48	49	64	49	46	47	41	1	0.10828	1	0.23668	1	0.11192	1	0.26783	1	0.26918	1	0.11348	79	33	46	down	FFI_GadCb
248	Apelin signaling pathway	50	48.5	54	78	53	44	41	37	1	0.13492	1	0.27387	1	0.12782	1	0.24028	1	0.23297	1	0.079727	117	54	63	down	FFI_GadCb
249	Tight junction	51	50.5	50	60	51	46	47	69	1	0.12473	1	0.21415	1	0.12564	1	0.26783	1	0.26918	1	0.29037	130	56	74	down	FFI_GadCb
250	Oxytocin signaling pathway	52	52.5	52	82	51	54	53	38	1	0.13448	1	0.32353	1	0.12564	1	0.26997	1	0.27258	1	0.082318	134	64	70	down	FFI_GadCb
251	TNF signaling pathway	52	52.5	41	44	41	61	61	66	1	0.094491	1	0.17216	1	0.093805	1	0.34898	1	0.34784	1	0.28562	81	30	51	down	FFI_GadCb
252	Biosynthesis of unsaturated fatty acids	54	53	59	70	60	46	47	43	1	0.14864	1	0.25412	1	0.1441	1	0.26783	1	0.26918	1	0.13589	29	12	17	down	FFI_GadCb
253	Cortisol synthesis and secretion	54	53	59	86	64	46	47	35	1	0.14864	1	0.3399	1	0.16234	1	0.26783	1	0.26918	1	0.068445	51	19	32	down	FFI_GadCb
254	Aldosterone-regulated sodium reabsorption	56	53.5	65	40	60	54	53	48	1	0.15199	1	0.1564	1	0.1441	1	0.26997	1	0.27258	1	0.17635	31	13	18	down	FFI_GadCb
255	Prolactin signaling pathway	57	54	55	67	53	46	47	56	1	0.13654	1	0.2502	1	0.12782	1	0.26783	1	0.26918	1	0.19485	58	23	35	down	FFI_GadCb
256	Adipocytokine signaling pathway	58	55.5	55	81	53	56	53	58	1	0.13654	1	0.31921	1	0.12782	1	0.28106	1	0.27258	1	0.20173	58	26	32	down	FFI_GadCb
257	Choline metabolism in cancer	59	57	51	44	53	61	66	61	1	0.12849	1	0.17216	1	0.12782	1	0.34898	1	0.35426	1	0.25099	86	37	49	down	FFI_GadCb
258	Toll-like receptor signaling pathway	59	57	48	56	48	59	58	73	1	0.099815	1	0.20603	1	0.10971	1	0.30984	1	0.30905	1	0.35772	64	24	40	down	FFI_GadCb
259	Th1 and Th2 cell differentiation	61	59	59	86	59	57	53	64	1	0.14864	1	0.3399	1	0.13691	1	0.2869	1	0.27258	1	0.27352	60	26	34	down	FFI_GadCb
260	AGE-RAGE signaling pathway in diabetic complications	62	60	68	62	66	58	58	48	1	0.1776	1	0.22061	1	0.1705	1	0.30482	1	0.30905	1	0.17635	85	36	49	down	FFI_GadCb
261	Relaxin signaling pathway	62	60	59	56	62	68	61	46	1	0.14864	1	0.20603	1	0.14497	1	0.35407	1	0.34784	1	0.14701	111	47	64	down	FFI_GadCb
262	Inflammatory mediator regulation of TRP channels	64	61.5	59	34	64	74	73	48	1	0.14864	1	0.082686	1	0.16234	1	0.39436	1	0.40166	1	0.17635	80	33	47	down	FFI_GadCb
263	ErbB signaling pathway	65	63.5	64	76	63	61	61	84	1	0.15096	1	0.27126	1	0.15147	1	0.34898	1	0.34784	1	0.45108	78	31	47	down	FFI_GadCb
264	Renin secretion	65	63.5	66	90	66	61	61	42	1	0.16438	1	0.34097	1	0.1705	1	0.34898	1	0.34784	1	0.13104	55	23	32	down	FFI_GadCb
265	Dopaminergic synapse	67	66	55	41	58	75	74	84	1	0.13654	1	0.17082	1	0.13381	1	0.40071	1	0.40399	1	0.45108	118	52	66	down	FFI_GadCb
266	Alcoholism	68	69.5	72	79	73	61	67	63	1	0.23242	1	0.27391	1	0.23622	1	0.34898	1	0.3578	1	0.25172	92	43	49	down	FFI_GadCb
267	Insulin signaling pathway	68	69.5	67	62	69	71	70	117	1	0.16991	1	0.22061	1	0.18019	1	0.39243	1	0.38661	1	0.89446	121	54	67	down	FFI_GadCb
268	Sphingolipid signaling pathway	68	69.5	69	56	68	78	76	70	1	0.17818	1	0.20603	1	0.17236	1	0.42566	1	0.41062	1	0.32876	108	47	61	down	FFI_GadCb
269	Chemokine signaling pathway	71	70	70	54	70	86	86	66	1	0.19176	1	0.2041	1	0.18582	1	0.56524	1	0.55346	1	0.28562	134	58	76	down	FFI_GadCb
270	Vascular smooth muscle contraction	72	71.5	75	98	76	68	67	48	1	0.28509	1	0.57172	1	0.29332	1	0.35407	1	0.3578	1	0.17635	99	47	52	down	FFI_GadCb
271	Ether lipid metabolism	73	72.5	74	49	74	71	70	82	1	0.2456	1	0.18254	1	0.25176	1	0.39243	1	0.38661	1	0.4482	35	12	23	down	FFI_GadCb
272	Longevity regulating pathway	74	74	71	22	72	80	80	76	1	0.22252	1	0.035096	1	0.21888	1	0.44447	1	0.44313	1	0.38143	93	42	51	down	FFI_GadCb
273	Amphetamine addiction	75	76	72	31	71	81	80	84	1	0.23242	1	0.054285	1	0.20858	1	0.46464	1	0.44313	1	0.45108	57	22	35	down	FFI_GadCb
274	Glycerolipid metabolism	75	76	86	70	82	76	76	66	1	0.41484	1	0.25412	1	0.39172	1	0.41758	1	0.41062	1	0.28562	50	21	29	down	FFI_GadCb
275	Glycosaminoglycan degradation	77	76.5	76	49	75	77	78	98	1	0.28733	1	0.18254	1	0.2806	1	0.42013	1	0.41576	1	0.73153	16	6	10	down	FFI_GadCb
276	Other types of O-glycan biosynthesis	78	77.5	78	119	77	71	75	81	1	0.33047	1	0.79492	1	0.32011	1	0.39243	1	0.40494	1	0.43947	22	11	11	down	FFI_GadCb
277	Lysine degradation	79	78	82	83	82	70	70	74	1	0.3921	1	0.33492	1	0.39172	1	0.39002	1	0.38661	1	0.36172	55	23	32	down	FFI_GadCb
278	Long-term potentiation	80	79	79	93	79	79	79	64	1	0.34709	1	0.47877	1	0.35933	1	0.4328	1	0.41927	1	0.27352	62	30	32	down	FFI_GadCb
279	Notch signaling pathway	81	79.5	81	128	79	61	67	80	1	0.3527	1	0.89818	1	0.35933	1	0.34898	1	0.3578	1	0.43877	47	24	23	down	FFI_GadCb
280	RIG-I-like receptor signaling pathway	82	80.5	77	61	78	83	83	90	1	0.31677	1	0.21713	1	0.33504	1	0.50234	1	0.48732	1	0.50837	45	19	26	down	FFI_GadCb
281	FoxO signaling pathway	83	81.5	80	80	81	82	82	100	1	0.34993	1	0.27445	1	0.37567	1	0.47395	1	0.48119	1	0.73292	115	54	61	down	FFI_GadCb
282	Neurotrophin signaling pathway	84	83.5	83	74	82	84	84	93	1	0.40854	1	0.25523	1	0.39172	1	0.54806	1	0.54515	1	0.63205	114	53	61	down	FFI_GadCb
283	Glycine, serine and threonine metabolism	85	84.5	96	120	93	61	61	76	1	0.54822	1	0.81238	1	0.54413	1	0.34898	1	0.34784	1	0.38143	34	17	17	down	FFI_GadCb
284	Fatty acid elongation	86	85.5	83	75	85	90	86	91	1	0.40854	1	0.25711	1	0.39366	1	0.58008	1	0.55346	1	0.52106	27	12	15	down	FFI_GadCb
285	Glycerophospholipid metabolism	86	85.5	83	47	85	86	86	96	1	0.40854	1	0.17282	1	0.39366	1	0.56524	1	0.55346	1	0.69004	83	35	48	down	FFI_GadCb
286	NOD-like receptor signaling pathway	88	87	87	56	87	97	96	84	1	0.42273	1	0.20603	1	0.41963	1	0.69538	1	0.65519	1	0.45108	117	53	64	down	FFI_GadCb
287	Mannose type O-glycan biosynthesis	89	90	89	96	91	86	86	108	1	0.49952	1	0.51166	1	0.503	1	0.56524	1	0.55346	1	0.87862	20	9	11	down	FFI_GadCb
288	Wnt signaling pathway	90	90.5	89	103	89	92	92	89	1	0.49952	1	0.60746	1	0.49077	1	0.60018	1	0.59394	1	0.4954	135	66	69	down	FFI_GadCb
289	Chemical carcinogenesis	91	93	101	70	102	93	93	76	1	0.55959	1	0.25412	1	0.56347	1	0.63712	1	0.61033	1	0.38143	35	14	21	down	FFI_GadCb
290	Phosphatidylinositol signaling system	92	93.5	87	99	88	93	94	122	1	0.42273	1	0.57551	1	0.43061	1	0.63712	1	0.63269	1	1	91	41	50	down	FFI_GadCb
291	Retinol metabolism	93	94.5	104	95	104	91	91	94	1	0.58709	1	0.5087	1	0.58937	1	0.58154	1	0.5885	1	0.65563	18	7	11	down	FFI_GadCb
292	Estrogen signaling pathway	94	95	96	94	93	99	99	75	1	0.54822	1	0.49137	1	0.54413	1	0.70053	1	0.70593	1	0.37484	104	50	54	down	FFI_GadCb
293	Glycosphingolipid biosynthesis	94	95	92	86	92	98	98	104	1	0.52551	1	0.3399	1	0.52422	1	0.69717	1	0.6994	1	0.83628	37	18	19	down	FFI_GadCb
294	Histidine metabolism	94	95	105	107	105	84	85	82	1	0.5881	1	0.6846	1	0.59375	1	0.54806	1	0.55085	1	0.4482	16	8	8	down	FFI_GadCb
295	N-Glycan biosynthesis	94	95	93	92	97	95	95	103	1	0.54809	1	0.45772	1	0.55149	1	0.65438	1	0.64792	1	0.82133	48	23	25	down	FFI_GadCb
296	Glucagon signaling pathway	98	95.5	89	37	89	102	104	108	1	0.49952	1	0.10113	1	0.49077	1	0.76431	1	0.76451	1	0.87862	83	34	49	down	FFI_GadCb
297	Serotonergic synapse	99	96.5	93	125	93	100	100	76	1	0.54809	1	0.8841	1	0.54413	1	0.71411	1	0.72302	1	0.38143	84	43	41	down	FFI_GadCb
298	Gap junction	100	98.5	99	85	98	102	102	72	1	0.55038	1	0.3368	1	0.55317	1	0.76431	1	0.76155	0.9685	0.35664	79	38	41	down	FFI_GadCb
299	Nicotinate and nicotinamide metabolism	100	98.5	99	102	98	86	86	108	1	0.55038	1	0.60345	1	0.55317	1	0.56524	1	0.55346	1	0.87862	26	12	14	down	FFI_GadCb

## Sheet: KEGG_FFI_GadCer
	geneset	ConsRank	ConsScore	mean	median	sum	stouffer	reporter	tail	mean_padj_up	mean_padj_down	median_padj_up	median_padj_down	sum_padj_up	sum_padj_down	stouffer_padj_up	stouffer_padj_down	reporter_padj_up	reporter_padj_down	tail_padj_up	tail_padj_down	genes_tot	genes_up	genes_dn	Dir	dataset
1	Focal adhesion	1	1	4	1	1	1	1	3	0.0075367	1	0.0050245	1	0.0050245	1	0.0050245	1	0.0050245	1	0.020098	1	178	125	53	up	FFI_GadCer
2	MicroRNAs in cancer	1	1	1	1	1	1	1	1	0.0066993	1	0.0050245	1	0.0050245	1	0.0050245	1	0.0050245	1	0.010049	1	128	92	36	up	FFI_GadCer
3	Ribosome	1	1	1	1	1	1	1	1	0.0066993	1	0.0050245	1	0.0050245	1	0.0050245	1	0.0050245	1	0.010049	1	128	98	30	up	FFI_GadCer
4	Rap1 signaling pathway	4	2	1	1	1	5	6	3	0.0066993	1	0.0050245	1	0.0050245	1	0.0066993	1	0.010049	1	0.020098	1	183	128	55	up	FFI_GadCer
5	Ras signaling pathway	5	3.5	4	6	5	1	1	3	0.0075367	1	0.016748	1	0.0057423	1	0.0050245	1	0.0050245	1	0.020098	1	194	131	63	up	FFI_GadCer
6	Pathways in cancer	6	5	4	5	5	5	5	7	0.0075367	1	0.0080392	1	0.0057423	1	0.0066993	1	0.0080392	1	0.037325	1	450	276	174	up	FFI_GadCer
7	Regulation of actin cytoskeleton	7	7	4	11	8	7	7	3	0.0075367	1	0.042023	1	0.010049	1	0.011485	1	0.011485	1	0.020098	1	179	120	59	up	FFI_GadCer
8	Choline metabolism in cancer	8	8	4	8	5	14	10	8	0.0075367	1	0.030147	1	0.0057423	1	0.033497	1	0.021644	1	0.042429	1	92	67	25	up	FFI_GadCer
9	Proteoglycans in cancer	8	8	9	7	11	8	8	8	0.010049	1	0.028711	1	0.016444	1	0.017586	1	0.020098	1	0.042429	1	182	119	63	up	FFI_GadCer
10	MAPK signaling pathway	10	10	9	14	10	10	10	11	0.010049	1	0.054552	1	0.014069	1	0.026127	1	0.021644	1	0.052986	1	263	168	95	up	FFI_GadCer
11	PI3K-Akt signaling pathway	11	12	13	10	12	12	10	13	0.051681	1	0.040196	1	0.036846	1	0.032466	1	0.021644	1	0.080392	1	278	173	105	up	FFI_GadCer
12	Hippo signaling pathway	12	13	11	15	9	12	14	29	0.01279	1	0.057614	1	0.011166	1	0.032466	1	0.028711	1	0.10957	1	147	102	45	up	FFI_GadCer
13	C-type lectin receptor signaling pathway	13	15.5	12	16	13	19	16	15	0.023448	1	0.072855	1	0.037104	1	0.052986	1	0.048012	1	0.085751	1	82	56	26	up	FFI_GadCer
14	Glutamatergic synapse	14	16	21	24	21	11	8	10	0.089962	1	0.11724	1	0.08422	1	0.029233	1	0.020098	1	0.048235	1	104	65	39	up	FFI_GadCer
15	Hedgehog signaling pathway	15	16.5	15	31	15	17	16	17	0.055269	1	0.15073	1	0.040196	1	0.048472	1	0.048012	1	0.088854	1	41	28	13	up	FFI_GadCer
16	Cell adhesion molecules (CAMs)	16	18.5	22	69	22	14	15	12	0.094059	1	0.46051	1	0.093182	1	0.033497	1	0.029477	1	0.070343	1	101	63	38	up	FFI_GadCer
17	Long-term depression	16	18.5	18	31	17	19	19	13	0.06811	1	0.15073	1	0.06476	1	0.052986	1	0.049766	1	0.080392	1	55	39	16	up	FFI_GadCer
18	Relaxin signaling pathway	18	19	19	9	20	18	19	20	0.069814	1	0.037963	1	0.073358	1	0.050245	1	0.049766	1	0.093791	1	116	77	39	up	FFI_GadCer
19	AGE-RAGE signaling pathway in diabetic complications	19	19.5	13	19	14	23	23	20	0.051681	1	0.092268	1	0.03876	1	0.060294	1	0.071654	1	0.093791	1	85	55	30	up	FFI_GadCer
20	Toll-like receptor signaling pathway	20	20.5	15	12	16	25	26	29	0.055269	1	0.050245	1	0.048989	1	0.081938	1	0.077414	1	0.10957	1	64	46	18	up	FFI_GadCer
21	Wnt signaling pathway	21	21	20	28	17	19	22	29	0.071348	1	0.1393	1	0.06476	1	0.052986	1	0.070343	1	0.10957	1	140	88	52	up	FFI_GadCer
22	Chemokine signaling pathway	22	22	28	59	28	16	16	16	0.11019	1	0.3956	1	0.12131	1	0.043964	1	0.048012	1	0.086673	1	135	86	49	up	FFI_GadCer
23	Transcriptional misregulation in cancer	23	22.5	22	18	23	30	28	22	0.094059	1	0.084858	1	0.094628	1	0.10853	1	0.096183	1	0.094095	1	142	91	51	up	FFI_GadCer
24	Platelet activation	24	23.5	22	13	23	24	25	28	0.094059	1	0.052564	1	0.094628	1	0.07118	1	0.075568	1	0.10695	1	103	67	36	up	FFI_GadCer
25	Signaling pathways regulating pluripotency of stem cells	25	24.5	17	27	19	25	24	34	0.062658	1	0.13771	1	0.068756	1	0.081938	1	0.075367	1	0.12886	1	119	77	42	up	FFI_GadCer
26	Retrograde endocannabinoid signaling	26	27	31	79	33	9	10	23	0.14955	1	0.59225	1	0.15073	1	0.022331	1	0.021644	1	0.09647	1	141	92	49	up	FFI_GadCer
27	Axon guidance	27	28.5	26	59	25	31	35	26	0.10126	1	0.3956	1	0.10126	1	0.12001	1	0.12288	1	0.10049	1	172	111	61	up	FFI_GadCer
28	Apelin signaling pathway	28	29	57	23	58	28	30	17	0.29573	1	0.11098	1	0.2911	1	0.10767	1	0.10243	1	0.088854	1	120	68	52	up	FFI_GadCer
29	Circadian entrainment	28	29	36	48	35	19	19	23	0.18191	1	0.30639	1	0.1613	1	0.052986	1	0.049766	1	0.09647	1	89	56	33	up	FFI_GadCer
30	Cytokine-cytokine receptor interaction	28	29	27	62	27	31	32	17	0.10644	1	0.40068	1	0.11017	1	0.12001	1	0.12177	1	0.088854	1	120	77	43	up	FFI_GadCer
31	FoxO signaling pathway	28	29	28	19	29	29	29	32	0.11019	1	0.092268	1	0.12683	1	0.10811	1	0.096332	1	0.11511	1	114	72	42	up	FFI_GadCer
32	Cellular senescence	32	30	30	17	30	31	32	23	0.13667	1	0.075663	1	0.13198	1	0.12001	1	0.12177	1	0.09647	1	140	85	55	up	FFI_GadCer
33	Protein digestion and absorption	33	31	31	28	31	37	37	26	0.14955	1	0.1393	1	0.14445	1	0.13199	1	0.13037	1	0.10049	1	51	34	17	up	FFI_GadCer
34	Serotonergic synapse	33	31	36	19	35	27	26	40	0.18191	1	0.092268	1	0.1613	1	0.086347	1	0.077414	1	0.15023	1	92	58	34	up	FFI_GadCer
35	NOD-like receptor signaling pathway	35	33	22	25	25	41	41	43	0.094059	1	0.12059	1	0.10126	1	0.16225	1	0.15539	1	0.17723	1	114	73	41	up	FFI_GadCer
36	p53 signaling pathway	36	33.5	35	76	35	31	30	32	0.17342	1	0.52546	1	0.1613	1	0.12001	1	0.10243	1	0.11511	1	63	37	26	up	FFI_GadCer
37	Prolactin signaling pathway	36	33.5	31	40	31	36	32	35	0.14955	1	0.25524	1	0.14445	1	0.1217	1	0.12177	1	0.13207	1	59	41	18	up	FFI_GadCer
38	JAK-STAT signaling pathway	38	34.5	31	48	33	31	36	41	0.14955	1	0.30639	1	0.15073	1	0.12001	1	0.12338	1	0.15743	1	102	66	36	up	FFI_GadCer
39	Renin secretion	39	37.5	36	31	35	39	39	41	0.18191	1	0.15073	1	0.1613	1	0.1479	1	0.13566	1	0.15743	1	58	37	21	up	FFI_GadCer
40	B cell receptor signaling pathway	40	38	36	35	40	43	44	36	0.18191	1	0.15389	1	0.16933	1	0.19163	1	0.18682	1	0.13244	1	64	44	20	up	FFI_GadCer
41	Fc epsilon RI signaling pathway	41	42	40	46	41	42	42	45	0.18333	1	0.30617	1	0.18578	1	0.16653	1	0.16078	1	0.19029	1	52	35	17	up	FFI_GadCer
42	NF-kappa B signaling pathway	42	42.5	42	38	42	45	45	43	0.19771	1	0.22675	1	0.21194	1	0.21259	1	0.21884	1	0.17723	1	71	45	26	up	FFI_GadCer
43	Biosynthesis of unsaturated fatty acids	43	45	40	72	35	50	50	36	0.18333	1	0.50524	1	0.1613	1	0.25142	1	0.23876	1	0.13244	1	29	21	8	up	FFI_GadCer
44	Insulin secretion	43	45	44	19	45	46	46	45	0.21483	1	0.092268	1	0.21534	1	0.21493	1	0.22067	1	0.19029	1	71	44	27	up	FFI_GadCer
45	Sphingolipid signaling pathway	43	45	46	98	45	38	39	45	0.22022	1	0.76114	1	0.21534	1	0.14227	1	0.13566	1	0.19029	1	109	64	45	up	FFI_GadCer
46	ECM-receptor interaction	46	45.5	52	51	52	40	38	36	0.2605	1	0.35044	1	0.25445	1	0.14873	1	0.13222	1	0.13244	1	67	40	27	up	FFI_GadCer
47	Insulin signaling pathway	47	47	48	46	50	46	46	56	0.22108	1	0.30617	1	0.23072	1	0.21493	1	0.22067	1	0.3136	1	122	72	50	up	FFI_GadCer
48	Mineral absorption	48	48.5	57	51	57	46	46	36	0.29573	1	0.35044	1	0.28596	1	0.21493	1	0.22067	1	0.13244	1	32	20	12	up	FFI_GadCer
49	Vascular smooth muscle contraction	49	51.5	54	70	54	44	43	49	0.2645	1	0.48547	1	0.26235	1	0.20281	1	0.18041	1	0.23635	1	101	60	41	up	FFI_GadCer
50	Phospholipase D signaling pathway	50	52.5	53	45	54	52	52	56	0.26355	1	0.29879	1	0.26235	1	0.26398	1	0.25509	1	0.3136	1	129	78	51	up	FFI_GadCer
51	TNF signaling pathway	51	53	44	36	42	65	62	80	0.21483	1	0.1954	1	0.21194	1	0.28381	1	0.27498	1	0.55169	1	81	54	27	up	FFI_GadCer
52	T cell receptor signaling pathway	52	53.5	48	26	45	60	62	59	0.22108	1	0.13527	1	0.21534	1	0.27065	1	0.27498	1	0.33145	1	77	49	28	up	FFI_GadCer
53	Natural killer cell mediated cytotoxicity	53	54	54	30	54	54	54	49	0.2645	1	0.14672	1	0.26235	1	0.26911	1	0.26298	1	0.23635	1	67	43	24	up	FFI_GadCer
54	Neurotrophin signaling pathway	53	54	42	80	42	54	54	82	0.19771	1	0.5955	1	0.21194	1	0.26911	1	0.26298	1	0.58568	1	115	73	42	up	FFI_GadCer
55	TGF-beta signaling pathway	53	54	46	58	45	54	54	66	0.22022	1	0.38186	1	0.21534	1	0.26911	1	0.26298	1	0.39266	1	75	47	28	up	FFI_GadCer
56	Inflammatory mediator regulation of TRP channels	56	55.5	57	84	64	54	54	54	0.29573	1	0.69326	1	0.31229	1	0.26911	1	0.26298	1	0.27839	1	80	49	31	up	FFI_GadCer
57	Chemical carcinogenesis	57	57.5	57	51	58	67	70	51	0.29573	1	0.35044	1	0.2911	1	0.28396	1	0.30118	1	0.25379	1	36	25	11	up	FFI_GadCer
58	Morphine addiction	57	57.5	57	37	58	75	75	48	0.29573	1	0.20804	1	0.2911	1	0.40062	1	0.39874	1	0.21815	1	87	58	29	up	FFI_GadCer
59	Fc gamma R-mediated phagocytosis	59	59.5	64	61	58	46	46	62	0.30273	1	0.40031	1	0.2911	1	0.21493	1	0.22067	1	0.33875	1	83	52	31	up	FFI_GadCer
60	IL-17 signaling pathway	59	59.5	51	57	51	65	62	76	0.2396	1	0.37728	1	0.24275	1	0.28381	1	0.27498	1	0.53508	1	55	37	18	up	FFI_GadCer
61	Cell cycle	61	60.5	54	31	52	67	67	72	0.2645	1	0.15073	1	0.25445	1	0.28396	1	0.28108	1	0.48877	1	107	68	39	up	FFI_GadCer
62	GnRH signaling pathway	62	61.5	57	87	63	54	60	68	0.29573	1	0.72375	1	0.30211	1	0.26911	1	0.26496	1	0.42088	1	78	49	29	up	FFI_GadCer
63	Other types of O-glycan biosynthesis	62	61.5	66	51	66	62	61	52	0.31883	1	0.35044	1	0.33801	1	0.27716	1	0.2705	1	0.25702	1	22	14	8	up	FFI_GadCer
64	Adherens junction	64	65	67	87	67	63	62	53	0.35936	1	0.72375	1	0.36472	1	0.2785	1	0.27498	1	0.25786	1	69	41	28	up	FFI_GadCer
65	mTOR signaling pathway	65	65.5	48	64	45	67	69	76	0.22108	1	0.41232	1	0.21534	1	0.28396	1	0.28836	1	0.53508	1	143	87	56	up	FFI_GadCer
66	Aldosterone-regulated sodium reabsorption	66	66	65	70	58	67	67	59	0.31848	1	0.48547	1	0.2911	1	0.28396	1	0.28108	1	0.33145	1	29	17	12	up	FFI_GadCer
67	cAMP signaling pathway	67	66.5	77	98	77	50	51	56	0.48783	1	0.76114	1	0.47504	1	0.25142	1	0.24945	1	0.3136	1	185	108	77	up	FFI_GadCer
68	ErbB signaling pathway	68	69	57	43	64	74	74	93	0.29573	1	0.28503	1	0.31229	1	0.38811	1	0.39707	1	0.63711	1	80	52	28	up	FFI_GadCer
69	Long-term potentiation	68	69	69	93	69	53	53	69	0.39177	1	0.74195	1	0.37225	1	0.26772	1	0.26203	1	0.45148	1	62	38	24	up	FFI_GadCer
70	Fatty acid elongation	70	69.5	68	92	67	71	72	59	0.36708	1	0.73598	1	0.36472	1	0.34478	1	0.34745	1	0.33145	1	27	19	8	up	FFI_GadCer
71	Taste transduction	71	71.5	73	86	73	61	54	70	0.4465	1	0.69338	1	0.44078	1	0.27511	1	0.26298	1	0.47641	1	40	25	15	up	FFI_GadCer
72	Dopaminergic synapse	72	72.5	73	65	74	72	71	89	0.4465	1	0.41804	1	0.45802	1	0.34613	1	0.34138	1	0.62697	1	123	73	50	up	FFI_GadCer
73	Tight junction	73	74	70	50	70	80	80	78	0.41459	1	0.31232	1	0.40139	1	0.45597	1	0.4517	1	0.53807	1	141	86	55	up	FFI_GadCer
74	Phosphatidylinositol signaling system	74	74.5	75	62	74	78	77	66	0.46014	1	0.40068	1	0.45802	1	0.45117	1	0.43571	1	0.39266	1	94	54	40	up	FFI_GadCer
75	Notch signaling pathway	75	75.5	75	98	74	76	76	55	0.46014	1	0.76114	1	0.45802	1	0.42999	1	0.4292	1	0.29928	1	47	27	20	up	FFI_GadCer
76	GABAergic synapse	76	77.5	83	87	82	73	72	64	0.62232	1	0.72375	1	0.59834	1	0.35213	1	0.34745	1	0.3797	1	83	51	32	up	FFI_GadCer
77	Nicotinate and nicotinamide metabolism	77	78.5	71	43	71	91	91	86	0.42262	1	0.28503	1	0.41357	1	0.60559	1	0.58019	1	0.59555	1	26	17	9	up	FFI_GadCer
78	Lysine degradation	78	79	79	66	79	83	82	78	0.55969	1	0.4251	1	0.56096	1	0.52787	1	0.51029	1	0.53807	1	55	34	21	up	FFI_GadCer
79	Glycine, serine and threonine metabolism	79	80	80	77	80	85	90	70	0.56994	1	0.55517	1	0.57689	1	0.55936	1	0.57101	1	0.47641	1	33	20	13	up	FFI_GadCer
80	Starch and sucrose metabolism	80	81	88	42	88	81	81	64	0.63834	1	0.27324	1	0.66011	1	0.47392	1	0.46498	1	0.3797	0.9969	22	12	10	up	FFI_GadCer
81	Type II diabetes mellitus	81	82	78	67	78	90	86	88	0.53904	1	0.43946	1	0.52203	1	0.57458	1	0.57087	1	0.62281	1	39	24	15	up	FFI_GadCer
82	cGMP-PKG signaling pathway	82	82.5	83	68	82	98	98	63	0.62232	1	0.44659	1	0.59834	1	0.67062	1	0.68046	1	0.349	1	143	83	60	up	FFI_GadCer
83	Cholinergic synapse	83	85.5	93	56	93	85	86	74	0.69608	1	0.36356	1	0.7097	1	0.55936	1	0.57087	1	0.52121	0.97712	106	60	46	up	FFI_GadCer
84	RIG-I-like receptor signaling pathway	83	85.5	72	104	72	85	86	101	0.42848	1	0.7902	1	0.41592	1	0.55936	1	0.57087	1	0.64393	1	45	29	16	up	FFI_GadCer
85	Circadian rhythm	85	86	86	75	86	93	92	81	0.63343	1	0.51665	1	0.63459	1	0.62606	1	0.6185	1	0.56001	1	28	18	10	up	FFI_GadCer
86	One carbon pool by folate	86	86.5	82	73	84	102	101	89	0.61544	1	0.51277	1	0.61706	1	0.68806	1	0.69487	1	0.62697	1	18	12	6	up	FFI_GadCer
87	Primary immunodeficiency	87	87	89	93	88	85	86	86	0.65262	1	0.74195	1	0.66011	1	0.55936	1	0.57087	1	0.59555	1	18	11	7	up	FFI_GadCer
88	SNARE interactions in vesicular transport	88	87.5	97	110	96	79	79	74	0.71204	1	0.85051	1	0.71027	1	0.45284	1	0.44801	1	0.52121	1	30	15	15	up	FFI_GadCer
89	VEGF signaling pathway	89	88	80	80	80	96	97	104	0.56994	1	0.5955	1	0.57689	1	0.66945	1	0.67753	1	0.69145	1	52	33	19	up	FFI_GadCer
90	Amyotrophic lateral sclerosis (ALS)	90	89	90	115	88	84	83	93	0.66971	1	0.93238	1	0.66011	1	0.53547	1	0.52158	1	0.63711	1	48	29	19	up	FFI_GadCer
91	Nicotine addiction	90	89	86	106	86	92	92	82	0.63343	1	0.8206	1	0.63459	1	0.61277	1	0.6185	1	0.58568	1	38	26	12	up	FFI_GadCer
92	Alzheimer disease	92	94	95	115	96	54	54	93	0.71118	1	0.93238	1	0.71027	1	0.26911	1	0.26298	1	0.63711	1	159	90	69	up	FFI_GadCer
93	Estrogen signaling pathway	92	94	94	73	94	100	100	93	0.70642	1	0.51277	1	0.70978	1	0.67791	1	0.68956	1	0.63711	1	106	60	46	up	FFI_GadCer
94	Ether lipid metabolism	94	94.5	85	105	85	94	95	105	0.62706	1	0.81062	1	0.6306	1	0.62917	1	0.65435	1	0.70439	1	33	21	12	up	FFI_GadCer
95	Th1 and Th2 cell differentiation	94	94.5	91	98	91	107	107	89	0.69273	1	0.76114	1	0.68179	1	0.778	1	0.78364	1	0.62697	1	66	39	27	up	FFI_GadCer
96	Oxytocin signaling pathway	96	95.5	95	112	94	96	96	89	0.71118	1	0.88129	1	0.70978	1	0.66945	1	0.66763	1	0.62697	1	137	78	59	up	FFI_GadCer
97	Alcoholism	97	99	104	38	103	99	99	82	0.8181	1	0.22675	1	0.80974	1	0.67744	1	0.688	1	0.58568	0.82509	98	56	42	up	FFI_GadCer
98	Amphetamine addiction	98	101.5	100	41	100	103	103	112	0.7456	1	0.26569	1	0.74644	1	0.72821	1	0.74265	1	0.85875	1	61	37	24	up	FFI_GadCer
99	Cytosolic DNA-sensing pathway	98	101.5	91	103	92	101	102	110	0.69273	1	0.77992	1	0.69425	1	0.68433	1	0.69496	1	0.7798	1	36	20	16	up	FFI_GadCer
100	Steroid hormone biosynthesis	100	103	113	123	113	85	85	93	0.86227	1	1	0.92933	0.8621	1	0.55936	1	0.54572	1	0.63711	1	16	8	8	up	FFI_GadCer
101	Citrate cycle (TCA cycle)	1	1	1	1	1	5	6	1	1	0.0040196	1	0.0080392	1	0.0040196	1	0.13399	1	0.14404	1	0.0033497	28	5	23	down	FFI_GadCer
102	Glycolysis / Gluconeogenesis	1	1	1	1	1	2	2	1	1	0.0040196	1	0.0080392	1	0.0040196	1	0.030147	1	0.025122	1	0.0033497	50	14	36	down	FFI_GadCer
103	Lysosome	1	1	1	1	1	2	2	1	1	0.0040196	1	0.0080392	1	0.0040196	1	0.030147	1	0.025122	1	0.0033497	113	42	71	down	FFI_GadCer
104	Protein processing in endoplasmic reticulum	1	1	1	1	1	2	2	1	1	0.0040196	1	0.0080392	1	0.0040196	1	0.030147	1	0.025122	1	0.0033497	148	58	90	down	FFI_GadCer
105	Spliceosome	1	1	1	8	1	1	1	1	1	0.0040196	1	0.04522	1	0.0040196	1	0.020098	1	0.020098	1	0.0033497	127	51	76	down	FFI_GadCer
106	Pyruvate metabolism	6	6	6	1	6	7	7	1	1	0.0057423	1	0.0080392	1	0.0057423	1	0.14069	1	0.16525	1	0.0033497	32	10	22	down	FFI_GadCer
107	Proteasome	7	7	6	9	6	7	7	8	1	0.0057423	1	0.075926	1	0.0057423	1	0.14069	1	0.16525	1	0.015073	45	13	32	down	FFI_GadCer
108	Aminoacyl-tRNA biosynthesis	8	7.5	8	6	8	9	7	7	1	0.02261	1	0.013399	1	0.012561	1	0.15855	1	0.16525	1	0.0057423	43	16	27	down	FFI_GadCer
109	Phagosome	9	9	9	10	9	5	5	9	1	0.036176	1	0.09647	1	0.046895	1	0.13399	1	0.14069	1	0.017865	116	50	66	down	FFI_GadCer
110	Pyrimidine metabolism	10	10	9	31	10	10	10	10	1	0.036176	1	0.43827	1	0.048235	1	0.18591	1	0.17642	1	0.048235	51	24	27	down	FFI_GadCer
111	Pentose phosphate pathway	11	11	13	14	12	10	10	10	1	0.076845	1	0.1581	1	0.069673	1	0.18591	1	0.17642	1	0.048235	26	8	18	down	FFI_GadCer
112	Ribosome biogenesis in eukaryotes	11	11	11	16	11	10	10	19	1	0.045677	1	0.18214	1	0.049331	1	0.18591	1	0.17642	1	0.070821	73	32	41	down	FFI_GadCer
113	Glycosaminoglycan degradation	13	12.5	13	19	12	10	10	18	1	0.076845	1	0.23161	1	0.069673	1	0.18591	1	0.17642	1	0.06811	16	5	11	down	FFI_GadCer
114	Galactose metabolism	14	14.5	19	12	19	17	10	10	1	0.091446	1	0.1175	1	0.088431	1	0.18662	1	0.17642	1	0.048235	25	9	16	down	FFI_GadCer
115	Other glycan degradation	14	14.5	13	29	16	10	10	19	1	0.076845	1	0.36578	1	0.070343	1	0.18591	1	0.17642	1	0.070821	18	8	10	down	FFI_GadCer
116	Central carbon metabolism in cancer	16	16	22	29	22	10	10	10	1	0.11975	1	0.36578	1	0.12698	1	0.18591	1	0.17642	1	0.048235	60	25	35	down	FFI_GadCer
117	Peroxisome	17	16.5	12	11	12	22	21	25	1	0.063644	1	0.10414	1	0.069673	1	0.19312	1	0.19049	1	0.12461	77	32	45	down	FFI_GadCer
118	RNA transport	18	17	13	27	17	17	19	16	1	0.076845	1	0.33305	1	0.072116	1	0.18662	1	0.18892	1	0.054383	148	70	78	down	FFI_GadCer
119	Antigen processing and presentation	19	17.5	18	17	19	17	19	10	1	0.080392	1	0.18679	1	0.088431	1	0.18662	1	0.18892	1	0.048235	51	19	32	down	FFI_GadCer
120	Arginine and proline metabolism	19	17.5	21	7	18	17	21	10	1	0.095705	1	0.014356	1	0.085975	1	0.18662	1	0.19049	1	0.048235	43	20	23	down	FFI_GadCer
121	Fructose and mannose metabolism	21	19	19	24	21	17	10	19	1	0.091446	1	0.31384	1	0.11485	1	0.18662	1	0.17642	1	0.070821	30	13	17	down	FFI_GadCer
122	Purine metabolism	21	19	22	39	23	10	10	16	1	0.11975	1	0.5463	1	0.13147	1	0.18591	1	0.17642	1	0.054383	112	56	56	down	FFI_GadCer
123	Endocytosis	23	21	13	18	12	24	24	37	1	0.076845	1	0.22889	1	0.069673	1	0.20433	1	0.20014	1	0.27986	231	111	120	down	FFI_GadCer
124	Arginine biosynthesis	24	22	22	14	23	22	21	24	1	0.11975	1	0.1581	1	0.13147	1	0.19312	1	0.19049	1	0.11473	15	6	9	down	FFI_GadCer
125	Glycosylphosphatidylinositol (GPI)-anchor biosynthesis	25	25	25	12	25	25	25	22	1	0.18571	1	0.1175	1	0.21143	1	0.26529	1	0.23314	1	0.10232	25	9	16	down	FFI_GadCer
126	Mannose type O-glycan biosynthesis	26	27.5	34	24	28	28	27	27	1	0.26644	1	0.31384	1	0.2465	1	0.29645	1	0.29214	1	0.1526	22	7	15	down	FFI_GadCer
127	Amino sugar and nucleotide sugar metabolism	27	28	26	24	26	33	30	31	1	0.21489	1	0.31384	1	0.24415	1	0.33221	1	0.31342	1	0.18088	44	18	26	down	FFI_GadCer
128	beta-Alanine metabolism	28	28.5	29	22	28	29	29	28	1	0.24909	1	0.27089	1	0.2465	1	0.32157	1	0.29246	1	0.17753	29	12	17	down	FFI_GadCer
129	Glycerophospholipid metabolism	28	28.5	29	60	28	26	26	33	1	0.24909	1	0.77438	1	0.2465	1	0.27691	1	0.28601	1	0.18575	82	43	39	down	FFI_GadCer
130	Glyoxylate and dicarboxylate metabolism	30	29	27	57	28	33	30	26	1	0.23448	1	0.72665	1	0.2465	1	0.33221	1	0.31342	1	0.14764	25	11	14	down	FFI_GadCer
131	Homologous recombination	31	30.5	36	19	36	31	30	28	1	0.28807	1	0.23161	1	0.28898	1	0.32345	1	0.31342	1	0.17753	37	15	22	down	FFI_GadCer
132	Type I diabetes mellitus	32	31.5	29	32	28	39	41	31	1	0.24909	1	0.47687	1	0.2465	1	0.40196	1	0.42255	1	0.18088	26	9	17	down	FFI_GadCer
133	Ubiquitin mediated proteolysis	33	32.5	28	48	26	35	30	47	1	0.24476	1	0.61801	1	0.24415	1	0.33297	1	0.31342	1	0.41433	129	66	63	down	FFI_GadCer
134	Sphingolipid metabolism	34	33	29	19	28	45	42	37	1	0.24909	1	0.23161	1	0.2465	1	0.42161	1	0.42493	1	0.27986	42	19	23	down	FFI_GadCer
135	Alanine, aspartate and glutamate metabolism	35	34	34	34	35	26	27	34	1	0.26644	1	0.48793	1	0.26472	1	0.27691	1	0.29214	1	0.18975	32	14	18	down	FFI_GadCer
136	RNA degradation	35	34	29	69	28	39	39	23	1	0.24909	1	0.86146	1	0.2465	1	0.40196	1	0.42005	1	0.10399	72	37	35	down	FFI_GadCer
137	Cysteine and methionine metabolism	37	35.5	41	67	41	29	30	28	1	0.36504	1	0.84322	1	0.37273	1	0.32157	1	0.31342	1	0.17753	39	20	19	down	FFI_GadCer
138	N-Glycan biosynthesis	38	36.5	38	39	38	31	30	35	1	0.302	1	0.5463	1	0.31126	1	0.32345	1	0.31342	1	0.21763	48	23	25	down	FFI_GadCer
139	Tryptophan metabolism	39	38.5	39	51	38	35	30	54	1	0.31384	1	0.66733	1	0.31126	1	0.33297	1	0.31342	1	0.42096	29	13	16	down	FFI_GadCer
140	Glycerolipid metabolism	40	40	40	60	40	39	39	56	1	0.36076	1	0.77438	1	0.37181	1	0.40196	1	0.42005	1	0.42921	51	26	25	down	FFI_GadCer
141	Fatty acid degradation	41	40.5	47	69	45	35	30	36	1	0.39024	1	0.86146	1	0.38104	1	0.33297	1	0.31342	1	0.22889	35	18	17	down	FFI_GadCer
142	Tyrosine metabolism	42	41	41	55	41	38	38	43	1	0.36504	1	0.71922	1	0.37273	1	0.36652	1	0.35859	1	0.41332	23	9	14	down	FFI_GadCer
143	Vitamin digestion and absorption	43	42.5	44	39	41	50	46	41	1	0.3832	1	0.5463	1	0.37273	1	0.4506	1	0.44176	1	0.32108	16	7	9	down	FFI_GadCer
144	Huntington disease	44	43	37	39	36	72	72	47	1	0.29767	1	0.5463	1	0.28898	1	0.82513	1	0.84049	1	0.41433	179	90	89	down	FFI_GadCer
145	Valine, leucine and isoleucine degradation	45	43.5	52	39	51	43	44	37	1	0.42824	1	0.5463	1	0.43327	1	0.42023	1	0.43211	1	0.27986	47	22	25	down	FFI_GadCer
146	Basal transcription factors	46	44	41	22	41	51	53	47	1	0.36504	1	0.27089	1	0.37273	1	0.45619	1	0.47401	1	0.41433	39	17	22	down	FFI_GadCer
147	Adipocytokine signaling pathway	47	45	44	51	45	43	45	47	1	0.3832	1	0.66733	1	0.38104	1	0.42023	1	0.43635	1	0.41433	59	28	31	down	FFI_GadCer
148	Porphyrin and chlorophyll metabolism	48	45.5	46	45	45	47	46	43	1	0.38405	1	0.55138	1	0.38104	1	0.44872	1	0.44176	1	0.41332	23	10	13	down	FFI_GadCer
149	Mismatch repair	49	46.5	49	47	45	47	46	43	1	0.39513	1	0.56873	1	0.38104	1	0.44872	1	0.44176	1	0.41332	22	7	15	down	FFI_GadCer
150	Collecting duct acid secretion	50	48	49	50	50	42	43	47	1	0.39513	1	0.64836	1	0.38749	1	0.41057	1	0.42626	1	0.41433	19	8	11	down	FFI_GadCer
151	Base excision repair	51	48.5	51	39	51	51	46	42	1	0.4193	1	0.5463	1	0.43327	1	0.45619	1	0.44176	1	0.36655	31	12	19	down	FFI_GadCer
152	Renin-angiotensin system	52	49	55	51	55	47	46	43	1	0.48345	1	0.66733	1	0.4575	1	0.44872	1	0.44176	1	0.41332	16	7	9	down	FFI_GadCer
153	Vasopressin-regulated water reabsorption	53	51.5	57	59	59	46	46	37	1	0.537	1	0.75248	1	0.56411	1	0.43123	1	0.44176	1	0.27986	39	19	20	down	FFI_GadCer
154	RNA polymerase	54	52.5	47	32	45	58	58	85	1	0.39024	1	0.47687	1	0.38104	1	0.5624	1	0.56274	1	0.97712	28	8	20	down	FFI_GadCer
155	Prion diseases	55	55	54	34	54	60	60	56	1	0.46337	1	0.48793	1	0.4522	1	0.71496	1	0.71515	1	0.42921	25	10	15	down	FFI_GadCer
156	Histidine metabolism	56	56	56	81	56	51	52	62	1	0.53044	0.93238	1	1	0.50496	1	0.45619	1	0.4495	1	0.54297	18	10	8	down	FFI_GadCer
157	Selenocompound metabolism	56	56	62	34	61	56	56	56	1	0.61283	1	0.48793	1	0.62112	1	0.54049	1	0.53942	1	0.42921	15	7	8	down	FFI_GadCer
158	Synaptic vesicle cycle	58	57	53	27	53	66	66	61	1	0.44102	1	0.33305	1	0.43419	1	0.75154	1	0.7619	1	0.5064	69	30	39	down	FFI_GadCer
159	Cholesterol metabolism	59	57.5	60	60	60	55	55	53	1	0.58284	1	0.77438	1	0.60595	1	0.48491	1	0.49514	1	0.41675	34	17	17	down	FFI_GadCer
160	Butanoate metabolism	60	59	58	69	58	59	59	81	1	0.54334	1	0.86146	1	0.55235	1	0.59579	1	0.61691	1	0.92079	20	10	10	down	FFI_GadCer
161	ABC transporters	61	59.5	65	81	65	54	54	47	1	0.7059	0.63578	1	1	0.72444	1	0.4831	1	0.48161	1	0.41433	37	19	18	down	FFI_GadCer
162	Nucleotide excision repair	62	60.5	64	45	64	57	57	64	1	0.64596	1	0.55138	1	0.64659	1	0.56239	1	0.54124	1	0.5881	42	18	24	down	FFI_GadCer
163	Glycosphingolipid biosynthesis	63	61	61	81	61	60	61	71	1	0.61282	0.93238	1	1	0.62112	1	0.71496	1	0.72287	1	0.70117	36	19	17	down	FFI_GadCer
164	Necroptosis	63	61	59	37	57	63	63	63	1	0.56002	1	0.48833	1	0.53736	1	0.74826	1	0.75599	1	0.57136	99	48	51	down	FFI_GadCer
165	Propanoate metabolism	65	63.5	66	49	65	62	62	66	1	0.72962	1	0.64273	1	0.72444	1	0.72515	1	0.73325	0.99708	0.59673	28	13	15	down	FFI_GadCer
166	Cocaine addiction	66	67	70	81	71	63	63	64	1	0.89835	0.35044	1	1	0.90138	1	0.74826	1	0.75599	1	0.5881	46	26	20	down	FFI_GadCer
167	Autophagy	67	67.5	67	38	67	68	68	76	1	0.76786	1	0.53154	1	0.74933	1	0.81397	1	0.82609	1	0.83116	125	61	64	down	FFI_GadCer
168	Ferroptosis	68	68	67	68	68	75	75	66	1	0.76786	1	0.84471	1	0.75427	1	0.88351	1	0.87038	0.96273	0.59673	36	19	17	down	FFI_GadCer
169	Fat digestion and absorption	69	69	69	81	69	63	63	69	1	0.8246	0.93238	1	1	0.81149	1	0.74826	1	0.75599	1	0.64896	19	10	9	down	FFI_GadCer
170	Parkinson disease	69	69	62	76	61	78	78	60	1	0.61283	1	0.95027	1	0.62112	0.52206	1	0.5247	1	0.96273	0.49676	134	73	61	down	FFI_GadCer
171	HIF-1 signaling pathway	71	70	70	81	70	69	71	56	1	0.89835	0.69326	1	1	0.87512	1	0.81836	1	0.82883	0.85875	0.42921	90	50	40	down	FFI_GadCer
172	Retinol metabolism	72	72	74	81	77	69	69	70	1	0.91012	0.94942	1	1	0.92196	1	0.81836	1	0.82804	0.92366	0.66151	21	12	9	down	FFI_GadCer
173	Glycosaminoglycan biosynthesis	73	73.5	74	57	74	73	73	90	1	0.91012	1	0.72665	1	0.9134	1	0.87209	1	0.84357	1	0.98655	51	25	26	down	FFI_GadCer
174	Folate biosynthesis	74	74	74	81	81	67	67	74	1	0.91012	0.58181	1	1	0.93162	1	0.76942	1	0.78652	1	0.80473	20	11	9	down	FFI_GadCer
175	Oxidative phosphorylation	75	74.5	70	60	71	78	78	78	1	0.89835	1	0.77438	1	0.90138	0.28294	1	0.27498	1	0.85875	0.91521	122	67	55	down	FFI_GadCer
176	Glutathione metabolism	76	75	74	69	74	76	76	77	1	0.91012	1	0.86146	1	0.9134	1	0.94619	1	0.92054	0.99708	0.85821	51	27	24	down	FFI_GadCer
177	Glucagon signaling pathway	77	76	74	74	74	78	78	78	1	0.91012	1	0.88621	1	0.9134	0.96617	1	0.97271	1	0.96389	0.91521	81	41	40	down	FFI_GadCer
178	Apoptosis	78	77	82	81	81	73	73	54	1	0.93897	0.74195	1	1	0.93162	1	0.87209	1	0.84357	0.71082	0.42096	121	64	57	down	FFI_GadCer
179	Mitophagy	78	77	70	76	71	78	78	85	1	0.89835	1	0.95027	1	0.90138	0.96924	1	0.97281	1	1	0.97712	62	34	28	down	FFI_GadCer
180	Protein export	80	77.5	74	51	77	78	78	94	1	0.91012	1	0.66733	1	0.92196	0.96617	1	0.97271	1	1	1	27	13	14	down	FFI_GadCer
181	Calcium signaling pathway	81	78	74	80	77	78	78	94	1	0.91012	0.99386	0.99812	1	0.92196	0.88993	1	0.8901	1	1	1	165	91	74	down	FFI_GadCer
182	Thermogenesis	81	78	74	81	80	78	78	72	1	0.91012	0.8682	1	1	0.92627	0.43876	1	0.43571	1	0.68762	0.72437	214	120	94	down	FFI_GadCer
183	Alcoholism	83	79.5	83	81	83	78	78	75	0.8181	1	0.22675	1	0.80974	1	0.67744	1	0.688	1	0.58568	0.82509	98	56	42	down	FFI_GadCer
184	Aldosterone synthesis and secretion	83	79.5	83	81	83	78	78	73	0.8181	1	0.84077	1	0.82022	1	0.876	1	0.87859	1	0.49804	0.75877	85	46	39	down	FFI_GadCer
185	Cortisol synthesis and secretion	83	79.5	83	81	83	78	78	78	0.88571	1	0.72375	1	0.89235	1	0.79903	1	0.79333	1	0.73164	0.91521	53	29	24	down	FFI_GadCer
186	Gap junction	83	79.5	83	81	83	78	78	66	0.9642	1	0.64096	1	0.97298	1	0.96617	1	0.97271	1	0.65791	0.59673	79	44	35	down	FFI_GadCer
187	Arachidonic acid metabolism	87	80.5	83	60	83	78	78	90	0.8181	1	1	0.77438	0.82886	1	0.73474	1	0.74479	1	0.63711	0.98655	35	17	18	down	FFI_GadCer
188	Carbohydrate digestion and absorption	87	80.5	83	76	83	78	78	94	0.86227	1	1	0.95027	0.8621	1	0.62917	1	0.6271	1	0.63711	1	28	14	14	down	FFI_GadCer
189	DNA replication	87	80.5	83	55	83	78	78	90	0.8181	1	1	0.71922	0.80974	1	0.85311	1	0.86012	1	0.72165	0.98655	34	16	18	down	FFI_GadCer
190	Drug metabolism	87	80.5	83	69	83	78	78	94	0.8181	1	1	0.86146	0.82022	1	0.76832	1	0.76372	1	0.84756	1	63	38	25	down	FFI_GadCer
191	Endocrine and other factor-regulated calcium reabsorption	87	80.5	83	60	83	78	78	94	0.91844	1	1	0.77438	0.92763	1	0.86579	1	0.86247	1	0.86664	1	41	20	21	down	FFI_GadCer
192	Longevity regulating pathway	87	80.5	83	60	83	78	78	85	0.96161	1	1	0.77438	0.96299	1	0.88993	1	0.8901	1	0.86351	0.97712	94	48	46	down	FFI_GadCer
193	Steroid hormone biosynthesis	87	80.5	83	75	83	78	78	94	0.86227	1	1	0.92933	0.8621	1	0.55936	1	0.54572	1	0.63711	1	16	8	8	down	FFI_GadCer
194	Insulin resistance	94	81	83	79	83	78	78	94	0.8181	1	1	0.98709	0.80974	1	0.85311	1	0.86247	1	0.96253	1	93	50	43	down	FFI_GadCer
195	Inositol phosphate metabolism	95	81.5	83	81	83	78	78	82	0.8181	1	0.88607	1	0.81378	1	0.80912	1	0.79333	1	0.63711	0.96734	71	38	33	down	FFI_GadCer
196	PPAR signaling pathway	95	81.5	83	81	83	78	78	82	0.8181	1	0.84172	1	0.82022	1	0.90897	1	0.92687	1	0.72502	0.96734	51	30	21	down	FFI_GadCer
197	Th17 cell differentiation	95	81.5	83	81	83	77	77	82	0.8181	1	0.74466	1	0.80974	1	1	0.96027	1	0.97097	0.96989	0.96734	78	46	32	down	FFI_GadCer
198	Adherens junction	98	82	83	81	83	78	78	94	0.35936	1	0.72375	1	0.36472	1	0.2785	1	0.27498	1	0.25786	1	69	41	28	down	FFI_GadCer
199	AGE-RAGE signaling pathway in diabetic complications	98	82	83	81	83	78	78	94	0.051681	1	0.092268	1	0.03876	1	0.060294	1	0.071654	1	0.093791	1	85	55	30	down	FFI_GadCer
200	Aldosterone-regulated sodium reabsorption	98	82	83	81	83	78	78	94	0.31848	1	0.48547	1	0.2911	1	0.28396	1	0.28108	1	0.33145	1	29	17	12	down	FFI_GadCer
201	Alzheimer disease	98	82	83	81	83	78	78	94	0.71118	1	0.93238	1	0.71027	1	0.26911	1	0.26298	1	0.63711	1	159	90	69	down	FFI_GadCer
202	Amphetamine addiction	98	82	83	81	83	78	78	94	0.7456	1	0.26569	1	0.74644	1	0.72821	1	0.74265	1	0.85875	1	61	37	24	down	FFI_GadCer
203	AMPK signaling pathway	98	82	83	81	83	78	78	94	0.7456	1	0.82082	1	0.75079	1	0.96152	1	0.94879	1	1	1	109	59	50	down	FFI_GadCer
204	Amyotrophic lateral sclerosis (ALS)	98	82	83	81	83	78	78	94	0.66971	1	0.93238	1	0.66011	1	0.53547	1	0.52158	1	0.63711	1	48	29	19	down	FFI_GadCer
205	Apelin signaling pathway	98	82	83	81	83	78	78	94	0.29573	1	0.11098	1	0.2911	1	0.10767	1	0.10243	1	0.088854	1	120	68	52	down	FFI_GadCer
206	Axon guidance	98	82	83	81	83	78	78	94	0.10126	1	0.3956	1	0.10126	1	0.12001	1	0.12288	1	0.10049	1	172	111	61	down	FFI_GadCer
207	B cell receptor signaling pathway	98	82	83	81	83	78	78	94	0.18191	1	0.15389	1	0.16933	1	0.19163	1	0.18682	1	0.13244	1	64	44	20	down	FFI_GadCer
208	Biosynthesis of unsaturated fatty acids	98	82	83	81	83	78	78	94	0.18333	1	0.50524	1	0.1613	1	0.25142	1	0.23876	1	0.13244	1	29	21	8	down	FFI_GadCer
209	C-type lectin receptor signaling pathway	98	82	83	81	83	78	78	94	0.023448	1	0.072855	1	0.037104	1	0.052986	1	0.048012	1	0.085751	1	82	56	26	down	FFI_GadCer
210	cAMP signaling pathway	98	82	83	81	83	78	78	94	0.48783	1	0.76114	1	0.47504	1	0.25142	1	0.24945	1	0.3136	1	185	108	77	down	FFI_GadCer
211	Cell adhesion molecules (CAMs)	98	82	83	81	83	78	78	94	0.094059	1	0.46051	1	0.093182	1	0.033497	1	0.029477	1	0.070343	1	101	63	38	down	FFI_GadCer
212	Cell cycle	98	82	83	81	83	78	78	94	0.2645	1	0.15073	1	0.25445	1	0.28396	1	0.28108	1	0.48877	1	107	68	39	down	FFI_GadCer
213	Cellular senescence	98	82	83	81	83	78	78	94	0.13667	1	0.075663	1	0.13198	1	0.12001	1	0.12177	1	0.09647	1	140	85	55	down	FFI_GadCer
214	cGMP-PKG signaling pathway	98	82	83	81	83	78	78	94	0.62232	1	0.44659	1	0.59834	1	0.67062	1	0.68046	1	0.349	1	143	83	60	down	FFI_GadCer
215	Chemical carcinogenesis	98	82	83	81	83	78	78	94	0.29573	1	0.35044	1	0.2911	1	0.28396	1	0.30118	1	0.25379	1	36	25	11	down	FFI_GadCer
216	Chemokine signaling pathway	98	82	83	81	83	78	78	94	0.11019	1	0.3956	1	0.12131	1	0.043964	1	0.048012	1	0.086673	1	135	86	49	down	FFI_GadCer
217	Choline metabolism in cancer	98	82	83	81	83	78	78	94	0.0075367	1	0.030147	1	0.0057423	1	0.033497	1	0.021644	1	0.042429	1	92	67	25	down	FFI_GadCer
218	Cholinergic synapse	98	82	83	81	83	78	78	85	0.69608	1	0.36356	1	0.7097	1	0.55936	1	0.57087	1	0.52121	0.97712	106	60	46	down	FFI_GadCer
219	Circadian entrainment	98	82	83	81	83	78	78	94	0.18191	1	0.30639	1	0.1613	1	0.052986	1	0.049766	1	0.09647	1	89	56	33	down	FFI_GadCer
220	Circadian rhythm	98	82	83	81	83	78	78	94	0.63343	1	0.51665	1	0.63459	1	0.62606	1	0.6185	1	0.56001	1	28	18	10	down	FFI_GadCer
221	Cytokine-cytokine receptor interaction	98	82	83	81	83	78	78	94	0.10644	1	0.40068	1	0.11017	1	0.12001	1	0.12177	1	0.088854	1	120	77	43	down	FFI_GadCer
222	Cytosolic DNA-sensing pathway	98	82	83	81	83	78	78	94	0.69273	1	0.77992	1	0.69425	1	0.68433	1	0.69496	1	0.7798	1	36	20	16	down	FFI_GadCer
223	Dopaminergic synapse	98	82	83	81	83	78	78	94	0.4465	1	0.41804	1	0.45802	1	0.34613	1	0.34138	1	0.62697	1	123	73	50	down	FFI_GadCer
224	ECM-receptor interaction	98	82	83	81	83	78	78	94	0.2605	1	0.35044	1	0.25445	1	0.14873	1	0.13222	1	0.13244	1	67	40	27	down	FFI_GadCer
225	ErbB signaling pathway	98	82	83	81	83	78	78	94	0.29573	1	0.28503	1	0.31229	1	0.38811	1	0.39707	1	0.63711	1	80	52	28	down	FFI_GadCer
226	Estrogen signaling pathway	98	82	83	81	83	78	78	94	0.70642	1	0.51277	1	0.70978	1	0.67791	1	0.68956	1	0.63711	1	106	60	46	down	FFI_GadCer
227	Ether lipid metabolism	98	82	83	81	83	78	78	94	0.62706	1	0.81062	1	0.6306	1	0.62917	1	0.65435	1	0.70439	1	33	21	12	down	FFI_GadCer
228	Fanconi anemia pathway	98	82	83	81	83	78	78	94	0.71204	1	0.77988	1	0.72517	1	0.79903	1	0.79333	1	0.92366	1	47	28	19	down	FFI_GadCer
229	Fatty acid elongation	98	82	83	81	83	78	78	94	0.36708	1	0.73598	1	0.36472	1	0.34478	1	0.34745	1	0.33145	1	27	19	8	down	FFI_GadCer
230	Fc epsilon RI signaling pathway	98	82	83	81	83	78	78	94	0.18333	1	0.30617	1	0.18578	1	0.16653	1	0.16078	1	0.19029	1	52	35	17	down	FFI_GadCer
231	Fc gamma R-mediated phagocytosis	98	82	83	81	83	78	78	94	0.30273	1	0.40031	1	0.2911	1	0.21493	1	0.22067	1	0.33875	1	83	52	31	down	FFI_GadCer
232	Focal adhesion	98	82	83	81	83	78	78	94	0.0075367	1	0.0050245	1	0.0050245	1	0.0050245	1	0.0050245	1	0.020098	1	178	125	53	down	FFI_GadCer
233	FoxO signaling pathway	98	82	83	81	83	78	78	94	0.11019	1	0.092268	1	0.12683	1	0.10811	1	0.096332	1	0.11511	1	114	72	42	down	FFI_GadCer
234	GABAergic synapse	98	82	83	81	83	78	78	94	0.62232	1	0.72375	1	0.59834	1	0.35213	1	0.34745	1	0.3797	1	83	51	32	down	FFI_GadCer
235	Glutamatergic synapse	98	82	83	81	83	78	78	94	0.089962	1	0.11724	1	0.08422	1	0.029233	1	0.020098	1	0.048235	1	104	65	39	down	FFI_GadCer
236	Glycine, serine and threonine metabolism	98	82	83	81	83	78	78	94	0.56994	1	0.55517	1	0.57689	1	0.55936	1	0.57101	1	0.47641	1	33	20	13	down	FFI_GadCer
237	GnRH signaling pathway	98	82	83	81	83	78	78	94	0.29573	1	0.72375	1	0.30211	1	0.26911	1	0.26496	1	0.42088	1	78	49	29	down	FFI_GadCer
238	Hedgehog signaling pathway	98	82	83	81	83	78	78	94	0.055269	1	0.15073	1	0.040196	1	0.048472	1	0.048012	1	0.088854	1	41	28	13	down	FFI_GadCer
239	Hippo signaling pathway	98	82	83	81	83	78	78	94	0.01279	1	0.057614	1	0.011166	1	0.032466	1	0.028711	1	0.10957	1	147	102	45	down	FFI_GadCer
240	IL-17 signaling pathway	98	82	83	81	83	78	78	94	0.2396	1	0.37728	1	0.24275	1	0.28381	1	0.27498	1	0.53508	1	55	37	18	down	FFI_GadCer
241	Inflammatory mediator regulation of TRP channels	98	82	83	81	83	78	78	94	0.29573	1	0.69326	1	0.31229	1	0.26911	1	0.26298	1	0.27839	1	80	49	31	down	FFI_GadCer
242	Insulin secretion	98	82	83	81	83	78	78	94	0.21483	1	0.092268	1	0.21534	1	0.21493	1	0.22067	1	0.19029	1	71	44	27	down	FFI_GadCer
243	Insulin signaling pathway	98	82	83	81	83	78	78	94	0.22108	1	0.30617	1	0.23072	1	0.21493	1	0.22067	1	0.3136	1	122	72	50	down	FFI_GadCer
244	JAK-STAT signaling pathway	98	82	83	81	83	78	78	94	0.14955	1	0.30639	1	0.15073	1	0.12001	1	0.12338	1	0.15743	1	102	66	36	down	FFI_GadCer
245	Long-term depression	98	82	83	81	83	78	78	94	0.06811	1	0.15073	1	0.06476	1	0.052986	1	0.049766	1	0.080392	1	55	39	16	down	FFI_GadCer
246	Long-term potentiation	98	82	83	81	83	78	78	94	0.39177	1	0.74195	1	0.37225	1	0.26772	1	0.26203	1	0.45148	1	62	38	24	down	FFI_GadCer
247	Lysine degradation	98	82	83	81	83	78	78	94	0.55969	1	0.4251	1	0.56096	1	0.52787	1	0.51029	1	0.53807	1	55	34	21	down	FFI_GadCer
248	MAPK signaling pathway	98	82	83	81	83	78	78	94	0.010049	1	0.054552	1	0.014069	1	0.026127	1	0.021644	1	0.052986	1	263	168	95	down	FFI_GadCer
249	MicroRNAs in cancer	98	82	83	81	83	78	78	94	0.0066993	1	0.0050245	1	0.0050245	1	0.0050245	1	0.0050245	1	0.010049	1	128	92	36	down	FFI_GadCer
250	Mineral absorption	98	82	83	81	83	78	78	94	0.29573	1	0.35044	1	0.28596	1	0.21493	1	0.22067	1	0.13244	1	32	20	12	down	FFI_GadCer
251	Morphine addiction	98	82	83	81	83	78	78	94	0.29573	1	0.20804	1	0.2911	1	0.40062	1	0.39874	1	0.21815	1	87	58	29	down	FFI_GadCer
252	mRNA surveillance pathway	98	82	83	81	83	69	69	94	0.9642	1	0.93238	1	0.97298	1	1	0.81836	1	0.82804	1	1	80	45	35	down	FFI_GadCer
253	mTOR signaling pathway	98	82	83	81	83	78	78	94	0.22108	1	0.41232	1	0.21534	1	0.28396	1	0.28836	1	0.53508	1	143	87	56	down	FFI_GadCer
254	Mucin type O-glycan biosynthesis	98	82	83	81	83	78	78	85	0.7456	1	0.88129	1	0.7586	1	0.77093	1	0.76372	1	0.58568	0.97712	24	12	12	down	FFI_GadCer
255	Natural killer cell mediated cytotoxicity	98	82	83	81	83	78	78	94	0.2645	1	0.14672	1	0.26235	1	0.26911	1	0.26298	1	0.23635	1	67	43	24	down	FFI_GadCer
256	Neuroactive ligand-receptor interaction	98	82	83	81	83	78	78	94	0.81348	1	0.74195	1	0.80974	1	0.79903	1	0.78364	1	0.89943	1	229	134	95	down	FFI_GadCer
257	Neurotrophin signaling pathway	98	82	83	81	83	78	78	94	0.19771	1	0.5955	1	0.21194	1	0.26911	1	0.26298	1	0.58568	1	115	73	42	down	FFI_GadCer
258	NF-kappa B signaling pathway	98	82	83	81	83	78	78	94	0.19771	1	0.22675	1	0.21194	1	0.21259	1	0.21884	1	0.17723	1	71	45	26	down	FFI_GadCer
259	Nicotinate and nicotinamide metabolism	98	82	83	81	83	78	78	94	0.42262	1	0.28503	1	0.41357	1	0.60559	1	0.58019	1	0.59555	1	26	17	9	down	FFI_GadCer
260	Nicotine addiction	98	82	83	81	83	78	78	94	0.63343	1	0.8206	1	0.63459	1	0.61277	1	0.6185	1	0.58568	1	38	26	12	down	FFI_GadCer
261	NOD-like receptor signaling pathway	98	82	83	81	83	78	78	94	0.094059	1	0.12059	1	0.10126	1	0.16225	1	0.15539	1	0.17723	1	114	73	41	down	FFI_GadCer
262	Notch signaling pathway	98	82	83	81	83	78	78	94	0.46014	1	0.76114	1	0.45802	1	0.42999	1	0.4292	1	0.29928	1	47	27	20	down	FFI_GadCer
263	One carbon pool by folate	98	82	83	81	83	78	78	94	0.61544	1	0.51277	1	0.61706	1	0.68806	1	0.69487	1	0.62697	1	18	12	6	down	FFI_GadCer
264	Other types of O-glycan biosynthesis	98	82	83	81	83	78	78	94	0.31883	1	0.35044	1	0.33801	1	0.27716	1	0.2705	1	0.25702	1	22	14	8	down	FFI_GadCer
265	Oxytocin signaling pathway	98	82	83	81	83	78	78	94	0.71118	1	0.88129	1	0.70978	1	0.66945	1	0.66763	1	0.62697	1	137	78	59	down	FFI_GadCer
266	p53 signaling pathway	98	82	83	81	83	78	78	94	0.17342	1	0.52546	1	0.1613	1	0.12001	1	0.10243	1	0.11511	1	63	37	26	down	FFI_GadCer
267	Pathways in cancer	98	82	83	81	83	78	78	94	0.0075367	1	0.0080392	1	0.0057423	1	0.0066993	1	0.0080392	1	0.037325	1	450	276	174	down	FFI_GadCer
268	Phosphatidylinositol signaling system	98	82	83	81	83	78	78	94	0.46014	1	0.40068	1	0.45802	1	0.45117	1	0.43571	1	0.39266	1	94	54	40	down	FFI_GadCer
269	Phospholipase D signaling pathway	98	82	83	81	83	78	78	94	0.26355	1	0.29879	1	0.26235	1	0.26398	1	0.25509	1	0.3136	1	129	78	51	down	FFI_GadCer
270	PI3K-Akt signaling pathway	98	82	83	81	83	78	78	94	0.051681	1	0.040196	1	0.036846	1	0.032466	1	0.021644	1	0.080392	1	278	173	105	down	FFI_GadCer
271	Platelet activation	98	82	83	81	83	78	78	94	0.094059	1	0.052564	1	0.094628	1	0.07118	1	0.075568	1	0.10695	1	103	67	36	down	FFI_GadCer
272	Primary immunodeficiency	98	82	83	81	83	78	78	94	0.65262	1	0.74195	1	0.66011	1	0.55936	1	0.57087	1	0.59555	1	18	11	7	down	FFI_GadCer
273	Prolactin signaling pathway	98	82	83	81	83	78	78	94	0.14955	1	0.25524	1	0.14445	1	0.1217	1	0.12177	1	0.13207	1	59	41	18	down	FFI_GadCer
274	Protein digestion and absorption	98	82	83	81	83	78	78	94	0.14955	1	0.1393	1	0.14445	1	0.13199	1	0.13037	1	0.10049	1	51	34	17	down	FFI_GadCer
275	Proteoglycans in cancer	98	82	83	81	83	78	78	94	0.010049	1	0.028711	1	0.016444	1	0.017586	1	0.020098	1	0.042429	1	182	119	63	down	FFI_GadCer
276	Rap1 signaling pathway	98	82	83	81	83	78	78	94	0.0066993	1	0.0050245	1	0.0050245	1	0.0066993	1	0.010049	1	0.020098	1	183	128	55	down	FFI_GadCer
277	Ras signaling pathway	98	82	83	81	83	78	78	94	0.0075367	1	0.016748	1	0.0057423	1	0.0050245	1	0.0050245	1	0.020098	1	194	131	63	down	FFI_GadCer
278	Regulation of actin cytoskeleton	98	82	83	81	83	78	78	94	0.0075367	1	0.042023	1	0.010049	1	0.011485	1	0.011485	1	0.020098	1	179	120	59	down	FFI_GadCer
279	Relaxin signaling pathway	98	82	83	81	83	78	78	94	0.069814	1	0.037963	1	0.073358	1	0.050245	1	0.049766	1	0.093791	1	116	77	39	down	FFI_GadCer
280	Renin secretion	98	82	83	81	83	78	78	94	0.18191	1	0.15073	1	0.1613	1	0.1479	1	0.13566	1	0.15743	1	58	37	21	down	FFI_GadCer
281	Retrograde endocannabinoid signaling	98	82	83	81	83	78	78	94	0.14955	1	0.59225	1	0.15073	1	0.022331	1	0.021644	1	0.09647	1	141	92	49	down	FFI_GadCer
282	Ribosome	98	82	83	81	83	78	78	94	0.0066993	1	0.0050245	1	0.0050245	1	0.0050245	1	0.0050245	1	0.010049	1	128	98	30	down	FFI_GadCer
283	RIG-I-like receptor signaling pathway	98	82	83	81	83	78	78	94	0.42848	1	0.7902	1	0.41592	1	0.55936	1	0.57087	1	0.64393	1	45	29	16	down	FFI_GadCer
284	Serotonergic synapse	98	82	83	81	83	78	78	94	0.18191	1	0.092268	1	0.1613	1	0.086347	1	0.077414	1	0.15023	1	92	58	34	down	FFI_GadCer
285	Signaling pathways regulating pluripotency of stem cells	98	82	83	81	83	78	78	94	0.062658	1	0.13771	1	0.068756	1	0.081938	1	0.075367	1	0.12886	1	119	77	42	down	FFI_GadCer
286	SNARE interactions in vesicular transport	98	82	83	81	83	78	78	94	0.71204	1	0.85051	1	0.71027	1	0.45284	1	0.44801	1	0.52121	1	30	15	15	down	FFI_GadCer
287	Sphingolipid signaling pathway	98	82	83	81	83	78	78	94	0.22022	1	0.76114	1	0.21534	1	0.14227	1	0.13566	1	0.19029	1	109	64	45	down	FFI_GadCer
288	Starch and sucrose metabolism	98	82	83	81	83	78	78	93	0.63834	1	0.27324	1	0.66011	1	0.47392	1	0.46498	1	0.3797	0.9969	22	12	10	down	FFI_GadCer
289	T cell receptor signaling pathway	98	82	83	81	83	78	78	94	0.22108	1	0.13527	1	0.21534	1	0.27065	1	0.27498	1	0.33145	1	77	49	28	down	FFI_GadCer
290	Taste transduction	98	82	83	81	83	78	78	94	0.4465	1	0.69338	1	0.44078	1	0.27511	1	0.26298	1	0.47641	1	40	25	15	down	FFI_GadCer
291	Terpenoid backbone biosynthesis	98	82	83	81	83	78	78	94	0.72759	1	0.72375	1	0.72657	1	0.79903	1	0.79333	1	1	1	21	15	6	down	FFI_GadCer
292	TGF-beta signaling pathway	98	82	83	81	83	78	78	94	0.22022	1	0.38186	1	0.21534	1	0.26911	1	0.26298	1	0.39266	1	75	47	28	down	FFI_GadCer
293	Th1 and Th2 cell differentiation	98	82	83	81	83	78	78	94	0.69273	1	0.76114	1	0.68179	1	0.778	1	0.78364	1	0.62697	1	66	39	27	down	FFI_GadCer
294	Tight junction	98	82	83	81	83	78	78	94	0.41459	1	0.31232	1	0.40139	1	0.45597	1	0.4517	1	0.53807	1	141	86	55	down	FFI_GadCer
295	TNF signaling pathway	98	82	83	81	83	78	78	94	0.21483	1	0.1954	1	0.21194	1	0.28381	1	0.27498	1	0.55169	1	81	54	27	down	FFI_GadCer
296	Toll-like receptor signaling pathway	98	82	83	81	83	78	78	94	0.055269	1	0.050245	1	0.048989	1	0.081938	1	0.077414	1	0.10957	1	64	46	18	down	FFI_GadCer
297	Transcriptional misregulation in cancer	98	82	83	81	83	78	78	94	0.094059	1	0.084858	1	0.094628	1	0.10853	1	0.096183	1	0.094095	1	142	91	51	down	FFI_GadCer
298	Type II diabetes mellitus	98	82	83	81	83	78	78	94	0.53904	1	0.43946	1	0.52203	1	0.57458	1	0.57087	1	0.62281	1	39	24	15	down	FFI_GadCer
299	Vascular smooth muscle contraction	98	82	83	81	83	78	78	94	0.2645	1	0.48547	1	0.26235	1	0.20281	1	0.18041	1	0.23635	1	101	60	41	down	FFI_GadCer
300	VEGF signaling pathway	98	82	83	81	83	78	78	94	0.56994	1	0.5955	1	0.57689	1	0.66945	1	0.67753	1	0.69145	1	52	33	19	down	FFI_GadCer
301	Wnt signaling pathway	98	82	83	81	83	78	78	94	0.071348	1	0.1393	1	0.06476	1	0.052986	1	0.070343	1	0.10957	1	140	88	52	down	FFI_GadCer

## Sheet: KEGG_FFI_PV
	geneset	ConsRank	ConsScore	mean	median	sum	stouffer	reporter	tail	mean_padj_up	mean_padj_down	median_padj_up	median_padj_down	sum_padj_up	sum_padj_down	stouffer_padj_up	stouffer_padj_down	reporter_padj_up	reporter_padj_down	tail_padj_up	tail_padj_down	genes_tot	genes_up	genes_dn	Dir	dataset
1	Chemical carcinogenesis	1	1	3	3	1	1	1	1	0.015223	1	0.10149	1	0.006766	1	0.020298	1	0.020298	1	0.010149	1	40	29	11	up	FFI_PV
2	Ribosome	1	1	1	1	1	1	1	1	0.010149	1	0.020298	1	0.006766	1	0.020298	1	0.020298	1	0.010149	1	128	121	7	up	FFI_PV
3	Oxidative phosphorylation	3	2	1	1	1	3	3	12	0.010149	1	0.020298	1	0.006766	1	0.035521	1	0.047362	1	0.3789	1	112	77	35	up	FFI_PV
4	Drug metabolism	4	4.5	5	8	5	3	4	3	0.044656	1	0.24358	1	0.048715	1	0.035521	1	0.056834	1	0.087958	1	66	40	26	up	FFI_PV
5	Parkinson disease	4	4.5	3	3	4	5	6	7	0.015223	1	0.10149	1	0.020298	1	0.052775	1	0.066693	1	0.35429	1	125	82	43	up	FFI_PV
6	Glutathione metabolism	6	6	6	6	6	7	6	4	0.06766	1	0.10487	1	0.060894	1	0.063794	1	0.066693	1	0.089311	1	54	36	18	up	FFI_PV
7	SNARE interactions in vesicular transport	7	6.5	7	7	7	6	4	4	0.17507	1	0.11309	1	0.15078	1	0.060894	1	0.056834	1	0.089311	1	29	20	9	up	FFI_PV
8	Cytokine-cytokine receptor interaction	8	8.5	7	12	8	10	9	7	0.17507	1	0.34676	1	0.17761	1	0.3613	1	0.32071	1	0.35429	1	126	78	48	up	FFI_PV
9	p53 signaling pathway	8	8.5	9	23	9	8	8	6	0.33323	1	0.80177	1	0.34168	1	0.14462	1	0.15223	1	0.28079	1	66	37	29	up	FFI_PV
10	Alcoholism	10	9	9	21	9	9	9	7	0.33323	1	0.79716	1	0.34168	1	0.318	1	0.32071	1	0.35429	1	98	57	41	up	FFI_PV
11	Mismatch repair	10	9	9	3	9	11	11	7	0.33323	1	0.10149	1	0.34168	1	0.40596	1	0.38197	1	0.35429	1	22	14	8	up	FFI_PV
12	Biosynthesis of unsaturated fatty acids	12	13	18	10	18	12	13	13	0.58864	1	0.33215	1	0.58215	1	0.46105	1	0.47768	1	0.4316	1	29	16	13	up	FFI_PV
13	DNA replication	12	13	13	17	13	12	12	13	0.37785	1	0.63939	1	0.35912	1	0.46105	1	0.44825	1	0.4316	1	34	21	13	up	FFI_PV
14	Steroid hormone biosynthesis	14	14	15	23	15	12	13	13	0.51692	1	0.80177	1	0.57073	1	0.46105	1	0.47768	1	0.4316	1	19	12	7	up	FFI_PV
15	Base excision repair	15	15.5	9	23	9	15	16	28	0.33323	1	0.80177	1	0.34168	1	0.49933	1	0.51252	1	0.7938	1	31	19	12	up	FFI_PV
16	Fatty acid elongation	15	15.5	16	14	15	16	13	20	0.54685	1	0.61571	1	0.57073	1	0.49984	1	0.47768	1	0.43844	1	27	16	11	up	FFI_PV
17	Nucleotide excision repair	15	15.5	14	9	14	17	17	25	0.41031	1	0.32477	1	0.38421	1	0.57459	1	0.55292	1	0.6792	1	42	28	14	up	FFI_PV
18	Fanconi anemia pathway	18	16.5	16	14	15	17	17	27	0.54685	1	0.61571	1	0.57073	1	0.57459	1	0.55292	1	0.70141	1	48	28	20	up	FFI_PV
19	Pathways in cancer	19	17.5	18	40	18	17	17	13	0.58864	1	1	0.98507	0.58215	1	0.57459	1	0.55292	1	0.4316	1	456	237	219	up	FFI_PV
20	Arachidonic acid metabolism	20	18	18	19	18	17	17	21	0.58864	1	0.72966	1	0.58215	1	0.57459	1	0.55292	1	0.51808	1	39	22	17	up	FFI_PV
21	Cytosolic DNA-sensing pathway	20	18	18	37	18	17	17	22	0.58864	1	0.88269	1	0.58215	1	0.57459	1	0.55292	1	0.56242	1	37	22	15	up	FFI_PV
22	Glycine, serine and threonine metabolism	20	18	18	40	18	17	17	22	0.58864	1	1	0.96628	0.58215	1	0.57459	1	0.55292	1	0.56242	1	33	20	13	up	FFI_PV
23	Protein digestion and absorption	20	18	18	10	18	27	27	13	0.58864	1	0.33215	1	0.58215	1	0.5909	1	0.62271	1	0.4316	0.94837	58	33	25	up	FFI_PV
24	Prion diseases	24	20	34	23	34	17	17	13	0.74983	1	0.80177	1	0.75699	1	0.57459	1	0.55292	1	0.4316	0.89747	25	15	10	up	FFI_PV
25	Retinol metabolism	25	20.5	18	23	18	17	26	29	0.58864	1	0.80177	1	0.58215	1	0.57459	1	0.56522	1	0.82522	1	25	14	11	up	FFI_PV
26	RNA degradation	26	24	27	23	28	17	17	25	0.65608	1	0.80177	1	0.67049	1	0.57459	1	0.55292	1	0.6792	1	73	42	31	up	FFI_PV
27	RNA polymerase	27	25	18	13	18	32	32	39	0.58864	1	0.49496	1	0.58215	1	0.80494	1	0.7542	1	0.88804	1	28	19	9	up	FFI_PV
28	Mineral absorption	28	28.5	44	40	44	17	17	13	1	0.96582	1	0.78475	1	0.97686	0.57459	1	0.55292	1	0.4316	0.67271	35	18	17	up	FFI_PV
29	Folate biosynthesis	29	29	27	23	28	30	30	36	0.65608	1	0.80177	1	0.67049	1	0.71698	1	0.72352	1	0.88777	1	20	13	7	up	FFI_PV
30	B cell receptor signaling pathway	30	31.5	32	35	33	29	29	31	0.74487	1	0.84498	1	0.73134	1	0.69223	1	0.67823	1	0.88673	1	65	37	28	up	FFI_PV
31	Pentose and glucuronate interconversions	31	32	27	23	26	37	37	44	0.65608	1	0.80177	1	0.66232	1	0.87391	1	0.86952	1	1	1	16	12	4	up	FFI_PV
32	Thermogenesis	31	32	26	23	26	38	42	44	0.65032	1	0.80177	1	0.66232	1	0.87597	1	0.89897	1	1	1	205	112	93	up	FFI_PV
33	Huntington disease	33	33	27	17	28	38	38	44	0.65608	1	0.63939	1	0.67049	1	0.87597	1	0.88568	1	1	1	175	101	74	up	FFI_PV
34	One carbon pool by folate	33	33	27	33	28	33	33	42	0.65608	1	0.84237	1	0.67049	1	0.81134	1	0.81807	1	0.92521	1	18	11	7	up	FFI_PV
35	PPAR signaling pathway	35	34	35	23	35	33	36	31	0.76568	1	0.80177	1	0.78598	1	0.81134	1	0.83504	1	0.88673	1	51	30	21	up	FFI_PV
36	NF-kappa B signaling pathway	36	35	35	40	35	28	27	36	0.76568	1	1	0.80362	0.78598	1	0.65823	1	0.62271	1	0.88777	1	76	38	38	up	FFI_PV
37	Primary immunodeficiency	37	35.5	44	40	44	30	30	31	1	0.97469	1	0.66824	1	0.97686	0.71698	1	0.72352	1	0.88673	0.96548	20	9	11	up	FFI_PV
38	Transcriptional misregulation in cancer	37	35.5	32	39	32	46	49	22	0.74487	1	0.98055	0.99866	0.72565	1	0.95898	1	0.9859	0.99827	0.56242	0.77083	144	80	64	up	FFI_PV
39	Natural killer cell mediated cytotoxicity	39	36.5	44	33	44	33	34	39	1	0.9509	0.84237	1	1	0.96758	0.81134	1	0.82236	1	0.88804	0.97592	69	37	32	up	FFI_PV
40	Fat digestion and absorption	40	37	37	36	37	38	42	30	0.85697	1	0.86887	1	0.8535	1	0.87597	1	0.89897	1	0.86063	0.93464	21	13	8	up	FFI_PV
41	Valine, leucine and isoleucine degradation	40	37	37	40	37	36	34	44	0.85697	1	1	0.96191	0.8535	1	0.8294	1	0.82236	1	1	1	48	27	21	up	FFI_PV
42	Neuroactive ligand-receptor interaction	42	38	44	38	44	38	38	7	1	0.98394	0.9743	1	1	0.99333	0.87597	1	0.88568	1	0.35429	0.5768	225	119	106	up	FFI_PV
43	Type I diabetes mellitus	43	38.5	37	40	37	46	47	31	0.85697	1	1	0.96683	0.8535	1	0.95898	1	0.95823	1	0.88673	0.89747	29	16	13	up	FFI_PV
44	Collecting duct acid secretion	44	39	42	40	42	38	38	36	0.94692	1	1	0.89761	0.95448	1	0.87597	1	0.88568	1	0.88777	0.95669	19	11	8	up	FFI_PV
45	Alzheimer disease	45	40.5	37	20	37	50	51	44	0.85697	1	0.76016	1	0.8535	1	1	0.97536	1	0.98027	1	1	153	85	68	up	FFI_PV
46	Protein export	45	40.5	37	21	37	50	51	44	0.85697	1	0.79716	1	0.8535	1	1	0.8677	1	0.86281	1	0.89747	27	18	9	up	FFI_PV
47	Chemokine signaling pathway	47	41	44	40	44	38	42	31	1	0.93083	1	0.91206	1	0.92619	0.87597	1	0.89897	1	0.88673	0.89747	136	70	66	up	FFI_PV
48	Pyrimidine metabolism	47	41	42	40	42	38	38	42	0.94692	1	1	0.88793	0.95448	1	0.87597	1	0.88568	1	0.92521	1	51	28	23	up	FFI_PV
49	C-type lectin receptor signaling pathway	49	41.5	44	40	44	38	42	41	1	0.94932	1	0.96628	1	0.95374	0.87597	1	0.89897	1	0.90301	0.93915	86	48	38	up	FFI_PV
50	ABC transporters	50	44	44	40	44	50	51	44	1	0.029178	1	0.23837	1	0.028656	1	0.055819	1	0.058961	1	0.060894	37	9	28	up	FFI_PV
51	Adherens junction	50	44	44	40	44	50	51	44	1	0.10084	1	0.23837	1	0.092323	1	0.10149	1	0.094724	1	0.13758	69	24	45	up	FFI_PV
52	Adipocytokine signaling pathway	50	44	44	40	44	50	51	44	1	0.33066	1	0.29039	1	0.32202	1	0.4685	1	0.46658	1	0.29343	60	23	37	up	FFI_PV
53	AGE-RAGE signaling pathway in diabetic complications	50	44	44	40	44	50	51	44	1	0.87698	1	0.88793	1	0.87077	1	0.8677	1	0.86281	1	0.93937	89	47	42	up	FFI_PV
54	Alanine, aspartate and glutamate metabolism	50	44	44	40	44	50	51	44	1	0.016607	1	0.083037	1	0.0076117	1	0.017761	1	0.014499	1	0.03137	32	9	23	up	FFI_PV
55	Aldosterone synthesis and secretion	50	44	44	40	44	50	51	44	1	0.11431	1	0.29009	1	0.10737	1	0.43206	1	0.42597	1	0.10366	84	35	49	up	FFI_PV
56	Aldosterone-regulated sodium reabsorption	50	44	44	40	44	50	51	44	1	0.39243	1	0.51963	1	0.39715	1	0.54035	1	0.53754	1	0.25393	29	14	15	up	FFI_PV
57	Amino sugar and nucleotide sugar metabolism	50	44	44	40	44	50	51	44	1	0.73354	1	0.85701	1	0.74607	1	0.7304	1	0.74719	1	0.65085	44	22	22	up	FFI_PV
58	Aminoacyl-tRNA biosynthesis	50	44	44	40	44	50	51	44	1	0.10643	1	0.23837	1	0.099798	1	0.18161	1	0.1842	1	0.25393	43	17	26	up	FFI_PV
59	Amphetamine addiction	50	44	44	40	44	50	51	44	1	0.46001	1	0.58497	1	0.45791	1	0.65499	1	0.65312	1	0.53645	62	28	34	up	FFI_PV
60	AMPK signaling pathway	50	44	44	40	44	50	51	44	1	0.020298	1	0.083037	1	0.020298	1	0.031228	1	0.020298	1	0.040596	110	41	69	up	FFI_PV
61	Amyotrophic lateral sclerosis (ALS)	50	44	44	40	44	50	51	44	1	0.33671	1	0.65378	1	0.33271	1	0.43206	1	0.42597	1	0.45942	48	23	25	up	FFI_PV
62	Antigen processing and presentation	50	44	44	40	44	50	51	44	1	0.52731	1	0.60118	1	0.51694	1	0.53483	1	0.53331	1	0.29343	51	22	29	up	FFI_PV
63	Apelin signaling pathway	50	44	44	40	44	50	51	44	1	0.68518	1	0.47988	1	0.6832	1	0.85056	1	0.85475	1	0.62801	118	54	64	up	FFI_PV
64	Apoptosis	50	44	44	40	44	50	51	44	1	0.87698	1	0.74112	1	0.88186	1	0.95441	1	0.96131	1	0.80018	123	61	62	up	FFI_PV
65	Arginine and proline metabolism	50	44	44	40	44	50	51	44	1	0.87698	1	0.93702	1	0.88186	1	0.90374	1	0.90952	1	0.96891	43	23	20	up	FFI_PV
66	Arginine biosynthesis	50	44	44	40	44	50	51	44	1	0.62479	1	0.5942	1	0.62006	1	0.63703	1	0.63534	1	0.70502	15	7	8	up	FFI_PV
67	Autophagy	50	44	44	40	44	50	51	44	1	0.023004	1	0.083037	1	0.023004	1	0.038059	1	0.047006	1	0.062827	123	44	79	up	FFI_PV
68	Axon guidance	50	44	44	40	44	50	51	44	1	0.011599	1	0.020298	1	0.006766	1	0.017761	1	0.010149	1	0.010149	175	63	112	up	FFI_PV
69	Basal transcription factors	50	44	44	40	44	50	51	44	1	0.68518	1	0.88793	1	0.6832	1	0.58928	1	0.59032	1	0.69586	39	20	19	up	FFI_PV
70	beta-Alanine metabolism	50	44	44	40	44	50	51	44	1	0.45423	1	0.58497	1	0.45791	1	0.59693	1	0.59032	1	0.61888	29	11	18	up	FFI_PV
71	Butanoate metabolism	50	44	44	40	44	50	51	44	1	0.70482	1	0.84625	1	0.70228	1	0.63703	1	0.63534	1	0.65813	20	11	9	up	FFI_PV
72	Calcium signaling pathway	50	44	44	40	44	50	51	44	1	0.016607	1	0.23837	1	0.017175	1	0.031228	1	0.022143	1	0.035912	165	74	91	up	FFI_PV
73	cAMP signaling pathway	50	44	44	40	44	50	51	44	1	0.18733	1	0.29004	1	0.20919	1	0.53068	1	0.53331	1	0.06643	183	78	105	up	FFI_PV
74	Carbohydrate digestion and absorption	50	44	44	40	44	50	51	44	1	0.75887	1	0.85701	1	0.76262	1	0.88099	1	0.87761	1	0.65813	29	15	14	up	FFI_PV
75	Cell adhesion molecules (CAMs)	50	44	44	40	44	50	51	44	1	0.78673	1	0.88968	1	0.77873	1	0.8677	1	0.86281	1	0.65813	104	53	51	up	FFI_PV
76	Cell cycle	50	44	44	40	44	50	51	44	1	0.80957	1	0.65255	1	0.81677	1	0.8677	1	0.86281	1	1	110	52	58	up	FFI_PV
77	Cellular senescence	50	44	44	40	44	50	51	44	1	0.73354	1	0.9305	1	0.73041	1	0.81471	1	0.81827	1	0.61142	147	74	73	up	FFI_PV
78	Central carbon metabolism in cancer	50	44	44	40	44	50	51	44	1	0.49924	1	0.61965	1	0.50243	1	0.50826	1	0.52176	1	0.5208	61	28	33	up	FFI_PV
79	cGMP-PKG signaling pathway	50	44	44	40	44	50	51	44	1	0.060082	1	0.31189	1	0.056665	1	0.22195	1	0.22779	1	0.03137	145	62	83	up	FFI_PV
80	Cholesterol metabolism	50	44	44	40	44	50	51	44	1	0.70482	1	0.96415	1	0.71108	1	0.72423	1	0.72025	1	0.65085	35	19	16	up	FFI_PV
81	Choline metabolism in cancer	50	44	44	40	44	50	51	44	1	0.35536	1	0.40501	1	0.33271	1	0.46714	1	0.46601	1	0.45942	93	42	51	up	FFI_PV
82	Cholinergic synapse	50	44	44	40	44	50	51	44	1	0.20091	1	0.34995	1	0.20948	1	0.30184	1	0.30973	1	0.21071	105	47	58	up	FFI_PV
83	Circadian entrainment	50	44	44	40	44	50	51	44	1	0.058246	1	0.078292	1	0.050304	1	0.15118	1	0.15398	1	0.11232	88	32	56	up	FFI_PV
84	Circadian rhythm	50	44	44	40	44	50	51	44	1	0.20095	1	0.21736	1	0.18437	1	0.21426	1	0.22779	1	0.36409	28	11	17	up	FFI_PV
85	Citrate cycle (TCA cycle)	50	44	44	40	44	50	51	44	1	0.011599	1	0.020298	1	0.0050745	1	0.017761	1	0.010149	1	0.012179	28	6	22	up	FFI_PV
86	Cocaine addiction	50	44	44	40	44	46	47	44	1	0.92893	1	0.67911	1	0.92561	0.95898	1	0.95823	1	1	0.95669	47	22	25	up	FFI_PV
87	Cortisol synthesis and secretion	50	44	44	40	44	50	51	44	1	0.058357	1	0.29009	1	0.05927	1	0.15118	1	0.14426	1	0.11262	52	17	35	up	FFI_PV
88	Cysteine and methionine metabolism	50	44	44	40	44	50	51	44	1	0.59283	1	0.52718	1	0.59382	1	0.63832	1	0.63534	1	0.50606	39	18	21	up	FFI_PV
89	Dopaminergic synapse	50	44	44	40	44	50	51	44	1	0.12415	1	0.25662	1	0.12275	1	0.23537	1	0.23969	1	0.13281	122	52	70	up	FFI_PV
90	ECM-receptor interaction	50	44	44	16	44	50	51	44	1	0.87698	0.62163	1	1	0.88186	1	0.65499	1	0.67066	1	0.65085	72	39	33	up	FFI_PV
91	Endocrine and other factor-regulated calcium reabsorption	50	44	44	40	44	50	51	44	1	0.12179	1	0.27143	1	0.11931	1	0.2141	1	0.21437	1	0.093683	41	16	25	up	FFI_PV
92	Endocytosis	50	44	44	40	44	50	51	44	1	0.016915	1	0.106	1	0.012179	1	0.017761	1	0.022143	1	0.093683	232	99	133	up	FFI_PV
93	ErbB signaling pathway	50	44	44	40	44	50	51	44	1	0.10086	1	0.28325	1	0.099798	1	0.10149	1	0.11204	1	0.067072	80	36	44	up	FFI_PV
94	Estrogen signaling pathway	50	44	44	40	44	50	51	44	1	0.018737	1	0.094326	1	0.016607	1	0.031228	1	0.039327	1	0.03137	108	40	68	up	FFI_PV
95	Ether lipid metabolism	50	44	44	40	44	50	51	44	1	0.93083	1	0.96628	1	0.93344	1	0.90374	1	0.91684	1	0.89747	34	21	13	up	FFI_PV
96	Fatty acid degradation	50	44	44	40	44	50	51	44	1	0.90705	1	0.82237	1	0.90481	1	0.9723	1	0.96856	1	1	36	19	17	up	FFI_PV
97	Fc epsilon RI signaling pathway	50	44	44	40	44	50	51	44	1	0.4086	1	0.53141	1	0.39715	1	0.52228	1	0.52176	1	0.41565	53	25	28	up	FFI_PV
98	Fc gamma R-mediated phagocytosis	50	44	44	40	44	50	51	44	1	0.46001	1	0.70748	1	0.45791	1	0.52228	1	0.52176	1	0.72033	83	40	43	up	FFI_PV
99	Ferroptosis	50	44	44	40	44	50	51	44	1	0.44555	1	0.25662	1	0.44681	1	0.63703	1	0.63534	1	0.61888	37	14	23	up	FFI_PV
100	Focal adhesion	50	44	44	40	44	50	51	44	1	0.39243	1	0.69588	1	0.39452	1	0.25941	1	0.26469	1	0.23933	184	91	93	up	FFI_PV
101	FoxO signaling pathway	50	44	44	40	44	50	51	44	1	0.33671	1	0.65378	1	0.33271	1	0.2903	1	0.29758	1	0.27289	114	54	60	up	FFI_PV
102	Fructose and mannose metabolism	50	44	44	40	44	50	51	44	1	0.23069	1	0.55686	1	0.24514	1	0.1842	1	0.1842	1	0.26109	30	10	20	up	FFI_PV
103	GABAergic synapse	50	44	44	40	44	50	51	44	1	0.10149	1	0.23837	1	0.093878	1	0.086487	1	0.074132	1	0.047362	82	33	49	up	FFI_PV
104	Galactose metabolism	50	44	44	40	44	50	51	44	1	0.73024	1	0.62678	1	0.72667	1	0.64728	1	0.65312	1	0.70502	26	10	16	up	FFI_PV
105	Gap junction	50	44	44	40	44	50	51	44	1	0.042626	1	0.2171	1	0.039528	1	0.063662	1	0.074132	1	0.13281	80	29	51	up	FFI_PV
106	Glucagon signaling pathway	50	44	44	40	44	50	51	44	1	0.10149	1	0.39091	1	0.099798	1	0.15118	1	0.14133	1	0.34378	81	31	50	up	FFI_PV
107	Glutamatergic synapse	50	44	44	40	44	50	51	44	1	0.013532	1	0.094326	1	0.012179	1	0.031897	1	0.02977	1	0.026097	101	40	61	up	FFI_PV
108	Glycerolipid metabolism	50	44	44	40	44	50	51	44	1	0.62574	1	0.66824	1	0.62006	1	0.63703	1	0.63534	1	0.54008	53	26	27	up	FFI_PV
109	Glycerophospholipid metabolism	50	44	44	40	44	50	51	44	1	0.75988	1	0.96415	1	0.76262	1	0.75737	1	0.75055	1	0.65085	84	45	39	up	FFI_PV
110	Glycolysis / Gluconeogenesis	50	44	44	40	44	50	51	44	1	0.12179	1	0.23837	1	0.11931	1	0.21426	1	0.22521	1	0.21071	51	15	36	up	FFI_PV
111	Glycosaminoglycan biosynthesis	50	44	44	40	44	50	51	44	1	0.33671	1	0.25271	1	0.33271	1	0.43206	1	0.42597	1	0.61888	51	19	32	up	FFI_PV
112	Glycosaminoglycan degradation	50	44	44	40	44	50	51	44	1	0.57892	1	0.68411	1	0.58052	1	0.58318	1	0.58693	1	0.89747	16	7	9	up	FFI_PV
113	Glycosphingolipid biosynthesis	50	44	44	40	44	50	51	44	1	0.39367	1	0.60118	1	0.39715	1	0.28964	1	0.29758	1	0.34378	38	18	20	up	FFI_PV
114	Glycosylphosphatidylinositol (GPI)-anchor biosynthesis	50	44	44	40	44	50	51	44	1	0.62479	1	0.82237	1	0.62006	1	0.62983	1	0.62983	1	0.80018	25	13	12	up	FFI_PV
115	Glyoxylate and dicarboxylate metabolism	50	44	44	40	44	50	51	44	1	0.62479	1	0.78202	1	0.62006	1	0.58522	1	0.58559	1	0.62801	25	13	12	up	FFI_PV
116	GnRH signaling pathway	50	44	44	40	44	50	51	44	1	0.10149	1	0.29009	1	0.10204	1	0.17422	1	0.17126	1	0.25393	77	31	46	up	FFI_PV
117	Hedgehog signaling pathway	50	44	44	40	44	50	51	44	1	0.62479	1	0.85701	1	0.62006	1	0.53068	1	0.53331	1	0.50322	42	21	21	up	FFI_PV
118	HIF-1 signaling pathway	50	44	44	40	44	50	51	44	1	0.33671	1	0.65378	1	0.33271	1	0.43206	1	0.42597	1	0.34378	93	44	49	up	FFI_PV
119	Hippo signaling pathway	50	44	44	40	44	50	51	44	1	0.70053	1	0.65075	1	0.6898	1	0.63832	1	0.63992	1	0.62801	144	70	74	up	FFI_PV
120	Histidine metabolism	50	44	44	40	44	50	51	44	1	0.77435	1	0.65378	1	0.76678	1	0.8677	1	0.86281	1	0.95669	18	8	10	up	FFI_PV
121	Homologous recombination	50	44	44	40	44	50	51	44	1	0.87994	1	0.69371	1	0.88186	1	0.8677	1	0.87761	1	0.81801	37	18	19	up	FFI_PV
122	IL-17 signaling pathway	50	44	44	40	44	50	51	44	1	0.62479	1	0.62678	1	0.62006	1	0.58318	1	0.58559	1	0.42596	56	27	29	up	FFI_PV
123	Inflammatory mediator regulation of TRP channels	50	44	44	40	44	50	51	44	1	0.034958	1	0.23837	1	0.036085	1	0.047006	1	0.047006	1	0.14867	82	34	48	up	FFI_PV
124	Inositol phosphate metabolism	50	44	44	40	44	50	51	44	1	0.0050745	1	0.094326	1	0.0050745	1	0.010149	1	0.0050745	1	0.049476	71	23	48	up	FFI_PV
125	Insulin resistance	50	44	44	40	44	50	51	44	1	0.034958	1	0.3766	1	0.02791	1	0.03789	1	0.02977	1	0.03137	93	39	54	up	FFI_PV
126	Insulin secretion	50	44	44	40	44	50	51	44	1	0.31995	1	0.41345	1	0.31882	1	0.57157	1	0.58248	1	0.34378	72	29	43	up	FFI_PV
127	Insulin signaling pathway	50	44	44	40	44	50	51	44	1	0.30867	1	0.55686	1	0.32815	1	0.28964	1	0.28019	1	0.29343	123	57	66	up	FFI_PV
128	JAK-STAT signaling pathway	50	44	44	40	44	50	51	44	1	0.87698	1	0.70527	1	0.88186	1	0.83767	1	0.83555	1	0.89747	106	52	54	up	FFI_PV
129	Long-term depression	50	44	44	40	44	50	51	44	1	0.12179	1	0.23837	1	0.1171	1	0.18161	1	0.1842	1	0.27289	54	22	32	up	FFI_PV
130	Long-term potentiation	50	44	44	40	44	50	51	44	1	0.091691	1	0.083037	1	0.084951	1	0.17422	1	0.1842	1	0.25393	62	25	37	up	FFI_PV
131	Longevity regulating pathway	50	44	44	40	44	50	51	44	1	0.012686	1	0.094326	1	0.016915	1	0.031228	1	0.02977	1	0.020298	94	35	59	up	FFI_PV
132	Lysine degradation	50	44	44	40	44	50	51	44	1	0.39243	1	0.58497	1	0.39715	1	0.38636	1	0.39266	1	0.61142	56	25	31	up	FFI_PV
133	Lysosome	50	44	44	40	44	50	51	44	1	0.086266	1	0.23837	1	0.087491	1	0.17422	1	0.17126	1	0.34378	112	42	70	up	FFI_PV
134	Mannose type O-glycan biosynthesis	50	44	44	40	44	50	51	44	1	0.58672	1	0.6264	1	0.57074	1	0.62903	1	0.62983	1	0.92248	22	9	13	up	FFI_PV
135	MAPK signaling pathway	50	44	44	40	44	50	51	44	1	0.44193	1	0.62678	1	0.42703	1	0.42953	1	0.4211	1	0.44685	267	128	139	up	FFI_PV
136	MicroRNAs in cancer	50	44	44	40	44	50	51	44	1	0.77968	1	0.84625	1	0.77794	1	0.8677	1	0.86281	1	0.88478	131	66	65	up	FFI_PV
137	Mitophagy	50	44	44	40	44	50	51	44	1	0.18052	1	0.22796	1	0.17534	1	0.17422	1	0.1842	1	0.12306	62	24	38	up	FFI_PV
138	Morphine addiction	50	44	44	40	44	50	51	44	1	0.10149	1	0.23837	1	0.099798	1	0.25683	1	0.26469	1	0.097731	85	34	51	up	FFI_PV
139	mRNA surveillance pathway	50	44	44	40	44	50	51	44	1	0.28943	1	0.39091	1	0.288	1	0.3904	1	0.40149	1	0.60707	80	35	45	up	FFI_PV
140	mTOR signaling pathway	50	44	44	40	44	50	51	44	1	0.12415	1	0.094326	1	0.13517	1	0.25683	1	0.26469	1	0.1704	142	61	81	up	FFI_PV
141	Mucin type O-glycan biosynthesis	50	44	44	40	44	50	51	44	1	0.18052	1	0.31189	1	0.17534	1	0.17422	1	0.1842	1	0.18997	24	8	16	up	FFI_PV
142	N-Glycan biosynthesis	50	44	44	40	44	50	51	44	1	0.51258	1	0.65378	1	0.51241	1	0.45284	1	0.44941	1	0.54805	48	20	28	up	FFI_PV
143	Necroptosis	50	44	44	40	44	50	51	44	1	0.28943	1	0.34995	1	0.29319	1	0.35761	1	0.3613	1	0.37598	103	44	59	up	FFI_PV
144	Neurotrophin signaling pathway	50	44	44	40	44	50	51	44	1	0.33121	1	0.3709	1	0.32943	1	0.39797	1	0.4211	1	0.61228	115	50	65	up	FFI_PV
145	Nicotinate and nicotinamide metabolism	50	44	44	40	44	50	51	44	1	0.87698	1	0.87324	1	0.88186	1	0.95441	1	0.95578	1	0.89747	27	15	12	up	FFI_PV
146	Nicotine addiction	50	44	44	40	44	50	51	44	1	0.0050745	1	0.048715	1	0.006766	1	0.006766	1	0.0050745	1	0.010149	37	9	28	up	FFI_PV
147	NOD-like receptor signaling pathway	50	44	44	40	44	50	51	44	1	0.30867	1	0.49252	1	0.31195	1	0.38636	1	0.39266	1	0.61888	122	57	65	up	FFI_PV
148	Notch signaling pathway	50	44	44	40	44	50	51	44	1	0.57892	1	0.61965	1	0.57158	1	0.78272	1	0.78538	1	0.88499	48	22	26	up	FFI_PV
149	Other glycan degradation	50	44	44	40	44	50	51	44	1	0.30867	1	0.23837	1	0.31195	1	0.37189	1	0.39266	1	0.2586	18	7	11	up	FFI_PV
150	Other types of O-glycan biosynthesis	50	44	44	40	44	50	51	44	1	0.62479	1	0.58497	1	0.62006	1	0.63703	1	0.63534	1	0.73189	22	9	13	up	FFI_PV
151	Oxytocin signaling pathway	50	44	44	40	44	50	51	44	1	0.39243	1	0.41457	1	0.39715	1	0.58318	1	0.58559	1	0.65085	138	63	75	up	FFI_PV
152	Pantothenate and CoA biosynthesis	50	44	44	40	44	50	51	44	1	0.62479	1	0.74249	1	0.62006	1	0.72423	1	0.7218	1	0.76291	15	7	8	up	FFI_PV
153	Pentose phosphate pathway	50	44	44	40	44	50	51	44	1	0.23069	1	0.40501	1	0.23522	1	0.21426	1	0.23034	1	0.19689	26	10	16	up	FFI_PV
154	Peroxisome	50	44	44	40	44	50	50	44	1	0.92035	1	0.6818	1	0.92561	1	0.99223	0.99907	0.99421	1	1	77	36	41	up	FFI_PV
155	Phagosome	50	44	44	40	44	50	51	44	1	0.62479	1	0.62678	1	0.62006	1	0.65943	1	0.66053	1	0.89747	123	58	65	up	FFI_PV
156	Phosphatidylinositol signaling system	50	44	44	40	44	50	51	44	1	0.0050745	1	0.078292	1	0.0050745	1	0.006766	1	0.0050745	1	0.010149	94	33	61	up	FFI_PV
157	Phospholipase D signaling pathway	50	44	44	40	44	50	51	44	1	0.74188	1	0.96415	1	0.74607	1	0.7677	1	0.75999	1	0.79565	129	69	60	up	FFI_PV
158	PI3K-Akt signaling pathway	50	44	44	40	44	50	51	44	1	0.73354	1	0.66824	1	0.74158	1	0.63703	1	0.63534	1	0.5187	288	142	146	up	FFI_PV
159	Platelet activation	50	44	44	40	44	50	51	44	1	0.33671	1	0.62678	1	0.33271	1	0.46741	1	0.49154	1	0.61888	102	48	54	up	FFI_PV
160	Porphyrin and chlorophyll metabolism	50	44	44	40	44	50	51	44	1	0.9083	1	0.96415	1	0.90481	1	0.86416	1	0.85475	1	0.95669	25	14	11	up	FFI_PV
161	Prolactin signaling pathway	50	44	44	40	44	50	51	44	1	0.62574	1	0.87324	1	0.62994	1	0.62983	1	0.63534	1	0.63607	61	31	30	up	FFI_PV
162	Propanoate metabolism	50	44	44	40	44	50	51	44	1	0.73024	1	0.88968	1	0.73041	1	0.63703	1	0.63534	1	0.69586	28	16	12	up	FFI_PV
163	Proteasome	50	44	44	40	44	50	51	44	1	0.62479	1	0.65378	1	0.62006	1	0.59693	1	0.61577	1	0.77554	44	20	24	up	FFI_PV
164	Protein processing in endoplasmic reticulum	50	44	44	40	44	50	51	44	1	0.0050745	1	0.020298	1	0.0050745	1	0.006766	1	0.0050745	1	0.010149	150	50	100	up	FFI_PV
165	Proteoglycans in cancer	50	44	44	40	44	50	51	44	1	0.67695	1	0.78202	1	0.65543	1	0.63703	1	0.63534	1	0.63005	182	91	91	up	FFI_PV
166	Purine metabolism	50	44	44	40	44	50	51	44	1	0.083534	1	0.14716	1	0.084951	1	0.17422	1	0.1842	1	0.11232	115	48	67	up	FFI_PV
167	Pyruvate metabolism	50	44	44	40	44	50	51	44	1	0.18052	1	0.51039	1	0.17534	1	0.17422	1	0.17126	1	0.25393	32	11	21	up	FFI_PV
168	Rap1 signaling pathway	50	44	44	40	44	50	51	44	1	0.46001	1	0.60118	1	0.46685	1	0.53483	1	0.54026	1	0.61142	187	85	102	up	FFI_PV
169	Ras signaling pathway	50	44	44	40	44	50	51	44	1	0.4425	1	0.66824	1	0.42313	1	0.43206	1	0.4211	1	0.54008	197	95	102	up	FFI_PV
170	Regulation of actin cytoskeleton	50	44	44	40	44	50	51	44	1	0.62479	1	0.69818	1	0.62006	1	0.62983	1	0.62983	1	0.84717	184	91	93	up	FFI_PV
171	Relaxin signaling pathway	50	44	44	40	44	50	51	44	1	0.62479	1	0.58497	1	0.62006	1	0.64728	1	0.65165	1	0.69348	116	54	62	up	FFI_PV
172	Renin secretion	50	44	44	40	44	50	51	44	1	0.093371	1	0.23837	1	0.092323	1	0.21189	1	0.22779	1	0.38812	57	20	37	up	FFI_PV
173	Renin-angiotensin system	50	44	44	40	44	50	51	44	1	0.056281	1	0.089649	1	0.050304	1	0.043979	1	0.047006	1	0.035912	16	5	11	up	FFI_PV
174	Retrograde endocannabinoid signaling	50	44	44	40	44	50	51	44	1	0.50429	1	0.60118	1	0.51347	1	0.3904	1	0.41306	1	0.5768	135	65	70	up	FFI_PV
175	Ribosome biogenesis in eukaryotes	50	44	44	40	44	50	51	44	1	0.62479	1	0.55885	1	0.62006	1	0.64728	1	0.65312	1	0.84717	72	33	39	up	FFI_PV
176	RIG-I-like receptor signaling pathway	50	44	44	40	44	50	51	44	1	0.48554	1	0.6264	1	0.48784	1	0.51439	1	0.52176	1	0.65085	46	20	26	up	FFI_PV
177	RNA transport	50	44	44	40	44	50	51	44	1	0.41455	1	0.40501	1	0.43717	1	0.53427	1	0.54688	1	0.89747	148	69	79	up	FFI_PV
178	Selenocompound metabolism	50	44	44	40	44	50	51	44	1	0.60376	1	0.55686	1	0.59382	1	0.58522	1	0.58693	1	0.58416	15	6	9	up	FFI_PV
179	Serotonergic synapse	50	44	44	40	44	50	51	44	1	0.62479	1	0.85701	1	0.62006	1	0.58007	1	0.58278	1	0.5208	94	48	46	up	FFI_PV
180	Signaling pathways regulating pluripotency of stem cells	50	44	44	40	44	50	51	44	1	0.62479	1	0.70748	1	0.62006	1	0.62903	1	0.62983	1	0.58004	118	59	59	up	FFI_PV
181	Sphingolipid metabolism	50	44	44	40	44	50	51	44	1	0.086266	1	0.11645	1	0.086266	1	0.12335	1	0.13506	1	0.062827	42	13	29	up	FFI_PV
182	Sphingolipid signaling pathway	50	44	44	40	44	50	51	44	1	0.12963	1	0.2249	1	0.12509	1	0.1842	1	0.1842	1	0.13281	110	46	64	up	FFI_PV
183	Spliceosome	50	44	44	40	44	50	51	44	1	0.77613	1	0.75182	1	0.77834	1	0.70482	1	0.71109	1	0.84717	127	64	63	up	FFI_PV
184	Starch and sucrose metabolism	50	44	44	40	44	50	51	44	1	0.39243	1	0.65685	1	0.4107	1	0.43206	1	0.42597	1	0.70502	23	10	13	up	FFI_PV
185	Synaptic vesicle cycle	50	44	44	40	44	50	51	44	1	0.48554	1	0.55305	1	0.47945	1	0.52749	1	0.53331	1	0.27289	69	32	37	up	FFI_PV
186	T cell receptor signaling pathway	50	44	44	40	44	50	51	44	1	0.87698	1	0.90624	1	0.87468	1	0.96745	1	0.96856	1	0.89747	78	41	37	up	FFI_PV
187	Taste transduction	50	44	44	40	44	50	51	44	1	0.011599	1	0.2171	1	0.0076117	1	0.031228	1	0.020298	1	0.061962	41	11	30	up	FFI_PV
188	Terpenoid backbone biosynthesis	50	44	44	40	44	50	51	44	1	0.87994	1	0.78511	1	0.88186	1	0.89745	1	0.89297	1	1	21	11	10	up	FFI_PV
189	TGF-beta signaling pathway	50	44	44	40	44	50	51	44	1	0.68556	1	0.58497	1	0.6832	1	0.83283	1	0.83555	1	0.67271	75	36	39	up	FFI_PV
190	Th1 and Th2 cell differentiation	50	44	44	40	44	50	51	44	1	0.72418	1	0.65378	1	0.71108	1	0.82391	1	0.82176	1	0.89747	65	30	35	up	FFI_PV
191	Th17 cell differentiation	50	44	44	40	44	50	51	44	1	0.36275	1	0.40501	1	0.34188	1	0.43206	1	0.42597	1	0.34378	77	32	45	up	FFI_PV
192	Tight junction	50	44	44	40	44	50	51	44	1	0.46001	1	0.65378	1	0.46136	1	0.58007	1	0.58248	1	0.5768	142	66	76	up	FFI_PV
193	TNF signaling pathway	50	44	44	40	44	50	51	44	1	0.62479	1	0.65378	1	0.62006	1	0.66717	1	0.67066	1	0.67428	86	41	45	up	FFI_PV
194	Toll-like receptor signaling pathway	50	44	44	40	44	50	51	44	1	0.90705	1	0.96628	1	0.90481	1	0.91999	1	0.91684	1	0.81801	68	37	31	up	FFI_PV
195	Tryptophan metabolism	50	44	44	40	44	50	51	44	1	0.62479	1	0.62678	1	0.62006	1	0.65943	1	0.65312	1	0.93021	32	14	18	up	FFI_PV
196	Type II diabetes mellitus	50	44	44	40	44	50	51	44	1	0.041664	1	0.025372	1	0.046685	1	0.059927	1	0.058961	1	0.056118	40	12	28	up	FFI_PV
197	Tyrosine metabolism	50	44	44	40	44	46	46	44	1	0.87698	1	0.40501	1	0.87281	0.95898	1	0.9187	1	1	0.96548	24	10	14	up	FFI_PV
198	Ubiquitin mediated proteolysis	50	44	44	40	44	50	51	44	1	0.056281	1	0.23837	1	0.050304	1	0.040596	1	0.02977	1	0.093683	130	58	72	up	FFI_PV
199	Vascular smooth muscle contraction	50	44	44	40	44	50	51	44	1	0.33066	1	0.40501	1	0.33271	1	0.53068	1	0.53331	1	0.54272	103	47	56	up	FFI_PV
200	Vasopressin-regulated water reabsorption	50	44	44	40	44	50	51	44	1	0.33066	1	0.31189	1	0.33271	1	0.53068	1	0.53331	1	0.25393	39	14	25	up	FFI_PV
201	VEGF signaling pathway	50	44	44	40	44	50	51	44	1	0.73354	1	0.88968	1	0.73041	1	0.74144	1	0.73282	1	0.89747	52	27	25	up	FFI_PV
202	Vitamin digestion and absorption	50	44	44	40	44	50	51	44	1	0.59283	1	0.60118	1	0.59382	1	0.63703	1	0.63534	1	0.89747	18	7	11	up	FFI_PV
203	Wnt signaling pathway	50	44	44	40	44	50	51	44	1	0.30336	1	0.15755	1	0.2982	1	0.43206	1	0.42597	1	0.65085	141	60	81	up	FFI_PV
204	Nicotine addiction	1	1	1	5	5	1	1	1	1	0.0050745	1	0.048715	1	0.006766	1	0.006766	1	0.0050745	1	0.010149	37	9	28	down	FFI_PV
205	Phosphatidylinositol signaling system	1	1	1	6	1	1	1	1	1	0.0050745	1	0.078292	1	0.0050745	1	0.006766	1	0.0050745	1	0.010149	94	33	61	down	FFI_PV
206	Protein processing in endoplasmic reticulum	1	1	1	1	1	1	1	1	1	0.0050745	1	0.020298	1	0.0050745	1	0.006766	1	0.0050745	1	0.010149	150	50	100	down	FFI_PV
207	Inositol phosphate metabolism	4	2.5	1	13	1	4	1	16	1	0.0050745	1	0.094326	1	0.0050745	1	0.010149	1	0.0050745	1	0.049476	71	23	48	down	FFI_PV
208	Axon guidance	5	5	5	1	5	5	5	1	1	0.011599	1	0.020298	1	0.006766	1	0.017761	1	0.010149	1	0.010149	175	63	112	down	FFI_PV
209	Citrate cycle (TCA cycle)	5	5	5	1	1	5	5	5	1	0.011599	1	0.020298	1	0.0050745	1	0.017761	1	0.010149	1	0.012179	28	6	22	down	FFI_PV
210	Alanine, aspartate and glutamate metabolism	7	7.5	10	8	7	5	7	8	1	0.016607	1	0.083037	1	0.0076117	1	0.017761	1	0.014499	1	0.03137	32	9	23	down	FFI_PV
211	Taste transduction	8	8.5	5	22	7	9	8	19	1	0.011599	1	0.2171	1	0.0076117	1	0.031228	1	0.020298	1	0.061962	41	11	30	down	FFI_PV
212	Glutamatergic synapse	9	10.5	9	13	9	14	12	7	1	0.013532	1	0.094326	1	0.012179	1	0.031897	1	0.02977	1	0.026097	101	40	61	down	FFI_PV
213	Longevity regulating pathway	9	10.5	8	13	12	9	12	6	1	0.012686	1	0.094326	1	0.016915	1	0.031228	1	0.02977	1	0.020298	94	35	59	down	FFI_PV
214	Calcium signaling pathway	11	11	10	27	13	9	10	12	1	0.016607	1	0.23837	1	0.017175	1	0.031228	1	0.022143	1	0.035912	165	74	91	down	FFI_PV
215	Endocytosis	11	11	12	18	9	5	10	24	1	0.016915	1	0.106	1	0.012179	1	0.017761	1	0.022143	1	0.093683	232	99	133	down	FFI_PV
216	AMPK signaling pathway	13	11.5	14	8	14	9	8	14	1	0.020298	1	0.083037	1	0.020298	1	0.031228	1	0.020298	1	0.040596	110	41	69	down	FFI_PV
217	Estrogen signaling pathway	14	12	13	13	11	9	16	8	1	0.018737	1	0.094326	1	0.016607	1	0.031228	1	0.039327	1	0.03137	108	40	68	down	FFI_PV
218	Autophagy	15	15.5	15	8	15	16	17	20	1	0.023004	1	0.083037	1	0.023004	1	0.038059	1	0.047006	1	0.062827	123	44	79	down	FFI_PV
219	Insulin resistance	15	15.5	17	56	16	15	12	8	1	0.034958	1	0.3766	1	0.02791	1	0.03789	1	0.02977	1	0.03137	93	39	54	down	FFI_PV
220	Renin-angiotensin system	17	17.5	21	12	21	18	17	12	1	0.056281	1	0.089649	1	0.050304	1	0.043979	1	0.047006	1	0.035912	16	5	11	down	FFI_PV
221	Inflammatory mediator regulation of TRP channels	18	18.5	17	27	18	19	17	37	1	0.034958	1	0.23837	1	0.036085	1	0.047006	1	0.047006	1	0.14867	82	34	48	down	FFI_PV
222	ABC transporters	19	19	16	27	17	20	20	18	1	0.029178	1	0.23837	1	0.028656	1	0.055819	1	0.058961	1	0.060894	37	9	28	down	FFI_PV
223	Type II diabetes mellitus	20	19.5	19	4	20	21	20	17	1	0.041664	1	0.025372	1	0.046685	1	0.059927	1	0.058961	1	0.056118	40	12	28	down	FFI_PV
224	Ubiquitin mediated proteolysis	21	21	21	27	21	17	12	24	1	0.056281	1	0.23837	1	0.050304	1	0.040596	1	0.02977	1	0.093683	130	58	72	down	FFI_PV
225	Gap junction	22	22	20	22	19	22	22	33	1	0.042626	1	0.2171	1	0.039528	1	0.063662	1	0.074132	1	0.13281	80	29	51	down	FFI_PV
226	Circadian entrainment	23	25	23	6	21	27	29	29	1	0.058246	1	0.078292	1	0.050304	1	0.15118	1	0.15398	1	0.11232	88	32	56	down	FFI_PV
227	GABAergic synapse	23	25	33	27	32	23	22	15	1	0.10149	1	0.23837	1	0.093878	1	0.086487	1	0.074132	1	0.047362	82	33	49	down	FFI_PV
228	Sphingolipid metabolism	25	26	27	19	28	26	26	20	1	0.086266	1	0.11645	1	0.086266	1	0.12335	1	0.13506	1	0.062827	42	13	29	down	FFI_PV
229	Cortisol synthesis and secretion	26	27.5	24	46	25	27	28	31	1	0.058357	1	0.29009	1	0.05927	1	0.15118	1	0.14426	1	0.11262	52	17	35	down	FFI_PV
230	Purine metabolism	26	27.5	26	20	26	30	33	29	1	0.083534	1	0.14716	1	0.084951	1	0.17422	1	0.1842	1	0.11232	115	48	67	down	FFI_PV
231	Adherens junction	28	28.5	31	27	30	24	24	36	1	0.10084	1	0.23837	1	0.092323	1	0.10149	1	0.094724	1	0.13758	69	24	45	down	FFI_PV
232	ErbB signaling pathway	28	28.5	32	44	33	24	25	23	1	0.10086	1	0.28325	1	0.099798	1	0.10149	1	0.11204	1	0.067072	80	36	44	down	FFI_PV
233	Long-term potentiation	30	29.5	29	8	26	30	33	44	1	0.091691	1	0.083037	1	0.084951	1	0.17422	1	0.1842	1	0.25393	62	25	37	down	FFI_PV
234	Lysosome	30	29.5	27	27	29	30	30	58	1	0.086266	1	0.23837	1	0.087491	1	0.17422	1	0.17126	1	0.34378	112	42	70	down	FFI_PV
235	Mitophagy	32	32.5	45	26	45	30	33	32	1	0.18052	1	0.22796	1	0.17534	1	0.17422	1	0.1842	1	0.12306	62	24	38	down	FFI_PV
236	Glucagon signaling pathway	33	33	33	57	33	27	27	58	1	0.10149	1	0.39091	1	0.099798	1	0.15118	1	0.14133	1	0.34378	81	31	50	down	FFI_PV
237	Morphine addiction	33	33	33	27	33	48	48	27	1	0.10149	1	0.23837	1	0.099798	1	0.25683	1	0.26469	1	0.097731	85	34	51	down	FFI_PV
238	cGMP-PKG signaling pathway	35	34	25	50	24	46	43	8	1	0.060082	1	0.31189	1	0.056665	1	0.22195	1	0.22779	1	0.03137	145	62	83	down	FFI_PV
239	Aminoacyl-tRNA biosynthesis	36	35	37	27	33	37	33	44	1	0.10643	1	0.23837	1	0.099798	1	0.18161	1	0.1842	1	0.25393	43	17	26	down	FFI_PV
240	GnRH signaling pathway	36	35	33	46	37	30	30	44	1	0.10149	1	0.29009	1	0.10204	1	0.17422	1	0.17126	1	0.25393	77	31	46	down	FFI_PV
241	Renin secretion	38	35.5	30	27	30	41	43	66	1	0.093371	1	0.23837	1	0.092323	1	0.21189	1	0.22779	1	0.38812	57	20	37	down	FFI_PV
242	Sphingolipid signaling pathway	39	36	44	25	43	39	33	33	1	0.12963	1	0.2249	1	0.12509	1	0.1842	1	0.1842	1	0.13281	110	46	64	down	FFI_PV
243	Long-term depression	40	38	39	27	39	37	33	52	1	0.12179	1	0.23837	1	0.1171	1	0.18161	1	0.1842	1	0.27289	54	22	32	down	FFI_PV
244	Endocrine and other factor-regulated calcium reabsorption	41	40.5	39	43	40	42	41	24	1	0.12179	1	0.27143	1	0.11931	1	0.2141	1	0.21437	1	0.093683	41	16	25	down	FFI_PV
245	Glycolysis / Gluconeogenesis	41	40.5	39	27	40	43	42	41	1	0.12179	1	0.23837	1	0.11931	1	0.21426	1	0.22521	1	0.21071	51	15	36	down	FFI_PV
246	Aldosterone synthesis and secretion	43	42	38	46	38	63	64	28	1	0.11431	1	0.29009	1	0.10737	1	0.43206	1	0.42597	1	0.10366	84	35	49	down	FFI_PV
247	Dopaminergic synapse	43	42	42	41	42	47	47	33	1	0.12415	1	0.25662	1	0.12275	1	0.23537	1	0.23969	1	0.13281	122	52	70	down	FFI_PV
248	Mucin type O-glycan biosynthesis	43	42	45	50	45	30	33	39	1	0.18052	1	0.31189	1	0.17534	1	0.17422	1	0.1842	1	0.18997	24	8	16	down	FFI_PV
249	mTOR signaling pathway	46	43	42	13	44	48	48	38	1	0.12415	1	0.094326	1	0.13517	1	0.25683	1	0.26469	1	0.1704	142	61	81	down	FFI_PV
250	Pyruvate metabolism	47	44.5	45	69	45	30	30	44	1	0.18052	1	0.51039	1	0.17534	1	0.17422	1	0.17126	1	0.25393	32	11	21	down	FFI_PV
251	Circadian rhythm	48	45.5	50	24	48	43	43	64	1	0.20095	1	0.21736	1	0.18437	1	0.21426	1	0.22779	1	0.36409	28	11	17	down	FFI_PV
252	cAMP signaling pathway	49	48.5	48	45	49	80	79	22	1	0.18733	1	0.29004	1	0.20919	1	0.53068	1	0.53331	1	0.06643	183	78	105	down	FFI_PV
253	Pentose phosphate pathway	49	48.5	51	59	51	43	46	40	1	0.23069	1	0.40501	1	0.23522	1	0.21426	1	0.23034	1	0.19689	26	10	16	down	FFI_PV
254	Fructose and mannose metabolism	51	51	51	74	52	39	33	51	1	0.23069	1	0.55686	1	0.24514	1	0.1842	1	0.1842	1	0.26109	30	10	20	down	FFI_PV
255	Cholinergic synapse	52	51.5	49	53	50	54	54	41	1	0.20091	1	0.34995	1	0.20948	1	0.30184	1	0.30973	1	0.21071	105	47	58	down	FFI_PV
256	Necroptosis	53	54.5	53	53	54	55	55	65	1	0.28943	1	0.34995	1	0.29319	1	0.35761	1	0.3613	1	0.37598	103	44	59	down	FFI_PV
257	Insulin signaling pathway	54	55.5	56	74	60	51	51	55	1	0.30867	1	0.55686	1	0.32815	1	0.28964	1	0.28019	1	0.29343	123	57	66	down	FFI_PV
258	Other glycan degradation	55	56	56	27	56	56	56	50	1	0.30867	1	0.23837	1	0.31195	1	0.37189	1	0.39266	1	0.2586	18	7	11	down	FFI_PV
259	NOD-like receptor signaling pathway	56	56.5	56	68	56	57	56	92	1	0.30867	1	0.49252	1	0.31195	1	0.38636	1	0.39266	1	0.61888	122	57	65	down	FFI_PV
260	FoxO signaling pathway	57	57.5	64	102	62	53	52	52	1	0.33671	1	0.65378	1	0.33271	1	0.2903	1	0.29758	1	0.27289	114	54	60	down	FFI_PV
261	mRNA surveillance pathway	58	58	53	57	53	59	59	87	1	0.28943	1	0.39091	1	0.288	1	0.3904	1	0.40149	1	0.60707	80	35	45	down	FFI_PV
262	Wnt signaling pathway	59	59	55	21	55	63	64	102	1	0.30336	1	0.15755	1	0.2982	1	0.43206	1	0.42597	1	0.65085	141	60	81	down	FFI_PV
263	Adipocytokine signaling pathway	60	59.5	60	49	59	74	73	55	1	0.33066	1	0.29039	1	0.32202	1	0.4685	1	0.46658	1	0.29343	60	23	37	down	FFI_PV
264	Focal adhesion	61	60.5	71	120	71	50	48	43	1	0.39243	1	0.69588	1	0.39452	1	0.25941	1	0.26469	1	0.23933	184	91	93	down	FFI_PV
265	Neurotrophin signaling pathway	62	61	63	55	61	61	61	91	1	0.33121	1	0.3709	1	0.32943	1	0.39797	1	0.4211	1	0.61228	115	50	65	down	FFI_PV
266	Vasopressin-regulated water reabsorption	62	61	60	50	62	80	79	44	1	0.33066	1	0.31189	1	0.33271	1	0.53068	1	0.53331	1	0.25393	39	14	25	down	FFI_PV
267	Insulin secretion	64	62	59	65	58	88	88	58	1	0.31995	1	0.41345	1	0.31882	1	0.57157	1	0.58248	1	0.34378	72	29	43	down	FFI_PV
268	Glycosaminoglycan biosynthesis	65	63.5	64	40	62	63	64	92	1	0.33671	1	0.25271	1	0.33271	1	0.43206	1	0.42597	1	0.61888	51	19	32	down	FFI_PV
269	HIF-1 signaling pathway	65	63.5	64	102	62	63	64	58	1	0.33671	1	0.65378	1	0.33271	1	0.43206	1	0.42597	1	0.34378	93	44	49	down	FFI_PV
270	Th17 cell differentiation	65	63.5	70	59	70	63	64	58	1	0.36275	1	0.40501	1	0.34188	1	0.43206	1	0.42597	1	0.34378	77	32	45	down	FFI_PV
271	Amyotrophic lateral sclerosis (ALS)	68	64	64	102	62	63	64	70	1	0.33671	1	0.65378	1	0.33271	1	0.43206	1	0.42597	1	0.45942	48	23	25	down	FFI_PV
272	Glycosphingolipid biosynthesis	69	65	76	85	72	51	52	58	1	0.39367	1	0.60118	1	0.39715	1	0.28964	1	0.29758	1	0.34378	38	18	20	down	FFI_PV
273	Choline metabolism in cancer	70	69.5	69	59	62	72	72	70	1	0.35536	1	0.40501	1	0.33271	1	0.46714	1	0.46601	1	0.45942	93	42	51	down	FFI_PV
274	Vascular smooth muscle contraction	71	70.5	60	59	62	80	79	80	1	0.33066	1	0.40501	1	0.33271	1	0.53068	1	0.53331	1	0.54272	103	47	56	down	FFI_PV
275	Aldosterone-regulated sodium reabsorption	72	71.5	71	70	72	87	85	44	1	0.39243	1	0.51963	1	0.39715	1	0.54035	1	0.53754	1	0.25393	29	14	15	down	FFI_PV
276	Lysine degradation	72	71.5	71	78	72	57	56	88	1	0.39243	1	0.58497	1	0.39715	1	0.38636	1	0.39266	1	0.61142	56	25	31	down	FFI_PV
277	Fc epsilon RI signaling pathway	74	73.5	77	72	72	77	75	67	1	0.4086	1	0.53141	1	0.39715	1	0.52228	1	0.52176	1	0.41565	53	25	28	down	FFI_PV
278	Platelet activation	74	73.5	64	94	62	73	74	92	1	0.33671	1	0.62678	1	0.33271	1	0.46741	1	0.49154	1	0.61888	102	48	54	down	FFI_PV
279	MAPK signaling pathway	76	74	79	94	79	62	61	69	1	0.44193	1	0.62678	1	0.42703	1	0.42953	1	0.4211	1	0.44685	267	128	139	down	FFI_PV
280	Starch and sucrose metabolism	76	74	71	111	77	63	64	118	1	0.39243	1	0.65685	1	0.4107	1	0.43206	1	0.42597	1	0.70502	23	10	13	down	FFI_PV
281	Ras signaling pathway	78	78	80	112	78	63	61	78	1	0.4425	1	0.66824	1	0.42313	1	0.43206	1	0.4211	1	0.54008	197	95	102	down	FFI_PV
282	Synaptic vesicle cycle	79	79	87	73	87	79	79	52	1	0.48554	1	0.55305	1	0.47945	1	0.52749	1	0.53331	1	0.27289	69	32	37	down	FFI_PV
283	Oxytocin signaling pathway	80	81.5	71	66	72	91	91	102	1	0.39243	1	0.41457	1	0.39715	1	0.58318	1	0.58559	1	0.65085	138	63	75	down	FFI_PV
284	Central carbon metabolism in cancer	81	82	89	90	89	75	75	75	1	0.49924	1	0.61965	1	0.50243	1	0.50826	1	0.52176	1	0.5208	61	28	33	down	FFI_PV
285	RNA transport	81	82	78	59	80	84	87	136	1	0.41455	1	0.40501	1	0.43717	1	0.53427	1	0.54688	1	0.89747	148	69	79	down	FFI_PV
286	Amphetamine addiction	83	82.5	83	78	82	118	116	77	1	0.46001	1	0.58497	1	0.45791	1	0.65499	1	0.65312	1	0.53645	62	28	34	down	FFI_PV
287	Fc gamma R-mediated phagocytosis	83	82.5	83	123	82	77	75	121	1	0.46001	1	0.70748	1	0.45791	1	0.52228	1	0.52176	1	0.72033	83	40	43	down	FFI_PV
288	Retrograde endocannabinoid signaling	85	83.5	90	85	91	59	60	82	1	0.50429	1	0.60118	1	0.51347	1	0.3904	1	0.41306	1	0.5768	135	65	70	down	FFI_PV
289	Antigen processing and presentation	86	85	92	85	92	85	79	55	1	0.52731	1	0.60118	1	0.51694	1	0.53483	1	0.53331	1	0.29343	51	22	29	down	FFI_PV
290	N-Glycan biosynthesis	87	85.5	91	102	90	71	71	81	1	0.51258	1	0.65378	1	0.51241	1	0.45284	1	0.44941	1	0.54805	48	20	28	down	FFI_PV
291	Rap1 signaling pathway	87	85.5	83	85	86	85	86	88	1	0.46001	1	0.60118	1	0.46685	1	0.53483	1	0.54026	1	0.61142	187	85	102	down	FFI_PV
292	Ferroptosis	89	86.5	81	41	81	104	103	92	1	0.44555	1	0.25662	1	0.44681	1	0.63703	1	0.63534	1	0.61888	37	14	23	down	FFI_PV
293	Tight junction	89	86.5	83	102	85	89	88	82	1	0.46001	1	0.65378	1	0.46136	1	0.58007	1	0.58248	1	0.5768	142	66	76	down	FFI_PV
294	beta-Alanine metabolism	91	87	82	78	82	97	96	92	1	0.45423	1	0.58497	1	0.45791	1	0.59693	1	0.59032	1	0.61888	29	11	18	down	FFI_PV
295	RIG-I-like receptor signaling pathway	92	87.5	87	92	88	76	75	102	1	0.48554	1	0.6264	1	0.48784	1	0.51439	1	0.52176	1	0.65085	46	20	26	down	FFI_PV
296	Hedgehog signaling pathway	93	89.5	99	137	99	80	79	72	1	0.62479	1	0.85701	1	0.62006	1	0.53068	1	0.53331	1	0.50322	42	21	21	down	FFI_PV
297	IL-17 signaling pathway	94	92.5	99	94	99	91	91	68	1	0.62479	1	0.62678	1	0.62006	1	0.58318	1	0.58559	1	0.42596	56	27	29	down	FFI_PV
298	Selenocompound metabolism	95	94	98	74	96	94	94	86	1	0.60376	1	0.55686	1	0.59382	1	0.58522	1	0.58693	1	0.58416	15	6	9	down	FFI_PV
299	Glycosaminoglycan degradation	96	94.5	93	118	95	91	94	136	1	0.57892	1	0.68411	1	0.58052	1	0.58318	1	0.58693	1	0.89747	16	7	9	down	FFI_PV
300	Serotonergic synapse	96	94.5	99	137	99	89	90	75	1	0.62479	1	0.85701	1	0.62006	1	0.58007	1	0.58278	1	0.5208	94	48	46	down	FFI_PV
301	Cysteine and methionine metabolism	98	96	96	71	96	113	103	73	1	0.59283	1	0.52718	1	0.59382	1	0.63832	1	0.63534	1	0.50606	39	18	21	down	FFI_PV
302	Mannose type O-glycan biosynthesis	99	97	95	92	93	99	99	150	1	0.58672	1	0.6264	1	0.57074	1	0.62903	1	0.62983	1	0.92248	22	9	13	down	FFI_PV
303	Glyoxylate and dicarboxylate metabolism	100	98	99	128	99	94	91	97	1	0.62479	1	0.78202	1	0.62006	1	0.58522	1	0.58559	1	0.62801	25	13	12	down	FFI_PV

## Sheet: KEGG_FFI_SST
	geneset	ConsRank	ConsScore	mean	median	sum	stouffer	reporter	tail	mean_padj_up	mean_padj_down	median_padj_up	median_padj_down	sum_padj_up	sum_padj_down	reporter_padj_up	reporter_padj_down	tail_padj_up	tail_padj_down	genes_tot	genes_up	genes_dn	Dir	dataset
1	Alzheimer disease	1	1	1	1	1	1	1	1	0.002814	1	0.003283	1	0.0024623	1	0.003283	1	0.002814	1	152	104	48	up	FFI_SST
2	Huntington disease	1	1	1	1	1	1	1	1	0.002814	1	0.003283	1	0.0024623	1	0.003283	1	0.002814	1	169	117	52	up	FFI_SST
3	Oxidative phosphorylation	1	1	1	1	1	1	1	1	0.002814	1	0.003283	1	0.0024623	1	0.003283	1	0.002814	1	116	101	15	up	FFI_SST
4	Parkinson disease	1	1	1	1	1	1	1	1	0.002814	1	0.003283	1	0.0024623	1	0.003283	1	0.002814	1	127	110	17	up	FFI_SST
5	Ribosome	1	1	1	1	1	1	1	1	0.002814	1	0.003283	1	0.0024623	1	0.003283	1	0.002814	1	127	121	6	up	FFI_SST
6	Thermogenesis	1	1	1	1	1	1	1	1	0.002814	1	0.003283	1	0.0024623	1	0.003283	1	0.002814	1	206	139	67	up	FFI_SST
7	Spliceosome	7	4	1	7	1	10	8	1	0.002814	1	0.005628	1	0.0024623	1	0.0059094	1	0.002814	1	126	83	43	up	FFI_SST
8	Fatty acid elongation	8	8	8	12	1	11	8	8	0.0043773	1	0.027906	1	0.0024623	1	0.0059094	1	0.0039396	1	27	23	4	up	FFI_SST
9	SNARE interactions in vesicular transport	8	8	8	14	9	7	8	8	0.0043773	1	0.095676	1	0.0043773	1	0.0059094	1	0.0039396	1	29	25	4	up	FFI_SST
10	Biosynthesis of unsaturated fatty acids	10	10	10	8	10	12	12	8	0.015758	1	0.009849	1	0.032233	1	0.016415	1	0.0039396	1	29	21	8	up	FFI_SST
11	Collecting duct acid secretion	11	11	11	11	10	13	13	11	0.034024	1	0.016117	1	0.032233	1	0.019698	1	0.02507	1	18	13	5	up	FFI_SST
12	Mineral absorption	11	11	15	10	12	7	7	12	0.070913	1	0.011819	1	0.0696	1	0.005628	1	0.031189	1	29	18	11	up	FFI_SST
13	Ferroptosis	13	12	12	17	12	7	11	13	0.068943	1	0.24565	1	0.0696	1	0.0071629	1	0.039396	1	35	25	10	up	FFI_SST
14	Protein export	14	15	12	15	12	15	15	15	0.068943	1	0.1694	1	0.0696	1	0.09849	1	0.080105	1	27	20	7	up	FFI_SST
15	Ether lipid metabolism	15	16	12	16	12	17	17	16	0.068943	1	0.18959	1	0.0696	1	0.14947	1	0.12978	1	33	24	9	up	FFI_SST
16	Cytokine-cytokine receptor interaction	16	16.5	16	30	17	14	14	18	0.07633	1	0.63756	1	0.079951	1	0.074571	1	0.16415	1	91	57	34	up	FFI_SST
17	Lysosome	17	18	18	27	18	15	16	21	0.1327	1	0.62015	1	0.12694	1	0.10588	1	0.30318	1	111	71	40	up	FFI_SST
18	Proteasome	17	18	17	18	16	18	18	21	0.099649	1	0.46056	1	0.07633	1	0.17181	1	0.30318	1	41	28	13	up	FFI_SST
19	Protein processing in endoplasmic reticulum	19	19	18	22	21	19	19	19	0.1327	1	0.57895	1	0.14914	1	0.18558	1	0.17521	1	147	84	63	up	FFI_SST
20	RNA polymerase	20	19.5	20	9	19	32	32	14	0.14164	1	0.010943	1	0.14872	1	0.58171	1	0.049245	1	28	20	8	up	FFI_SST
21	Fat digestion and absorption	21	21	22	24	22	20	20	20	0.15221	1	0.59252	1	0.15221	1	0.19698	1	0.19895	1	15	11	4	up	FFI_SST
22	Glycosylphosphatidylinositol (GPI)-anchor biosynthesis	21	21	20	22	19	21	21	21	0.14164	1	0.57895	1	0.14872	1	0.2542	1	0.30318	1	25	16	9	up	FFI_SST
23	Synaptic vesicle cycle	23	22	23	13	23	22	22	16	0.17564	1	0.03485	1	0.179	1	0.26145	1	0.12978	1	67	40	27	up	FFI_SST
24	N-Glycan biosynthesis	24	24.5	25	36	26	23	24	24	0.2025	1	1	0.98052	0.19925	1	0.29774	1	0.35539	1	47	31	16	up	FFI_SST
25	Folate biosynthesis	25	25	26	36	25	23	23	25	0.21971	1	1	0.98052	0.19383	1	0.28691	1	0.3656	1	19	14	5	up	FFI_SST
26	Base excision repair	26	25.5	28	18	28	25	24	26	0.30743	1	0.46056	1	0.31517	1	0.29774	1	0.38594	1	30	17	13	up	FFI_SST
27	Phagosome	27	27	30	27	29	27	27	26	0.42942	1	0.62015	1	0.43879	1	0.34401	1	0.38594	1	108	59	49	up	FFI_SST
28	Antigen processing and presentation	28	27.5	23	18	24	31	31	32	0.17564	1	0.46056	1	0.19206	1	0.56552	1	0.60049	1	46	31	15	up	FFI_SST
29	Hippo signaling pathway	28	27.5	27	33	27	28	27	36	0.27942	1	0.93763	1	0.2838	1	0.34401	1	0.80598	1	136	77	59	up	FFI_SST
30	Glutathione metabolism	30	29.5	29	24	30	30	29	34	0.42928	1	0.59252	1	0.43927	1	0.53513	1	0.65003	1	45	28	17	up	FFI_SST
31	Arachidonic acid metabolism	31	31	32	31	31	29	29	31	0.47216	1	0.89811	1	0.47096	1	0.53513	1	0.58522	1	32	19	13	up	FFI_SST
32	Cholesterol metabolism	31	31	34	36	34	26	24	28	0.55328	1	1	0.95244	0.56618	1	0.29774	1	0.47407	1	28	15	13	up	FFI_SST
33	Cytosolic DNA-sensing pathway	33	31.5	32	18	31	47	47	28	0.47216	1	0.46056	1	0.47096	1	0.96395	1	0.47407	1	33	21	12	up	FFI_SST
34	Chemical carcinogenesis	34	32	31	27	31	34	33	37	0.44988	1	0.62015	1	0.47096	1	0.59558	1	0.84753	1	30	18	12	up	FFI_SST
35	Nucleotide excision repair	35	35.5	41	36	41	33	33	35	0.8917	1	1	0.72696	0.89938	1	0.59558	1	0.7626	1	41	21	20	up	FFI_SST
36	Alcoholism	36	36	35	36	36	36	36	28	0.56413	1	1	0.98052	0.58766	1	0.69436	1	0.47407	1	94	53	41	up	FFI_SST
37	Drug metabolism	37	36.5	37	36	37	34	35	40	0.64485	1	1	0.92681	0.61893	1	0.62077	1	1	1	54	31	23	up	FFI_SST
38	Glycosaminoglycan degradation	38	37.5	37	36	37	38	39	40	0.64485	1	1	0.88745	0.61893	1	0.83742	1	1	1	15	10	5	up	FFI_SST
39	Porphyrin and chlorophyll metabolism	38	37.5	35	26	34	41	40	40	0.56413	1	0.59852	1	0.56618	1	0.83885	1	1	1	23	14	9	up	FFI_SST
40	TGF-beta signaling pathway	40	38.5	42	36	42	37	37	40	0.98401	0.99601	1	0.84212	0.97849	0.99614	0.79963	1	1	1	70	38	32	up	FFI_SST
41	p53 signaling pathway	41	39	46	36	46	38	38	40	1	0.97578	1	0.6311	1	0.97895	0.82887	1	1	1	57	27	30	up	FFI_SST
42	Tyrosine metabolism	41	39	39	36	39	38	40	40	0.70155	1	1	0.9104	0.7162	1	0.83885	1	1	1	19	12	7	up	FFI_SST
43	Glycosphingolipid biosynthesis	43	40	40	36	40	44	44	40	0.81156	1	1	0.85857	0.80811	1	0.87271	1	1	1	33	18	15	up	FFI_SST
44	Protein digestion and absorption	44	41.5	45	36	44	41	42	40	0.99015	0.99601	1	0.73727	0.98884	0.99614	0.85874	1	1	1	43	22	21	up	FFI_SST
45	Prion diseases	45	42	46	36	46	41	43	37	1	0.98412	1	0.88745	1	0.98386	0.86534	1	0.84753	0.92736	22	13	9	up	FFI_SST
46	Retinol metabolism	45	42	42	36	42	48	48	40	0.98401	0.99601	1	0.9104	0.97849	0.99614	0.9822	0.99396	1	1	16	9	7	up	FFI_SST
47	Basal transcription factors	47	43	42	36	44	52	52	40	0.98401	0.99601	1	0.76337	0.98884	0.99614	1	0.98112	1	1	39	21	18	up	FFI_SST
48	PPAR signaling pathway	48	44	46	36	46	44	44	40	1	0.83305	1	0.60778	1	0.84185	0.87271	1	1	0.98821	48	22	26	up	FFI_SST
49	Regulation of actin cytoskeleton	48	44	46	36	46	44	44	39	1	0.97226	1	0.61948	1	0.96773	0.87271	1	0.91924	0.92902	172	83	89	up	FFI_SST
50	ABC transporters	50	46	46	36	46	52	52	40	1	0.030016	1	0.17538	1	0.026437	1	0.099826	1	0.1004	34	12	22	up	FFI_SST
51	Adherens junction	50	46	46	36	46	52	52	40	1	0.057781	1	0.23608	1	0.058109	1	0.060379	1	0.07035	66	25	41	up	FFI_SST
52	Adipocytokine signaling pathway	50	46	46	36	46	52	52	40	1	0.1284	1	0.29203	1	0.13497	1	0.27496	1	0.31959	57	21	36	up	FFI_SST
53	AGE-RAGE signaling pathway in diabetic complications	50	46	46	36	46	52	52	40	1	0.14725	1	0.26127	1	0.14533	1	0.27204	1	0.28848	82	34	48	up	FFI_SST
54	Alanine, aspartate and glutamate metabolism	50	46	46	36	46	52	52	40	1	0.003283	1	0.04472	1	0.0016415	1	0.039959	1	0.0089537	30	5	25	up	FFI_SST
55	Aldosterone synthesis and secretion	50	46	46	36	46	52	52	40	1	0.0015152	1	0.0019698	1	0.0016415	1	0.003283	1	0.0034761	81	26	55	up	FFI_SST
56	Aldosterone-regulated sodium reabsorption	50	46	46	36	46	52	52	40	1	0.11307	1	0.067067	1	0.11093	1	0.19132	1	0.15811	29	10	19	up	FFI_SST
57	Amino sugar and nucleotide sugar metabolism	50	46	46	36	46	52	52	40	1	0.91432	1	0.92992	1	0.91692	1	0.93104	1	1	44	24	20	up	FFI_SST
58	Aminoacyl-tRNA biosynthesis	50	46	46	36	46	52	52	40	1	0.0062676	1	0.080583	1	0.00469	1	0.031371	1	0.0089537	43	13	30	up	FFI_SST
59	Amphetamine addiction	50	46	46	36	46	52	52	40	1	0.067037	1	0.14703	1	0.07061	1	0.099826	1	0.090887	59	22	37	up	FFI_SST
60	AMPK signaling pathway	50	46	46	36	46	52	52	40	1	0.030016	1	0.084483	1	0.028346	1	0.071216	1	0.039854	104	39	65	up	FFI_SST
61	Amyotrophic lateral sclerosis (ALS)	50	46	46	36	46	52	52	40	1	0.62403	1	0.54538	1	0.63049	1	0.28502	1	0.56922	48	21	27	up	FFI_SST
62	Apelin signaling pathway	50	46	46	36	46	52	52	40	1	0.18168	1	0.30897	1	0.18554	1	0.17339	1	0.14883	112	51	61	up	FFI_SST
63	Apoptosis	50	46	46	36	46	52	52	40	1	0.36828	1	0.6308	1	0.38446	1	0.4119	1	0.43407	113	55	58	up	FFI_SST
64	Arginine and proline metabolism	50	46	46	36	46	52	52	40	1	0.10265	1	0.23608	1	0.10594	1	0.25329	1	0.21691	41	14	27	up	FFI_SST
65	Autophagy	50	46	46	36	46	52	52	40	1	0.003752	1	0.0019698	1	0.0034761	1	0.007035	1	0.001407	124	48	76	up	FFI_SST
66	Axon guidance	50	46	46	36	46	52	52	40	1	0.0015152	1	0.0071629	1	0.0016415	1	0.0024623	1	0.001407	171	57	114	up	FFI_SST
67	B cell receptor signaling pathway	50	46	46	36	46	52	52	40	1	0.25985	1	0.43227	1	0.25468	1	0.30039	1	0.36076	59	24	35	up	FFI_SST
68	beta-Alanine metabolism	50	46	46	36	46	52	52	40	1	0.081979	1	0.17212	1	0.080262	1	0.12019	1	0.11911	26	7	19	up	FFI_SST
69	Butanoate metabolism	50	46	46	36	46	52	52	40	1	0.040972	1	0.14703	1	0.038968	1	0.17236	1	0.097834	20	5	15	up	FFI_SST
70	C-type lectin receptor signaling pathway	50	46	46	36	46	52	52	40	1	0.070307	1	0.21577	1	0.07061	1	0.099826	1	0.15219	77	32	45	up	FFI_SST
71	Calcium signaling pathway	50	46	46	36	46	52	52	40	1	0.0015152	1	0.020857	1	0.0034761	1	0.0024623	1	0.001407	152	53	99	up	FFI_SST
72	cAMP signaling pathway	50	46	46	36	46	52	52	40	1	0.003283	1	0.038693	1	0.004147	1	0.0024623	1	0.0043773	171	69	102	up	FFI_SST
73	Carbohydrate digestion and absorption	50	46	46	36	46	52	52	40	1	0.29277	1	0.54843	1	0.29586	1	0.34864	1	0.36076	28	11	17	up	FFI_SST
74	Cell adhesion molecules (CAMs)	50	46	46	36	46	52	52	40	1	0.22773	1	0.26127	1	0.23316	1	0.35048	1	0.31172	90	36	54	up	FFI_SST
75	Cell cycle	50	46	46	36	46	52	52	40	1	0.36441	1	0.31474	1	0.36628	1	0.41708	1	0.48018	98	43	55	up	FFI_SST
76	Cellular senescence	50	46	46	36	46	52	52	40	1	0.4807	1	0.46832	1	0.49163	1	0.35048	1	0.59411	132	64	68	up	FFI_SST
77	Central carbon metabolism in cancer	50	46	46	36	46	52	52	40	1	0.040653	1	0.10693	1	0.044124	1	0.11326	1	0.077677	60	22	38	up	FFI_SST
78	cGMP-PKG signaling pathway	50	46	46	36	46	52	52	40	1	0.010943	1	0.028262	1	0.0094551	1	0.0073868	1	0.0088641	134	54	80	up	FFI_SST
79	Chemokine signaling pathway	50	46	46	36	46	52	52	40	1	0.18168	1	0.33725	1	0.18161	1	0.13113	1	0.14661	126	57	69	up	FFI_SST
80	Choline metabolism in cancer	50	46	46	36	46	52	52	40	1	0.012475	1	0.009849	1	0.013729	1	0.048151	1	0.023638	89	32	57	up	FFI_SST
81	Cholinergic synapse	50	46	46	36	46	52	52	40	1	0.0015152	1	0.0019698	1	0.0016415	1	0.0024623	1	0.001407	102	29	73	up	FFI_SST
82	Circadian entrainment	50	46	46	36	46	52	52	40	1	0.0015152	1	0.0019698	1	0.0016415	1	0.0024623	1	0.001407	84	25	59	up	FFI_SST
83	Circadian rhythm	50	46	46	36	46	52	52	40	1	0.058771	1	0.14591	1	0.058125	1	0.16069	1	0.12243	28	8	20	up	FFI_SST
84	Citrate cycle (TCA cycle)	50	46	46	36	46	52	52	40	1	0.040972	1	0.02814	1	0.044124	1	0.064542	1	0.040709	28	10	18	up	FFI_SST
85	Cocaine addiction	50	46	46	36	46	52	52	40	1	0.73072	1	0.7747	1	0.72001	1	0.6998	1	0.82732	45	23	22	up	FFI_SST
86	Cortisol synthesis and secretion	50	46	46	36	46	52	52	40	1	0.016005	1	0.04472	1	0.013729	1	0.0088641	1	0.012879	50	17	33	up	FFI_SST
87	Cysteine and methionine metabolism	50	46	46	36	46	52	52	40	1	0.34646	1	0.58755	1	0.34156	1	0.41708	1	0.42378	37	17	20	up	FFI_SST
88	DNA replication	50	46	46	36	46	52	52	40	1	0.7839	1	0.7103	1	0.78404	1	0.91596	1	0.8867	32	16	16	up	FFI_SST
89	Dopaminergic synapse	50	46	46	36	46	52	52	40	1	0.16894	1	0.32019	1	0.16995	1	0.14427	1	0.14559	118	51	67	up	FFI_SST
90	ECM-receptor interaction	50	46	46	36	46	52	52	40	1	0.34646	1	0.54843	1	0.34297	1	0.36277	1	0.43744	61	26	35	up	FFI_SST
91	Endocrine and other factor-regulated calcium reabsorption	50	46	46	36	46	52	52	40	1	0.34818	1	0.46961	1	0.34763	1	0.35048	1	0.42378	41	17	24	up	FFI_SST
92	Endocytosis	50	46	46	36	46	52	52	40	1	0.97226	1	0.84212	1	0.96773	1	0.8825	1	0.9505	224	114	110	up	FFI_SST
93	ErbB signaling pathway	50	46	46	36	46	52	52	40	1	0.0086671	1	0.021772	1	0.0090283	1	0.035175	1	0.011031	79	27	52	up	FFI_SST
94	Estrogen signaling pathway	50	46	46	36	46	52	52	40	1	0.0015152	1	0.021772	1	0.0016415	1	0.003283	1	0.001407	99	31	68	up	FFI_SST
95	Fanconi anemia pathway	50	46	46	36	46	52	52	40	1	0.044031	1	0.25151	1	0.050918	1	0.071216	1	0.07035	45	16	29	up	FFI_SST
96	Fatty acid degradation	50	46	46	36	46	52	52	40	1	0.047633	1	0.23985	1	0.052641	1	0.087547	1	0.080225	35	11	24	up	FFI_SST
97	Fc epsilon RI signaling pathway	50	46	46	36	46	52	52	40	1	0.26388	1	0.26376	1	0.26154	1	0.30039	1	0.36076	50	20	30	up	FFI_SST
98	Fc gamma R-mediated phagocytosis	50	46	46	36	46	52	52	40	1	0.69048	1	0.73727	1	0.68958	1	0.8079	1	0.8035	82	41	41	up	FFI_SST
99	Focal adhesion	50	46	46	36	46	52	52	40	1	0.19843	1	0.2753	1	0.19615	1	0.17236	1	0.24287	172	74	98	up	FFI_SST
100	FoxO signaling pathway	50	46	46	36	46	52	52	40	1	0.055088	1	0.1666	1	0.057425	1	0.08288	1	0.089696	111	48	63	up	FFI_SST
101	Fructose and mannose metabolism	50	46	46	36	46	52	52	40	1	0.046972	1	0.10693	1	0.039806	1	0.11326	1	0.073277	26	9	17	up	FFI_SST
102	GABAergic synapse	50	46	46	36	46	52	52	40	1	0.10443	1	0.1666	1	0.10594	1	0.15417	1	0.059513	76	33	43	up	FFI_SST
103	Galactose metabolism	50	46	46	36	46	52	52	40	1	0.53459	1	0.76337	1	0.53521	1	0.47871	1	0.60768	25	14	11	up	FFI_SST
104	Gap junction	50	46	46	36	46	52	52	40	1	0.0015152	1	0.0019698	1	0.0016415	1	0.0073868	1	0.001407	77	23	54	up	FFI_SST
105	Glucagon signaling pathway	50	46	46	36	46	52	52	40	1	0.02413	1	0.04472	1	0.028346	1	0.039959	1	0.040709	78	29	49	up	FFI_SST
106	Glutamatergic synapse	50	46	46	36	46	52	52	40	1	0.0026264	1	0.0019698	1	0.004147	1	0.0060609	1	0.001407	100	35	65	up	FFI_SST
107	Glycerolipid metabolism	50	46	46	36	46	52	52	40	1	0.039844	1	0.061064	1	0.039806	1	0.060379	1	0.039854	46	17	29	up	FFI_SST
108	Glycerophospholipid metabolism	50	46	46	31	46	52	52	40	1	0.98412	0.89811	1	1	0.98386	1	0.96969	1	1	80	45	35	up	FFI_SST
109	Glycine, serine and threonine metabolism	50	46	46	36	46	52	52	40	1	0.85437	1	0.85114	1	0.85326	1	0.79612	1	0.82732	32	18	14	up	FFI_SST
110	Glycolysis / Gluconeogenesis	50	46	46	36	46	52	52	40	1	0.20601	1	0.54843	1	0.21201	1	0.27204	1	0.35456	48	21	27	up	FFI_SST
111	Glycosaminoglycan biosynthesis	50	46	46	36	46	52	52	40	1	0.43027	1	0.54843	1	0.43233	1	0.50174	1	0.6612	49	21	28	up	FFI_SST
112	Glyoxylate and dicarboxylate metabolism	50	46	46	36	46	52	52	40	1	0.16274	1	0.3009	1	0.16684	1	0.23984	1	0.2682	24	8	16	up	FFI_SST
113	GnRH signaling pathway	50	46	46	36	46	52	52	40	1	0.023739	1	0.04472	1	0.028609	1	0.018803	1	0.022086	74	27	47	up	FFI_SST
114	Hedgehog signaling pathway	50	46	46	36	46	52	52	40	1	0.010943	1	0.14591	1	0.009849	1	0.056856	1	0.032325	41	11	30	up	FFI_SST
115	HIF-1 signaling pathway	50	46	46	36	46	52	52	40	1	0.040653	1	0.066781	1	0.045836	1	0.14787	1	0.039854	88	35	53	up	FFI_SST
116	Histidine metabolism	50	46	46	36	46	52	52	40	1	0.18168	1	0.25439	1	0.18178	1	0.25671	1	0.24877	16	5	11	up	FFI_SST
117	Homologous recombination	50	46	46	36	46	52	52	40	1	0.53459	1	0.64291	1	0.53521	1	0.52581	1	0.71364	33	14	19	up	FFI_SST
118	IL-17 signaling pathway	50	46	46	36	46	52	52	40	1	0.18031	1	0.31474	1	0.1909	1	0.19003	1	0.24113	51	21	30	up	FFI_SST
119	Inflammatory mediator regulation of TRP channels	50	46	46	36	46	52	52	40	1	0.0026264	1	0.0019698	1	0.0026264	1	0.003283	1	0.001407	76	23	53	up	FFI_SST
120	Inositol phosphate metabolism	50	46	46	36	46	52	52	40	1	0.0015152	1	0.0019698	1	0.0016415	1	0.0024623	1	0.001407	69	19	50	up	FFI_SST
121	Insulin resistance	50	46	46	36	46	52	52	40	1	0.003752	1	0.018467	1	0.0077079	1	0.04826	1	0.019041	89	30	59	up	FFI_SST
122	Insulin secretion	50	46	46	36	46	52	52	40	1	0.037564	1	0.10693	1	0.038948	1	0.039959	1	0.029813	69	26	43	up	FFI_SST
123	Insulin signaling pathway	50	46	46	36	46	52	52	40	1	0.02229	1	0.043844	1	0.023425	1	0.04826	1	0.024623	120	51	69	up	FFI_SST
124	JAK-STAT signaling pathway	50	46	46	36	46	52	52	40	1	0.016713	1	0.037881	1	0.013729	1	0.064839	1	0.030584	90	31	59	up	FFI_SST
125	Long-term depression	50	46	46	36	46	52	52	40	1	0.109	1	0.18072	1	0.12492	1	0.06633	1	0.079522	53	23	30	up	FFI_SST
126	Long-term potentiation	50	46	46	36	46	52	52	40	1	0.021828	1	0.018385	1	0.01407	1	0.019698	1	0.013367	61	20	41	up	FFI_SST
127	Longevity regulating pathway	50	46	46	36	46	52	52	40	1	0.003283	1	0.015477	1	0.00469	1	0.008111	1	0.001407	92	31	61	up	FFI_SST
128	Lysine degradation	50	46	46	36	46	52	52	40	1	0.0015152	1	0.013637	1	0.0016415	1	0.0087547	1	0.0026264	55	12	43	up	FFI_SST
129	Mannose type O-glycan biosynthesis	50	46	46	36	46	52	52	40	1	0.71772	1	0.7103	1	0.7155	1	0.7157	1	1	21	10	11	up	FFI_SST
130	MAPK signaling pathway	50	46	46	36	46	52	52	40	1	0.019698	1	0.16875	1	0.020792	1	0.039959	1	0.077677	250	102	148	up	FFI_SST
131	MicroRNAs in cancer	50	46	46	36	46	52	52	40	1	0.069251	1	0.26376	1	0.059412	1	0.17608	1	0.22386	126	49	77	up	FFI_SST
132	Mismatch repair	50	46	46	36	46	52	52	40	1	0.36828	1	0.58755	1	0.36628	1	0.4119	1	0.36076	21	9	12	up	FFI_SST
133	Mitophagy	50	46	46	33	46	52	52	40	1	0.76967	0.93763	1	1	0.76359	1	0.63695	1	0.64511	62	32	30	up	FFI_SST
134	Morphine addiction	50	46	46	36	46	52	52	40	1	0.0015152	1	0.04472	1	0.0026264	1	0.003283	1	0.001407	80	26	54	up	FFI_SST
135	mRNA surveillance pathway	50	46	46	36	46	52	52	40	1	0.48211	1	0.85114	1	0.47325	1	0.45508	1	0.64511	78	43	35	up	FFI_SST
136	mTOR signaling pathway	50	46	46	36	46	52	52	40	1	0.015886	1	0.061064	1	0.01407	1	0.039959	1	0.014943	138	53	85	up	FFI_SST
137	Mucin type O-glycan biosynthesis	50	46	46	36	46	52	52	40	1	0.040272	1	0.27174	1	0.032983	1	0.12019	1	0.14787	21	5	16	up	FFI_SST
138	Natural killer cell mediated cytotoxicity	50	46	46	36	46	52	52	40	1	0.34646	1	0.26376	1	0.34297	1	0.31088	1	0.43083	62	26	36	up	FFI_SST
139	Necroptosis	50	46	46	36	46	52	52	40	1	0.73072	1	0.9104	1	0.73247	1	0.56843	1	0.61324	93	51	42	up	FFI_SST
140	Neuroactive ligand-receptor interaction	50	46	46	36	46	52	52	40	1	0.049245	1	0.033881	1	0.052641	1	0.14787	1	0.23111	190	83	107	up	FFI_SST
141	Neurotrophin signaling pathway	50	46	46	36	46	52	52	40	1	0.054	1	0.14136	1	0.052641	1	0.099826	1	0.12386	113	43	70	up	FFI_SST
142	NF-kappa B signaling pathway	50	46	46	36	46	52	52	40	1	0.33998	1	0.37824	1	0.34244	1	0.47948	1	0.67573	65	28	37	up	FFI_SST
143	Nicotinate and nicotinamide metabolism	50	46	46	36	46	52	52	40	1	0.63716	1	0.32019	1	0.64458	1	0.86488	1	0.79755	23	11	12	up	FFI_SST
144	Nicotine addiction	50	46	46	36	46	52	52	40	1	0.003752	1	0.028262	1	0.0016415	1	0.010318	1	0.0034761	35	8	27	up	FFI_SST
145	NOD-like receptor signaling pathway	50	46	46	36	46	52	52	40	1	0.26388	1	0.31123	1	0.25942	1	0.17236	1	0.34044	105	49	56	up	FFI_SST
146	Notch signaling pathway	50	46	46	36	46	52	52	40	1	0.33998	1	0.32019	1	0.34297	1	0.53894	1	0.50655	46	19	27	up	FFI_SST
147	One carbon pool by folate	50	46	46	36	46	52	52	40	1	0.66522	1	0.73727	1	0.68928	1	0.60864	1	0.69783	17	9	8	up	FFI_SST
148	Other glycan degradation	50	46	46	36	46	52	52	40	1	0.44881	1	0.60778	1	0.4443	1	0.47576	1	0.64641	18	8	10	up	FFI_SST
149	Other types of O-glycan biosynthesis	50	46	46	36	46	52	52	40	1	0.97226	1	0.85114	1	0.96773	1	0.94058	1	1	22	11	11	up	FFI_SST
150	Oxytocin signaling pathway	50	46	46	36	46	52	52	40	1	0.012226	1	0.033881	1	0.013367	1	0.0088641	1	0.0094208	132	53	79	up	FFI_SST
151	Pathways in cancer	50	46	46	36	46	52	52	40	1	0.17997	1	0.26376	1	0.17524	1	0.27496	1	0.2598	419	194	225	up	FFI_SST
152	Pentose phosphate pathway	50	46	46	36	46	52	52	40	1	0.58688	1	0.72318	1	0.59704	1	0.62133	1	0.71364	22	11	11	up	FFI_SST
[truncated: 145 more rows]

[truncated: 14 more sheets: KEGG_FFI_VglutCb, KEGG_FFI_VglutCer, GO_CJD_GadCb, GO_CJD_GadCer, GO_CJD_PV, GO_CJD_SST, GO_CJD_VglutCb, GO_CJD_VglutCer, GO_FFI_GadCb, GO_FFI_GadCer, GO_FFI_PV, GO_FFI_SST, GO_FFI_VglutCb, GO_FFI_VglutCer]
